# Supplementary material for: Potential role of intestinal microflora in disease progression among patients with different stages of Hepatitis B
Source: Gut Pathog. 2020 Oct 27;12:50. doi: 10.1186/s13099-020-00391-4 (PMC7590496; doi:10.1186/s13099-020-00391-4)
Supplement: Supplementary file 3 — Additional file 3: Table S3. Comparison results of α diversity for the cohort using the Kruskal–Wallis test. [file 13099_2020_391_MOESM3_ESM.xlsx]

## Sheet: Sheet1
	group1	group2	p	p.adj	p.format	p.signif	method
observed_otus	Control	GroupA	0.652879	0.65	0.65288	ns	Wilcoxon
observed_otus	Control	GroupB	0.120877	0.36	0.12088	ns	Wilcoxon
observed_otus	Control	GroupC	0.0125188	0.063	0.01252	*	Wilcoxon
observed_otus	Control	GroupD	1.43427e-06	1.4e-05	1.4e-06	****	Wilcoxon
observed_otus	GroupA	GroupB	0.0616305	0.25	0.06163	ns	Wilcoxon
observed_otus	GroupA	GroupC	0.00701983	0.042	0.00702	**	Wilcoxon
observed_otus	GroupA	GroupD	7.60948e-06	6.8e-05	7.6e-06	****	Wilcoxon
observed_otus	GroupB	GroupC	0.222534	0.45	0.22253	ns	Wilcoxon
observed_otus	GroupB	GroupD	1.16404e-05	9.3e-05	1.2e-05	****	Wilcoxon
observed_otus	GroupC	GroupD	0.000713276	0.005	0.00071	***	Wilcoxon
shannon	Control	GroupA	0.220506	0.44	0.22051	ns	Wilcoxon
shannon	Control	GroupB	0.699841	0.7	0.69984	ns	Wilcoxon
shannon	Control	GroupC	0.00558999	0.023	0.00559	**	Wilcoxon
shannon	Control	GroupD	6.2075e-07	5e-06	6.2e-07	****	Wilcoxon
shannon	GroupA	GroupB	0.0466391	0.14	0.04664	*	Wilcoxon
shannon	GroupA	GroupC	0.000346171	0.0021	0.00035	***	Wilcoxon
shannon	GroupA	GroupD	1.21486e-07	1.1e-06	1.2e-07	****	Wilcoxon
shannon	GroupB	GroupC	0.00463854	0.023	0.00464	**	Wilcoxon
shannon	GroupB	GroupD	9.14124e-09	9.1e-08	9.1e-09	****	Wilcoxon
shannon	GroupC	GroupD	0.00030415	0.0021	0.0003	***	Wilcoxon
simpson	Control	GroupA	0.214152	0.43	0.21415	ns	Wilcoxon
simpson	Control	GroupB	0.876742	0.88	0.87674	ns	Wilcoxon
simpson	Control	GroupC	0.01497	0.06	0.01497	*	Wilcoxon
simpson	Control	GroupD	1.17509e-05	9.4e-05	1.2e-05	****	Wilcoxon
simpson	GroupA	GroupB	0.0540334	0.16	0.05403	ns	Wilcoxon
simpson	GroupA	GroupC	0.000375979	0.0026	0.00038	***	Wilcoxon
simpson	GroupA	GroupD	6.79342e-07	6.1e-06	6.8e-07	****	Wilcoxon
simpson	GroupB	GroupC	0.00568619	0.028	0.00569	**	Wilcoxon
simpson	GroupB	GroupD	7.57295e-08	7.6e-07	7.6e-08	****	Wilcoxon
simpson	GroupC	GroupD	0.00185523	0.011	0.00186	**	Wilcoxon
chao1	Control	GroupA	0.740688	0.74	0.7407	ns	Wilcoxon
chao1	Control	GroupB	0.0974428	0.29	0.0974	ns	Wilcoxon
chao1	Control	GroupC	0.00964439	0.048	0.0096	**	Wilcoxon
chao1	Control	GroupD	1.94806e-06	1.9e-05	1.9e-06	****	Wilcoxon
chao1	GroupA	GroupB	0.0527357	0.21	0.0527	ns	Wilcoxon
chao1	GroupA	GroupC	0.00668879	0.04	0.0067	**	Wilcoxon
chao1	GroupA	GroupD	1.04118e-05	9.4e-05	1e-05	****	Wilcoxon
chao1	GroupB	GroupC	0.294022	0.59	0.294	ns	Wilcoxon
chao1	GroupB	GroupD	2.1794e-05	0.00017	2.2e-05	****	Wilcoxon
chao1	GroupC	GroupD	0.00114792	0.008	0.0011	**	Wilcoxon
goods_coverage	Control	GroupA	0.939026	1	0.939	ns	Wilcoxon
goods_coverage	Control	GroupB	0.0222222	0.2	0.022	*	Wilcoxon
goods_coverage	Control	GroupC	0.0164429	0.16	0.016	*	Wilcoxon
goods_coverage	Control	GroupD	0.13853	0.8	0.139	ns	Wilcoxon
goods_coverage	GroupA	GroupB	0.0808269	0.65	0.081	ns	Wilcoxon
goods_coverage	GroupA	GroupC	0.113939	0.8	0.114	ns	Wilcoxon
goods_coverage	GroupA	GroupD	0.379062	1	0.379	ns	Wilcoxon
goods_coverage	GroupB	GroupC	0.375119	1	0.375	ns	Wilcoxon
goods_coverage	GroupB	GroupD	0.117229	0.8	0.117	ns	Wilcoxon
goods_coverage	GroupC	GroupD	0.542339	1	0.542	ns	Wilcoxon
