# Supplementary material for: Potential role of intestinal microflora in disease progression among patients with different stages of Hepatitis B
Source: Gut Pathog. 2020 Oct 27;12:50. doi: 10.1186/s13099-020-00391-4 (PMC7590496; doi:10.1186/s13099-020-00391-4)
Supplement: Supplementary file 6 — Additional file 6: Table S4. Abundant bacteria identified at the level of phylum using 16S rRNA gene sequencing. [file 13099_2020_391_MOESM6_ESM.xlsx]

## Sheet: Sheet1
Phylum	Control	GroupA	GroupB	GroupC	GroupD	Mean
Firmicutes	59.1827	62.5668	55.1619	56.5122	56.6122	58.0072
Bacteroidetes	30.5162	26.9838	33.7139	26.8534	20.085	27.6305
Proteobacteria	3.56109	5.10476	6.39234	11.278	16.0817	8.48358
Actinobacteria	3.44397	2.38167	2.57885	3.08579	5.83296	3.46465
Fusobacteria	2.9903	2.44804	1.62925	1.25779	0.93584	1.85224
Verrucomicrobia	0.10582	0.08644	0.14123	0.71817	0.06951	0.224234
Tenericutes	0.08513	0.1765	0.13032	0.02944	0.00351	0.08498
Cyanobacteria	0.05749	0.05319	0.05874	0.02863	0.07546	0.054702
Spirochaetes	0	0.00099	0.00038	0.00028	0.20752	0.041834
Synergistetes	0.00798	0.02091	0.03457	0.1111	0.00705	0.036322
Euryarchaeota	0.00369	0.02996	0.05667	0.02645	0.00986	0.025326
Epsilonbacteraeota	0.00039	0.02367	0.01253	0.03174	0.03798	0.021262
Lentisphaerae	0.03332	0.06421	0.02346	0.01067	0.00601	0.027534
Acidobacteria	0.00133	0.00196	0.00465	0.03867	0.02099	0.01352
Elusimicrobia	0	0.05	0.03817	0	0.00024	0.017682
Patescibacteria	0.00543	0.00594	0.02001	0.00739	0.0045	0.008654
unclassified	0.00036	0.00023	0.001	0.00373	0.00467	0.001998
Chloroflexi	0.00398	0	0.0001	0.00209	0.00236	0.001706
Planctomycetes	0.00026	0	0.00146	0.00188	0.00058	0.000836
Deinococcus-Thermus	0	0	0	0.00129	0.00166	0.00059
Gemmatimonadetes	0.00047	0	0	0.0011	0	0.000314
Archaea_unclassified	0	0.00098	0.00016	0	0.00013	0.000254
Candidatus_Saccharibacteria	0	0	0.00029	5e-05	0	6.8e-05
Dadabacteria	0	0	5e-05	7e-05	0.00012	4.8e-05
Nitrospirae	0	0	0	0	5e-05	1e-05
BRC1	0	0	0	0	5e-05	1e-05
