# Supplementary material for: Potential role of intestinal microflora in disease progression among patients with different stages of Hepatitis B
Source: Gut Pathog. 2020 Oct 27;12:50. doi: 10.1186/s13099-020-00391-4 (PMC7590496; doi:10.1186/s13099-020-00391-4)
Supplement: Supplementary file 8 — Additional file 8: Table S6. Sankey plot of the annotation information, correspondence, and proportion of the two most concerned phyla and genera in the diversity of the flora. [file 13099_2020_391_MOESM8_ESM.xlsx]

## Sheet: Sheet1
Genus	Control	GroupA	GroupB	GroupC	GroupD	Phylum	Domain	Class	Order	Family	Species
g__Bacteroides	21.2336	17.2437	21.7044	19.5846	14.9131	p__Bacteroidetes	d__Bacteria	c__Bacteroidia	o__Bacteroidales	f__Bacteroidaceae	s__uncultured_Bacteroides_sp.
g__Faecalibacterium	12.6882	8.95821	11.046	8.1223	5.18032	p__Firmicutes	d__Bacteria	c__Clostridia	o__Clostridiales	f__Ruminococcaceae	s__Faecalibacterium_prausnitzii
g__Streptococcus	0.90106	0.56476	5.60283	6.98919	6.40488	p__Firmicutes	d__Bacteria	c__Bacilli	o__Lactobacillales	f__Streptococcaceae	s__Streptococcus_gallolyticus
g__Prevotella_9	4.9471	6.23973	5.22098	3.00821	1.84982	p__Bacteroidetes	d__Bacteria	c__Bacteroidia	o__Bacteroidales	f__Prevotellaceae	s__Prevotella_9_unclassified
g__Klebsiella	0.21313	0.71676	1.29125	2.9311	9.07157	p__Proteobacteria	d__Bacteria	c__Gammaproteobacteria	o__Enterobacterales	f__Enterobacteriaceae	s__uncultured_Klebsiella_sp.
g__Enterococcus	0.0357	0.05249	0.34514	2.11497	10.1695	p__Firmicutes	d__Bacteria	c__Bacilli	o__Lactobacillales	f__Enterococcaceae	s__Enterococcus_faecium
g__Escherichia-Shigella	0.51442	1.99689	2.10195	3.96113	4.30043	p__Proteobacteria	d__Bacteria	c__Gammaproteobacteria	o__Enterobacteriales	f__Enterobacteriaceae	s__Escherichia-Shigella_unclassified
g__Lactobacillus	0.03761	0.07744	1.36935	4.43456	5.42599	p__Firmicutes	d__Bacteria	c__Bacilli	o__Lactobacillales	f__Lactobacillaceae	s__Lactobacillus_hilgardii
g__Bifidobacterium	2.11417	1.35621	1.98817	1.84796	4.63093	p__Actinobacteria	d__Bacteria	c__Actinobacteria	o__Bifidobacteriales	f__Bifidobacteriaceae	s__Bifidobacterium_longum
g__Roseburia	4.27204	4.0731	3.63455	1.71927	0.2647	p__Firmicutes	d__Bacteria	c__Clostridia	o__Clostridiales	f__Lachnospiraceae	s__uncultured_Roseburia_sp.
g__Veillonella	0.12061	0.06852	1.87115	2.35906	5.43211	p__Firmicutes	d__Bacteria	c__Negativicutes	o__Selenomonadales	f__Veillonellaceae	s__Veillonella_unclassified
g__Ruminococcus]_gnavus_group	1.0469	1.28839	2.22256	3.34563	1.78182	p__Firmicutes	d__Bacteria	c__Clostridia	o__Clostridiales	f__Lachnospiraceae	s__Ruminococcus]_gnavus_group_unclassified
g__Parabacteroides	1.29897	0.97005	3.47565	2.14174	1.52877	p__Bacteroidetes	d__Bacteria	c__Bacteroidia	o__Bacteroidales	f__Tannerellaceae	s__Parabacteroides_unclassified
g__Megamonas	3.12811	1.83178	1.45758	0.49066	3.69971	p__Firmicutes	d__Bacteria	c__Negativicutes	o__Selenomonadales	f__Veillonellaceae	s__Megamonas_unclassified
g__Agathobacter	3.30905	4.65183	1.27359	1.7165	0.15771	p__Firmicutes	d__Bacteria	c__Clostridia	o__Clostridiales	f__Lachnospiraceae	s__Agathobacter_unclassified
g__Lachnospiraceae_unclassified	2.36604	2.48882	1.85665	2.14641	0.50447	p__Firmicutes	d__Bacteria	c__Clostridia	o__Clostridiales	f__Lachnospiraceae	s__Lachnospiraceae_unclassified
g__Subdoligranulum	1.64671	1.40807	1.20753	1.67032	2.12758	p__Firmicutes	d__Bacteria	c__Clostridia	o__Clostridiales	f__Ruminococcaceae	s__Subdoligranulum_unclassified
g__Fusobacterium	2.98983	2.44395	1.61487	1.08608	0.8891	p__Fusobacteria	d__Bacteria	c__Fusobacteriia	o__Fusobacteriales	f__Fusobacteriaceae	s__uncultured_Fusobacterium_sp.
g__Lachnospira	2.67569	3.08385	2.01311	1.1215	0.08152	p__Firmicutes	d__Bacteria	c__Clostridia	o__Clostridiales	f__Lachnospiraceae	s__Lachnospira_unclassified
g__Blautia	1.97594	2.16938	1.0823	1.18889	0.91566	p__Firmicutes	d__Bacteria	c__Clostridia	o__Clostridiales	f__Lachnospiraceae	s__Blautia_hominis
g__Clostridium	1.42525	2.57865	1.29753	0.88336	0.26493	p__Firmicutes	d__Bacteria	c__Clostridia	o__Clostridiales	f__Clostridiaceae	s__uncultured_Clostridium_sp.
g__Ruminococcus_2	1.25694	1.74087	1.90825	0.71234	0.09194	p__Firmicutes	d__Bacteria	c__Clostridia	o__Clostridiales	f__Ruminococcaceae	s__Ruminococcus_2_unclassified
g__Ruminococcus]_torques_group	1.16448	1.68339	1.10054	0.77639	0.85178	p__Firmicutes	d__Bacteria	c__Clostridia	o__Clostridiales	f__Lachnospiraceae	s__Ruminococcus]_torques_group_unclassified
g__Sutterella	1.27574	1.02083	1.35845	0.59094	0.80816	p__Proteobacteria	d__Bacteria	c__Gammaproteobacteria	o__Betaproteobacteriales	f__Burkholderiaceae	s__Sutterella_unclassified
g__Erysipelatoclostridium	0.0723	0.05197	0.21871	0.39751	2.93911	p__Firmicutes	d__Bacteria	c__Erysipelotrichia	o__Erysipelotrichales	f__Erysipelotrichaceae	s__Erysipelatoclostridium_sp._SNUG30386
g__Prevotella_2	0.73327	0.87987	1.13985	0.81836	0.60794	p__Bacteroidetes	d__Bacteria	c__Bacteroidia	o__Bacteroidales	f__Prevotellaceae	s__Prevotella_2_unclassified
g__Eubacterium]_eligens_group	1.59965	1.91574	0.7715	0.64839	0.10501	p__Firmicutes	d__Bacteria	c__Clostridia	o__Clostridiales	f__Lachnospiraceae	s__Eubacterium]_eligens_group_unclassified
g__Lachnoclostridium	1.64801	0.74295	0.74868	0.69853	0.46402	p__Firmicutes	d__Bacteria	c__Clostridia	o__Clostridiales	f__Lachnospiraceae	s__Lachnoclostridium_unclassified
g__Ruminococcus_1	1.48017	1.47937	1.23268	0.24932	0.14215	p__Firmicutes	d__Bacteria	c__Clostridia	o__Clostridiales	f__Ruminococcaceae	s__Ruminococcus_1_unclassified
g__Collinsella	1.19245	0.85977	0.40002	0.92166	0.42934	p__Actinobacteria	d__Bacteria	c__Coriobacteriia	o__Coriobacteriales	f__Coriobacteriaceae	s__Collinsella_unclassified
g__Megasphaera	0.21339	0.39141	0.4499	1.1468	0.90067	p__Firmicutes	d__Bacteria	c__Negativicutes	o__Selenomonadales	f__Veillonellaceae	s__Megasphaera_unclassified
g__Fusicatenibacter	1.82023	1.37664	0.41515	0.45077	0.12451	p__Firmicutes	d__Bacteria	c__Clostridia	o__Clostridiales	f__Lachnospiraceae	s__Fusicatenibacter_unclassified
g__Firmicutes_unclassified	0.69366	1.00498	0.76087	0.69686	0.1165	p__Firmicutes	d__Bacteria	c__Firmicutes_unclassified	o__Firmicutes_unclassified	f__Firmicutes_unclassified	s__Firmicutes_unclassified
g__Tyzzerella_4	0.44682	1.17736	0.42661	0.69205	0.53478	p__Firmicutes	d__Bacteria	c__Clostridia	o__Clostridiales	f__Lachnospiraceae	s__Tyzzerella_4_unclassified
g__Phascolarctobacterium	0.8017	0.65015	0.66852	0.53349	0.32313	p__Firmicutes	d__Bacteria	c__Negativicutes	o__Selenomonadales	f__Acidaminococcaceae	s__Phascolarctobacterium_unclassified
g__Alistipes	0.8178	0.51393	0.9229	0.42584	0.13633	p__Bacteroidetes	d__Bacteria	c__Bacteroidia	o__Bacteroidales	f__Rikenellaceae	s__Alistipes_unclassified
g__Clostridium_sensu_stricto_1	0.25164	0.52058	0.14607	1.26699	0.34054	p__Firmicutes	d__Bacteria	c__Clostridia	o__Clostridiales	f__Clostridiaceae_1	s__Clostridium_sensu_stricto_1_unclassified
g__Dorea	0.52374	1.16647	0.59652	0.49395	0.19302	p__Firmicutes	d__Bacteria	c__Clostridia	o__Clostridiales	f__Lachnospiraceae	s__Dorea_unclassified
g__Eubacterium]_coprostanoligenes_group	0.77359	0.92175	0.4643	0.32855	0.06325	p__Firmicutes	d__Bacteria	c__Clostridia	o__Clostridiales	f__Ruminococcaceae	s__Eubacterium]_coprostanoligenes_group_unclassified
g__Leuconostoc	0.00121	0.00426	0.02645	0.08895	1.66662	p__Firmicutes	d__Bacteria	c__Bacilli	o__Lactobacillales	f__Leuconostocaceae	s__Leuconostoc_unclassified
g__Ruminococcaceae_UCG-002	0.6248	0.74929	0.46789	0.42989	0.09612	p__Firmicutes	d__Bacteria	c__Clostridia	o__Clostridiales	f__Ruminococcaceae	s__Ruminococcaceae_UCG-002_unclassified
g__Butyricicoccus	0.59424	0.60638	0.5335	0.28566	0.23639	p__Firmicutes	d__Bacteria	c__Clostridia	o__Clostridiales	f__Ruminococcaceae	s__Butyricicoccus_unclassified
g__Haemophilus	0.21035	0.05059	0.41672	0.8975	0.20712	p__Proteobacteria	d__Bacteria	c__Gammaproteobacteria	o__Pasteurellales	f__Pasteurellaceae	s__uncultured_Haemophilus_sp.
g__Anaerostipes	0.5937	1.0536	0.45557	0.24486	0.04566	p__Firmicutes	d__Bacteria	c__Clostridia	o__Clostridiales	f__Lachnospiraceae	s__uncultured_Anaerostipes_sp.
g__Hungatella	0.02078	0.16081	0.22083	0.38543	0.82209	p__Firmicutes	d__Bacteria	c__Clostridia	o__Clostridiales	f__Lachnospiraceae	s__Hungatella_unclassified
g__Intestinibacter	0.12254	0.11105	0.21541	0.30657	0.63805	p__Firmicutes	d__Bacteria	c__Clostridia	o__Clostridiales	f__Peptostreptococcaceae	s__Intestinibacter_unclassified
g__Erysipelotrichaceae_UCG-003	0.26259	0.50975	0.29491	0.40629	0.14205	p__Firmicutes	d__Bacteria	c__Erysipelotrichia	o__Erysipelotrichales	f__Erysipelotrichaceae	s__Erysipelotrichaceae_UCG-003_unclassified
g__Ruminococcus	0.14506	0.34422	0.38719	0.28624	0.24074	p__Firmicutes	d__Bacteria	c__Clostridia	o__Clostridiales	f__Ruminococcaceae	s__uncultured_Ruminococcus_sp.
g__Clostridium]_innocuum_group	0.01304	0.03811	0.16314	0.54751	0.41699	p__Firmicutes	d__Bacteria	c__Erysipelotrichia	o__Erysipelotrichales	f__Erysipelotrichaceae	s__Clostridium]_innocuum_group_unclassified
g__Holdemanella	0.32958	0.83255	0.32559	0.20014	0.0361	p__Firmicutes	d__Bacteria	c__Erysipelotrichia	o__Erysipelotrichales	f__Erysipelotrichaceae	s__Holdemanella_unclassified
g__Lachnospiraceae_UCG-004	0.36648	0.36955	0.33641	0.27568	0.12394	p__Firmicutes	d__Bacteria	c__Clostridia	o__Clostridiales	f__Lachnospiraceae	s__Lachnospiraceae_UCG-004_unclassified
g__Akkermansia	0.0987	0.08584	0.1408	0.71776	0.06916	p__Verrucomicrobia	d__Bacteria	c__Verrucomicrobiae	o__Verrucomicrobiales	f__Akkermansiaceae	s__Akkermansia_muciniphila
g__Staphylococcus	0.00054	0.00062	0.00179	0.00759	1.04655	p__Firmicutes	d__Bacteria	c__Bacilli	o__Bacillales	f__Staphylococcaceae	s__uncultured_Staphylococcus_sp.
g__Lachnospiraceae_ND3007_group	0.61168	0.33817	0.1512	0.26742	0.04738	p__Firmicutes	d__Bacteria	c__Clostridia	o__Clostridiales	f__Lachnospiraceae	s__Lachnospiraceae_ND3007_group_unclassified
g__Coprococcus_3	0.56125	0.36789	0.17952	0.21133	0.08384	p__Firmicutes	d__Bacteria	c__Clostridia	o__Clostridiales	f__Lachnospiraceae	s__Coprococcus_3_unclassified
g__Romboutsia	0.59974	0.96654	0.07296	0.09249	0.00393	p__Firmicutes	d__Bacteria	c__Clostridia	o__Clostridiales	f__Peptostreptococcaceae	s__Romboutsia_unclassified
g__Brevundimonas	0.04958	0.04368	0.03864	0.63108	0.23548	p__Proteobacteria	d__Bacteria	c__Alphaproteobacteria	o__Caulobacterales	f__Caulobacteraceae	s__Brevundimonas_sp.
g__Alloprevotella	0.38058	0.29678	0.32928	0.00517	0.20558	p__Bacteroidetes	d__Bacteria	c__Bacteroidia	o__Bacteroidales	f__Prevotellaceae	s__Alloprevotella_tannerae
g__Citrobacter	0.04765	0.69736	0.26583	0.08577	0.17234	p__Proteobacteria	d__Bacteria	c__Gammaproteobacteria	o__Enterobacterales	f__Enterobacteriaceae	s__Citrobacter_freundii
g__Prevotellaceae_UCG-001	0	0.01703	0.06047	0.2105	0.56182	p__Bacteroidetes	d__Bacteria	c__Bacteroidia	o__Bacteroidales	f__Prevotellaceae	s__Prevotellaceae_UCG-001_unclassified
g__Tyzzerella_3	0.6662	0.09875	0.2249	0.14282	0.00142	p__Firmicutes	d__Bacteria	c__Clostridia	o__Clostridiales	f__Lachnospiraceae	s__Tyzzerella_3_unclassified
g__Coprococcus_2	0.45504	0.46664	0.13846	0.08787	0.06335	p__Firmicutes	d__Bacteria	c__Clostridia	o__Clostridiales	f__Lachnospiraceae	s__Coprococcus_2_unclassified
g__Ruminococcaceae_UCG-005	0.24041	0.32709	0.22115	0.2265	0.01876	p__Firmicutes	d__Bacteria	c__Clostridia	o__Clostridiales	f__Ruminococcaceae	s__Ruminococcaceae_UCG-005_unclassified
g__Pseudomonas	0.14671	0.01042	0.09269	0.32974	0.25056	p__Proteobacteria	d__Bacteria	c__Gammaproteobacteria	o__Pseudomonadales	f__Pseudomonadaceae	s__Pseudomonas_unclassified
g__Parasutterella	0.54383	0.19082	0.16208	0.12463	0.04727	p__Proteobacteria	d__Bacteria	c__Gammaproteobacteria	o__Betaproteobacteriales	f__Burkholderiaceae	s__Parasutterella_unclassified
g__Eubacterium]_hallii_group	0.19624	0.40401	0.2187	0.12436	0.0533	p__Firmicutes	d__Bacteria	c__Clostridia	o__Clostridiales	f__Lachnospiraceae	s__Eubacterium]_hallii_group_unclassified
g__Ruminococcaceae_UCG-013	0.26117	0.24075	0.22265	0.12204	0.01418	p__Firmicutes	d__Bacteria	c__Clostridia	o__Clostridiales	f__Ruminococcaceae	s__Ruminococcaceae_UCG-013_unclassified
g__Butyricimonas	0.19119	0.09305	0.18032	0.23042	0.03468	p__Bacteroidetes	d__Bacteria	c__Bacteroidia	o__Bacteroidales	f__Marinifilaceae	s__Butyricimonas_unclassified
g__Ruminococcaceae_UCG-014	0.19035	0.24142	0.20036	0.16116	0.00304	p__Firmicutes	d__Bacteria	c__Clostridia	o__Clostridiales	f__Ruminococcaceae	s__Ruminococcaceae_UCG-014_unclassified
g__Flavonifractor	0.19038	0.15632	0.17489	0.1682	0.05987	p__Firmicutes	d__Bacteria	c__Clostridia	o__Clostridiales	f__Ruminococcaceae	s__Flavonifractor_plautii
g__Ralstonia	0.07832	0.01974	0.03692	0.30554	0.18198	p__Proteobacteria	d__Bacteria	c__Gammaproteobacteria	o__Betaproteobacteriales	f__Burkholderiaceae	s__Ralstonia_unclassified
g__Clostridioides	0.00041	0.01321	0.26245	0.2336	0.05501	p__Firmicutes	d__Bacteria	c__Clostridia	o__Clostridiales	f__Peptostreptococcaceae	s__Clostridioides_unclassified
g__Dialister	0.10908	0.5101	0.09661	0.12221	0.04869	p__Firmicutes	d__Bacteria	c__Negativicutes	o__Selenomonadales	f__Veillonellaceae	s__Dialister_unclassified
g__Muribaculaceae_unclassified	0.33509	0.16802	0.11838	0.09967	0.05236	p__Bacteroidetes	d__Bacteria	c__Bacteroidia	o__Bacteroidales	f__Muribaculaceae	s__Muribaculaceae_unclassified
g__Eubacterium]_ruminantium_group	0.25578	0.14718	0.24839	0.04199	0.01883	p__Firmicutes	d__Bacteria	c__Clostridia	o__Clostridiales	f__Lachnospiraceae	s__Eubacterium]_ruminantium_group_unclassified
g__Lachnospiraceae_UCG-010	0.19587	0.1429	0.14724	0.15203	0.05061	p__Firmicutes	d__Bacteria	c__Clostridia	o__Clostridiales	f__Lachnospiraceae	s__Lachnospiraceae_UCG-010_unclassified
g__Catenibacterium	0.1691	0.4027	0.17244	0.01337	0.03193	p__Firmicutes	d__Bacteria	c__Erysipelotrichia	o__Erysipelotrichales	f__Erysipelotrichaceae	s__Catenibacterium_unclassified
g__UBA1819	0.04113	0.03796	0.09019	0.29617	0.03316	p__Firmicutes	d__Bacteria	c__Clostridia	o__Clostridiales	f__Ruminococcaceae	s__UBA1819_unclassified
g__Odoribacter	0.10829	0.09087	0.23164	0.09142	0.02021	p__Bacteroidetes	d__Bacteria	c__Bacteroidia	o__Bacteroidales	f__Marinifilaceae	s__Odoribacter_unclassified
g__Rothia	0.01604	0.00666	0.03697	0.09781	0.31584	p__Actinobacteria	d__Bacteria	c__Actinobacteria	o__Micrococcales	f__Micrococcaceae	s__Rothia_unclassified
g__Ruminiclostridium_6	0.06807	0.69917	0.07059	0.02795	0.00148	p__Firmicutes	d__Bacteria	c__Clostridia	o__Clostridiales	f__Ruminococcaceae	s__Ruminiclostridium_6_unclassified
g__Bacilli_unclassified	0	0	0.00149	0.34534	0.10751	p__Firmicutes	d__Bacteria	c__Bacilli	o__Bacilli_unclassified	f__Bacilli_unclassified	s__Bacilli_unclassified
g__Paraprevotella	0.22999	0.11167	0.12437	0.12341	0.01632	p__Bacteroidetes	d__Bacteria	c__Bacteroidia	o__Bacteroidales	f__Prevotellaceae	s__Paraprevotella_xylaniphila
g__Acidaminococcus	0.05306	0.2932	0.0799	0.15437	0.05049	p__Firmicutes	d__Bacteria	c__Negativicutes	o__Selenomonadales	f__Acidaminococcaceae	s__Acidaminococcus_unclassified
g__Ruminococcaceae_UCG-003	0.17277	0.12592	0.14981	0.08714	0.03909	p__Firmicutes	d__Bacteria	c__Clostridia	o__Clostridiales	f__Ruminococcaceae	s__Ruminococcaceae_UCG-003_unclassified
g__Eubacterium	0.09787	0.22427	0.11121	0.06446	0.09033	p__Firmicutes	d__Bacteria	c__Clostridia	o__Clostridiales	f__Eubacteriaceae	s__Eubacterium_ramulus
g__CAG-56	0.11038	0.12521	0.11496	0.1744	0.00646	p__Firmicutes	d__Bacteria	c__Clostridia	o__Clostridiales	f__Lachnospiraceae	s__CAG-56_unclassified
g__Eubacterium]_ventriosum_group	0.14717	0.19133	0.16499	0.05532	0.00903	p__Firmicutes	d__Bacteria	c__Clostridia	o__Clostridiales	f__Lachnospiraceae	s__Eubacterium]_ventriosum_group_unclassified
g__Christensenellaceae_R-7_group	0.32391	0.19363	0.0757	0.03631	0.0033	p__Firmicutes	d__Bacteria	c__Clostridia	o__Clostridiales	f__Christensenellaceae	s__Christensenellaceae_R-7_group_unclassified
g__Coprococcus_1	0.07844	0.18823	0.12082	0.08256	0.03116	p__Firmicutes	d__Bacteria	c__Clostridia	o__Clostridiales	f__Lachnospiraceae	s__Coprococcus_1_unclassified
g__Actinomyces	0.02075	0.01484	0.0268	0.04489	0.27275	p__Actinobacteria	d__Bacteria	c__Actinobacteria	o__Actinomycetales	f__Actinomycetaceae	s__Actinomyces_unclassified
g__Weissella	0.00622	0.03478	0.06617	0.23052	0.03699	p__Firmicutes	d__Bacteria	c__Bacilli	o__Lactobacillales	f__Leuconostocaceae	s__Weissella_cibaria
g__Ruminococcaceae_NK4A214_group	0.09346	0.15786	0.08906	0.09049	0.0423	p__Firmicutes	d__Bacteria	c__Clostridia	o__Clostridiales	f__Ruminococcaceae	s__Ruminococcaceae_NK4A214_group_unclassified
g__Bilophila	0.14098	0.10885	0.09015	0.09662	0.01515	p__Proteobacteria	d__Bacteria	c__Deltaproteobacteria	o__Desulfovibrionales	f__Desulfovibrionaceae	s__uncultured_Bilophila_sp.
g__Sphingomonas	0.00128	0.01427	0.01986	0.22172	0.07806	p__Proteobacteria	d__Bacteria	c__Alphaproteobacteria	o__Sphingomonadales	f__Sphingomonadaceae	s__Sphingomonas_sp.
g__Sellimonas	0.06251	0.01961	0.19153	0.02639	0.04205	p__Firmicutes	d__Bacteria	c__Clostridia	o__Clostridiales	f__Lachnospiraceae	s__Sellimonas_unclassified
g__CAG-352	0.05174	0.09285	0.12117	0.1016	0.00237	p__Firmicutes	d__Bacteria	c__Clostridia	o__Clostridiales	f__Ruminococcaceae	s__CAG-352_unclassified
g__Ruminiclostridium_5	0.12096	0.1002	0.10341	0.05538	0.00993	p__Firmicutes	d__Bacteria	c__Clostridia	o__Clostridiales	f__Ruminococcaceae	s__Ruminiclostridium_5_unclassified
g__Mollicutes_RF39_unclassified	0.07787	0.16917	0.1272	0.02944	0.00293	p__Tenericutes	d__Bacteria	c__Mollicutes	o__Mollicutes_RF39	f__Mollicutes_RF39_unclassified	s__Mollicutes_RF39_unclassified
g__Desulfovibrio	0.11536	0.09643	0.0753	0.06488	0.02459	p__Proteobacteria	d__Bacteria	c__Deltaproteobacteria	o__Desulfovibrionales	f__Desulfovibrionaceae	s__uncultured_Desulfovibrio_sp.
g__Enterobacter	0.02132	0.02282	0.03759	0.05297	0.15234	p__Proteobacteria	d__Bacteria	c__Gammaproteobacteria	o__Enterobacterales	f__Enterobacteriaceae	s__Enterobacter_sp.
g__Betaproteobacteria_unclassified	0.00247	0.00604	0.15474	0.03547	0.06262	p__Proteobacteria	d__Bacteria	c__Betaproteobacteria	o__Betaproteobacteria_unclassified	f__Betaproteobacteria_unclassified	s__Betaproteobacteria_unclassified
g__Lachnospiraceae_UCG-003	0.14895	0.08618	0.03486	0.09807	0.00087	p__Firmicutes	d__Bacteria	c__Clostridia	o__Clostridiales	f__Lachnospiraceae	s__Lachnospiraceae_UCG-003_unclassified
g__Clostridiales_unclassified	0.04689	0.17509	0.05074	0.07594	0.00944	p__Firmicutes	d__Bacteria	c__Clostridia	o__Clostridiales	f__Clostridiales_unclassified	s__Clostridiales_unclassified
g__Ruminococcus]_gauvreauii_group	0.12636	0.06291	0.10109	0.02897	0.00555	p__Firmicutes	d__Bacteria	c__Clostridia	o__Clostridiales	f__Lachnospiraceae	s__Ruminococcus]_gauvreauii_group_unclassified
g__Escherichia	0.03452	0	0.00109	0.1974	0.00161	p__Proteobacteria	d__Bacteria	c__Gammaproteobacteria	o__Enterobacterales	f__Enterobacteriaceae	s__Escherichia_sp._CPD32
g__Ruminiclostridium_9	0.10135	0.09121	0.05301	0.033	0.02366	p__Firmicutes	d__Bacteria	c__Clostridia	o__Clostridiales	f__Ruminococcaceae	s__Ruminiclostridium_9_unclassified
g__Oscillibacter	0.11954	0.0909	0.06113	0.02994	0.00533	p__Firmicutes	d__Bacteria	c__Clostridia	o__Clostridiales	f__Oscillospiraceae	s__uncultured_Oscillibacter_sp.
g__Sphaerochaeta	0	0.00099	0.00038	0.00028	0.20642	p__Spirochaetes	d__Bacteria	c__Spirochaetia	o__Spirochaetales	f__Spirochaetaceae	s__uncultured_Sphaerochaeta_sp.
g__Oxobacter	0.12081	0.09448	0.02014	0.06494	0.00163	p__Firmicutes	d__Bacteria	c__Clostridia	o__Clostridiales	f__Clostridiaceae	s__uncultured_Oxobacter_sp.
g__Proteus	0.00252	0.00139	0.00051	0.17957	0.00216	p__Proteobacteria	d__Bacteria	c__Gammaproteobacteria	o__Enterobacterales	f__Morganellaceae	s__Proteus_mirabilis
g__Burkholderia-Caballeronia-Paraburkholderia	0	0.00236	0.00143	0.0013	0.17687	p__Proteobacteria	d__Bacteria	c__Gammaproteobacteria	o__Betaproteobacteriales	f__Burkholderiaceae	s__Burkholderia-Caballeronia-Paraburkholderia_unclassified
g__Ruminococcaceae_UCG-004	0.06485	0.06207	0.05837	0.04178	0.0064	p__Firmicutes	d__Bacteria	c__Clostridia	o__Clostridiales	f__Ruminococcaceae	s__Ruminococcaceae_UCG-004_unclassified
g__Fusobacteriaceae_unclassified	0	0.00193	0.00321	0.14956	0.01731	p__Fusobacteria	d__Bacteria	c__Fusobacteriia	o__Fusobacteriales	f__Fusobacteriaceae	s__Fusobacteriaceae_unclassified
g__Barnesiella	0.12224	0.07802	0.03211	0.02518	0.00436	p__Bacteroidetes	d__Bacteria	c__Bacteroidia	o__Bacteroidales	f__Barnesiellaceae	s__Barnesiella_unclassified
g__Peptostreptococcus	0.00037	0.0014	0.00717	0.14713	0.0049	p__Firmicutes	d__Bacteria	c__Clostridia	o__Clostridiales	f__Peptostreptococcaceae	s__Peptostreptococcus_unclassified
g__Chloroplast_unclassified	0.05219	0.00675	0.0148	0.02744	0.07503	p__Cyanobacteria	d__Bacteria	c__Oxyphotobacteria	o__Chloroplast	f__Chloroplast_unclassified	s__Chloroplast_unclassified
g__Negativibacillus	0.0967	0.05109	0.01461	0.03648	0.00204	p__Firmicutes	d__Bacteria	c__Clostridia	o__Clostridiales	f__Ruminococcaceae	s__Negativibacillus_unclassified
g__Eisenbergiella	0.03276	0.0151	0.01939	0.07469	0.01193	p__Firmicutes	d__Bacteria	c__Clostridia	o__Clostridiales	f__Lachnospiraceae	s__Eisenbergiella_unclassified
g__Cloacibacillus	0.00745	0.01014	0.03102	0.08778	0.00295	p__Synergistetes	d__Bacteria	c__Synergistia	o__Synergistales	f__Synergistaceae	s__Cloacibacillus_unclassified
g__Ruminococcaceae_UCG-010	0.02736	0.18065	0.02649	0.00473	0.00098	p__Firmicutes	d__Bacteria	c__Clostridia	o__Clostridiales	f__Ruminococcaceae	s__Ruminococcaceae_UCG-010_unclassified
g__Rhodospirillales_unclassified	0.03873	0	0.04401	0.05988	0.00087	p__Proteobacteria	d__Bacteria	c__Alphaproteobacteria	o__Rhodospirillales	f__Rhodospirillales_unclassified	s__Rhodospirillales_unclassified
g__Terrisporobacter	0.02349	0.02596	0.03176	0.06027	0.00707	p__Firmicutes	d__Bacteria	c__Clostridia	o__Clostridiales	f__Peptostreptococcaceae	s__Terrisporobacter_unclassified
g__Lachnospiraceae_UCG-001	0.07843	0.10155	0.01738	0.01003	0.00698	p__Firmicutes	d__Bacteria	c__Clostridia	o__Clostridiales	f__Lachnospiraceae	s__Lachnospiraceae_UCG-001_unclassified
g__Tyzzerella	0.03595	0.03667	0.02213	0.0505	0.00989	p__Firmicutes	d__Bacteria	c__Clostridia	o__Clostridiales	f__Lachnospiraceae	s__Tyzzerella_unclassified
g__Faecalitalea	0.01911	0.03263	0.06381	0.02617	0.0011	p__Firmicutes	d__Bacteria	c__Erysipelotrichia	o__Erysipelotrichales	f__Erysipelotrichaceae	s__Faecalitalea_unclassified
g__Epulopiscium	0	0	0.05703	0.0573	0.00179	p__Firmicutes	d__Bacteria	c__Clostridia	o__Clostridiales	f__Lachnospiraceae	s__Epulopiscium_unclassified
g__Mitsuokella	0	0.25522	0.00103	0.00015	0.00018	p__Firmicutes	d__Bacteria	c__Negativicutes	o__Selenomonadales	f__Veillonellaceae	s__Mitsuokella_unclassified
g__Bacteroidetes_unclassified	0.01673	0.08316	0.03986	0.01984	0.00713	p__Bacteroidetes	d__Bacteria	c__Bacteroidetes_unclassified	o__Bacteroidetes_unclassified	f__Bacteroidetes_unclassified	s__Bacteroidetes_unclassified
g__Ruminococcaceae_unclassified	0.03892	0.05986	0.03102	0.02074	0.01188	p__Firmicutes	d__Bacteria	c__Clostridia	o__Clostridiales	f__Ruminococcaceae	s__Ruminococcaceae_unclassified
g__Acinetobacter	0.00364	0.00077	0.00508	0.08525	0.01833	p__Proteobacteria	d__Bacteria	c__Gammaproteobacteria	o__Pseudomonadales	f__Moraxellaceae	s__uncultured_Acinetobacter_sp.
g__Methanobrevibacter	0.00369	0.02996	0.05599	0.02645	0.00976	p__Euryarchaeota	d__Archaea	c__Methanobacteria	o__Methanobacteriales	f__Methanobacteriaceae	s__uncultured_Methanobrevibacter_sp.
g__Eggerthella	0.01386	0.01021	0.0371	0.03208	0.02235	p__Actinobacteria	d__Bacteria	c__Coriobacteriia	o__Coriobacteriales	f__Eggerthellaceae	s__Eggerthella_unclassified
g__Allisonella	0.01802	0.06397	0.02675	0.01265	0.02449	p__Firmicutes	d__Bacteria	c__Negativicutes	o__Selenomonadales	f__Veillonellaceae	s__Allisonella_unclassified
g__Olsenella	0.00119	0.02035	0.00932	0.0042	0.07941	p__Actinobacteria	d__Bacteria	c__Coriobacteriia	o__Coriobacteriales	f__Atopobiaceae	s__uncultured_Olsenella_sp.
g__Gemella	0.00532	0.01332	0.02805	0.03535	0.02544	p__Firmicutes	d__Bacteria	c__Bacilli	o__Bacillales	f__Family_XI	s__Gemella_unclassified
g__Raoultella	0.0011	0.00116	0.00201	0.07985	0.01392	p__Proteobacteria	d__Bacteria	c__Gammaproteobacteria	o__Enterobacterales	f__Enterobacteriaceae	s__Raoultella_ornithinolytica
g__Lachnospiraceae_FCS020_group	0.04167	0.04348	0.01767	0.02461	0.00716	p__Firmicutes	d__Bacteria	c__Clostridia	o__Clostridiales	f__Lachnospiraceae	s__Lachnospiraceae_FCS020_group_unclassified
g__Prevotella	0.01922	0.08643	0.00788	0.01237	0.01609	p__Bacteroidetes	d__Bacteria	c__Bacteroidia	o__Bacteroidales	f__Prevotellaceae	s__Prevotella_buccalis
g__Turicibacter	0.00994	0.11006	0.01508	0.01462	0.00042	p__Firmicutes	d__Bacteria	c__Erysipelotrichia	o__Erysipelotrichales	f__Erysipelotrichaceae	s__Turicibacter_unclassified
g__Campylobacter	0.00039	0.0008	0.01411	0.03188	0.03839	p__Epsilonbacteraeota	d__Bacteria	c__Campylobacteria	o__Campylobacterales	f__Campylobacteraceae	s__Campylobacter_unclassified
g__Prevotella_7	0	0.02702	0.01221	0.00493	0.05574	p__Bacteroidetes	d__Bacteria	c__Bacteroidia	o__Bacteroidales	f__Prevotellaceae	s__Prevotella_7_unclassified
g__Robinsoniella	0	0	0.00054	0.07835	0.00103	p__Firmicutes	d__Bacteria	c__Clostridia	o__Clostridiales	f__Lachnospiraceae	s__Robinsoniella_peoriensis
g__Prevotellaceae_UCG-004	0	0	0.04049	0.00622	0.031	p__Bacteroidetes	d__Bacteria	c__Bacteroidia	o__Bacteroidales	f__Prevotellaceae	s__Prevotellaceae_UCG-004_unclassified
g__Faecalicatena	0.00068	0.02418	0.00579	0.04788	0.01327	p__Firmicutes	d__Bacteria	c__Clostridia	o__Clostridiales	f__Lachnospiraceae	s__Faecalicatena_orotica
g__Clostridiales_vadinBB60_group_unclassified	0.0228	0.04959	0.03956	0.00058	0.00048	p__Firmicutes	d__Bacteria	c__Clostridia	o__Clostridiales	f__Clostridiales_vadinBB60_group	s__Clostridiales_vadinBB60_group_unclassified
g__Eubacterium]_xylanophilum_group	0.04069	0.07314	0.01053	0.00875	0.00042	p__Firmicutes	d__Bacteria	c__Clostridia	o__Clostridiales	f__Lachnospiraceae	s__Eubacterium]_xylanophilum_group_unclassified
g__Adlercreutzia	0.02057	0.02438	0.01817	0.02383	0.00433	p__Actinobacteria	d__Bacteria	c__Coriobacteriia	o__Eggerthellales	f__Eggerthellaceae	s__Adlercreutzia_equolifaciens
g__Gastranaerophilales_unclassified	0.0053	0.04643	0.04281	0.00039	0	p__Cyanobacteria	d__Bacteria	c__Melainabacteria	o__Gastranaerophilales	f__Gastranaerophilales_unclassified	s__Gastranaerophilales_unclassified
g__Actinobacteria_unclassified	0.00068	0.00256	0.00533	0.04372	0.01739	p__Actinobacteria	d__Bacteria	c__Actinobacteria	o__Actinobacteria_unclassified	f__Actinobacteria_unclassified	s__Actinobacteria_unclassified
g__Victivallis	0.03097	0.03911	0.01639	0.00929	0.00601	p__Lentisphaerae	d__Bacteria	c__Lentisphaeria	o__Victivallales	f__Victivallaceae	s__uncultured_Victivallis_sp.
g__Glucerabacter	0.00027	0	0	0.06442	0.00256	p__Firmicutes	d__Bacteria	c__Clostridia	o__Clostridiales	f__Lachnospiraceae	s__Glucerabacter_canisensis
g__Cellulosilyticum	8e-05	0.00038	0.01803	0.039	0.0071	p__Firmicutes	d__Bacteria	c__Clostridia	o__Clostridiales	f__Lachnospiraceae	s__uncultured_Cellulosilyticum_sp.
g__Pediococcus	0.00017	0.00096	0.01496	0.01614	0.03366	p__Firmicutes	d__Bacteria	c__Bacilli	o__Lactobacillales	f__Lactobacillaceae	s__uncultured_Pediococcus_sp.
g__Leptotrichia	0.00029	0.00012	0.01117	0.02209	0.02943	p__Fusobacteria	d__Bacteria	c__Fusobacteriia	o__Fusobacteriales	f__Leptotrichiaceae	s__Leptotrichia_sp._OTH_64
g__Elusimicrobium	0	0.05	0.03817	0	0.00024	p__Elusimicrobia	d__Bacteria	c__Elusimicrobia	o__Elusimicrobiales	f__Elusimicrobiaceae	s__uncultured_Elusimicrobium_sp.
g__Devosia	0.00066	0.00255	0.00228	0.04188	0.01449	p__Proteobacteria	d__Bacteria	c__Alphaproteobacteria	o__Rhizobiales	f__Hyphomicrobiaceae	s__uncultured_Devosia_sp.
g__Marvinbryantia	0.02553	0.03389	0.0152	0.01148	0.00266	p__Firmicutes	d__Bacteria	c__Clostridia	o__Clostridiales	f__Lachnospiraceae	s__Marvinbryantia_unclassified
g__GCA-900066575	0.01914	0.01817	0.01053	0.02602	0.00308	p__Firmicutes	d__Bacteria	c__Clostridia	o__Clostridiales	f__Lachnospiraceae	s__GCA-900066575_unclassified
g__Burkholderiales_unclassified	0.05947	0.00201	0.0106	0.00904	0.00333	p__Proteobacteria	d__Bacteria	c__Betaproteobacteria	o__Burkholderiales	f__Burkholderiales_unclassified	s__Burkholderiales_unclassified
g__Comamonadaceae_unclassified	0.00369	0.00517	0.00742	0.0329	0.01335	p__Proteobacteria	d__Bacteria	c__Betaproteobacteria	o__Burkholderiales	f__Comamonadaceae	s__Comamonadaceae_unclassified
g__Butyrivibrio	0	0.06031	0.02928	0.00013	0.00039	p__Firmicutes	d__Bacteria	c__Clostridia	o__Clostridiales	f__Lachnospiraceae	s__Butyrivibrio_crossotus
g__Pseudoflavonifractor	0.04225	0.03208	0.00924	0.00798	0.00114	p__Firmicutes	d__Bacteria	c__Clostridia	o__Clostridiales	f__Ruminococcaceae	s__Pseudoflavonifractor_capillosus
g__Succinivibrio	0.00116	0.00092	0.05095	0.00285	0	p__Proteobacteria	d__Bacteria	c__Gammaproteobacteria	o__Aeromonadales	f__Succinivibrionaceae	s__uncultured_Succinivibrio_sp.
g__Bacteroidales_unclassified	0.00716	0.02083	0.00923	0.01149	0.02299	p__Bacteroidetes	d__Bacteria	c__Bacteroidia	o__Bacteroidales	f__Bacteroidales_unclassified	s__Bacteroidales_unclassified
g__Coprobacillus	0.01135	0.00105	0.01378	0.0347	0.00038	p__Firmicutes	d__Bacteria	c__Erysipelotrichia	o__Erysipelotrichales	f__Erysipelotrichaceae	s__Coprobacillus_cateniformis
g__Fournierella	0.00686	0.02279	0.00764	0.03187	0.00243	p__Firmicutes	d__Bacteria	c__Clostridia	o__Clostridiales	f__Ruminococcaceae	s__Fournierella_massiliensis
g__Anaerotruncus	0.00714	0.00969	0.01187	0.03133	0.00369	p__Firmicutes	d__Bacteria	c__Clostridia	o__Clostridiales	f__Ruminococcaceae	s__uncultured_Anaerotruncus_sp.
g__Aggregatibacter	0.00017	0	0.01602	0.0304	0.00796	p__Proteobacteria	d__Bacteria	c__Gammaproteobacteria	o__Pasteurellales	f__Pasteurellaceae	s__Aggregatibacter_aphrophilus
g__Sporobacter	0.02243	0.0301	0.01065	0.0053	0.00141	p__Firmicutes	d__Bacteria	c__Clostridia	o__Clostridiales	f__Ruminococcaceae	s__uncultured_Sporobacter_sp.
g__Intestinimonas	0.00775	0.01448	0.01135	0.0054	0.01634	p__Firmicutes	d__Bacteria	c__Clostridia	o__Clostridiales	f__Ruminococcaceae	s__Intestinimonas_unclassified
g__Gammaproteobacteria_unclassified	0.00026	0	0	0.00066	0.0441	p__Proteobacteria	d__Bacteria	c__Gammaproteobacteria	o__Gammaproteobacteria_unclassified	f__Gammaproteobacteria_unclassified	s__Gammaproteobacteria_unclassified
g__Eubacterium]_fissicatena_group	0.0055	0.00842	0.01991	0.00513	0.00996	p__Firmicutes	d__Bacteria	c__Clostridia	o__Clostridiales	f__Lachnospiraceae	s__Eubacterium]_fissicatena_group_unclassified
g__Holdemania	0.01158	0.01178	0.01478	0.01171	0.00348	p__Firmicutes	d__Bacteria	c__Erysipelotrichia	o__Erysipelotrichales	f__Erysipelotrichaceae	s__Holdemania_filiformis
g__Senegalimassilia	0.02459	0.01412	0.00812	0.00535	0.0079	p__Actinobacteria	d__Bacteria	c__Coriobacteriia	o__Coriobacteriales	f__Eggerthellaceae	s__Senegalimassilia_unclassified
g__Neisseria	0.00142	0	0.0091	0.00731	0.025	p__Proteobacteria	d__Bacteria	c__Gammaproteobacteria	o__Betaproteobacteriales	f__Neisseriaceae	s__Neisseria_unclassified
g__Clostridiales_Family_XIV._Incertae_Sedis_unclassified	0.00608	0.00155	0.0034	0.0294	0.00317	p__Firmicutes	d__Bacteria	c__Clostridia	o__Clostridiales	f__Clostridiales_Family_XIV._Incertae_Sedis	s__Clostridiales_Family_XIV._Incertae_Sedis_unclassified
g__Anaerovorax	0.01988	0.01833	0.00735	0.00593	0.00266	p__Firmicutes	d__Bacteria	c__Clostridia	o__Clostridiales	f__Clostridiales_Family_XIII._Incertae_Sedis	s__uncultured_Anaerovorax_sp.
g__Dielma	0.00404	0.00114	0.02016	0.00838	0.00361	p__Firmicutes	d__Bacteria	c__Erysipelotrichia	o__Erysipelotrichales	f__Erysipelotrichaceae	s__Dielma_unclassified
g__Coprobacter	0.01677	0.01258	0.01552	0.00349	0.00023	p__Bacteroidetes	d__Bacteria	c__Bacteroidia	o__Bacteroidales	f__Barnesiellaceae	s__Coprobacter_unclassified
g__Lactococcus	0.00233	0.0136	0.00655	0.00672	0.01466	p__Firmicutes	d__Bacteria	c__Bacilli	o__Lactobacillales	f__Streptococcaceae	s__Lactococcus_lactis
g__Atopobium	0.00134	0.00164	0.0088	0.0093	0.01438	p__Actinobacteria	d__Bacteria	c__Coriobacteriia	o__Coriobacteriales	f__Atopobiaceae	s__Atopobium_unclassified
g__Peptoclostridium	0.00252	0.00011	0.02587	0.0054	0	p__Firmicutes	d__Bacteria	c__Clostridia	o__Clostridiales	f__Peptostreptococcaceae	s__Peptoclostridium_unclassified
g__Saccharimonadaceae_unclassified	0.00503	0.00545	0.01769	0.00598	0.00345	p__Patescibacteria	d__Bacteria	c__Saccharimonadia	o__Saccharimonadales	f__Saccharimonadaceae	s__Saccharimonadaceae_unclassified
g__Mitochondria_unclassified	0.00816	0.00148	0.0062	0.00261	0.01905	p__Proteobacteria	d__Bacteria	c__Alphaproteobacteria	o__Rickettsiales	f__Mitochondria	s__Mitochondria_unclassified
g__Acidobacteria_unclassified	0.00039	0.00129	0.00213	0.01646	0.01277	p__Acidobacteria	d__Bacteria	c__Acidobacteria_unclassified	o__Acidobacteria_unclassified	f__Acidobacteria_unclassified	s__Acidobacteria_unclassified
g__Coriobacteriales_Incertae_Sedis_unclassified	0.00423	0.01975	0.00448	0.01222	0.00341	p__Actinobacteria	d__Bacteria	c__Coriobacteriia	o__Coriobacteriales	f__Coriobacteriales_Incertae_Sedis	s__Coriobacteriales_Incertae_Sedis_unclassified
g__Christensenellaceae_unclassified	0.00643	0.03439	0.00573	0.00447	0.0009	p__Firmicutes	d__Bacteria	c__Clostridia	o__Clostridiales	f__Christensenellaceae	s__Christensenellaceae_unclassified
g__Bacteroidaceae_unclassified	0.01861	0.00011	0.01804	8e-05	0	p__Bacteroidetes	d__Bacteria	c__Bacteroidia	o__Bacteroidales	f__Bacteroidaceae	s__Bacteroidaceae_unclassified
g__Methyloversatilis	0.00294	0.00142	0.00248	0.01549	0.00895	p__Proteobacteria	d__Bacteria	c__Betaproteobacteria	o__Nitrosomonadales	f__Sterolibacteriaceae	s__uncultured_Methyloversatilis_sp.
g__Subgroup_7_unclassified	0.00064	0.00067	0.00107	0.02007	0.00722	p__Acidobacteria	d__Bacteria	c__Holophagae	o__Subgroup_7	f__Subgroup_7_unclassified	s__Subgroup_7_unclassified
g__Family_XIII_AD3011_group	0.00848	0.00957	0.00493	0.00689	0.00789	p__Firmicutes	d__Bacteria	c__Clostridia	o__Clostridiales	f__Family_XIII	s__Family_XIII_AD3011_group_unclassified
g__Prevotellaceae_unclassified	0.00127	0.02516	0.0125	0.00314	0.00067	p__Bacteroidetes	d__Bacteria	c__Bacteroidia	o__Bacteroidales	f__Prevotellaceae	s__Prevotellaceae_unclassified
g__Bradyrhizobium	0.00133	0.00092	0.01254	0.00793	0.00602	p__Proteobacteria	d__Bacteria	c__Alphaproteobacteria	o__Rhizobiales	f__Bradyrhizobiaceae	s__Bradyrhizobium_sp._181TO1SAPT
g__Anaeroglobus	0	0	0.00833	0.01257	0.00692	p__Firmicutes	d__Bacteria	c__Negativicutes	o__Selenomonadales	f__Veillonellaceae	s__Anaeroglobus_unclassified
g__Ruminococcaceae_UCG-009	0.01959	0.00874	0.00542	0.00651	0.00013	p__Firmicutes	d__Bacteria	c__Clostridia	o__Clostridiales	f__Ruminococcaceae	s__Ruminococcaceae_UCG-009_unclassified
g__Slackia	0.0022	0.00755	0.00457	0.00432	0.01407	p__Actinobacteria	d__Bacteria	c__Coriobacteriia	o__Coriobacteriales	f__Eggerthellaceae	s__Slackia_unclassified
g__Atopobiaceae_unclassified	0.01922	0.01233	0.00334	0.00642	0.00059	p__Actinobacteria	d__Bacteria	c__Coriobacteriia	o__Coriobacteriales	f__Atopobiaceae	s__Atopobiaceae_unclassified
g__Peptococcus	0.01258	0.01104	0.00731	0.00712	0.00013	p__Firmicutes	d__Bacteria	c__Clostridia	o__Clostridiales	f__Peptococcaceae	s__Peptococcus_unclassified
g__Methylobacterium	0.00034	0.00057	0.00971	0.00668	0.00934	p__Proteobacteria	d__Bacteria	c__Alphaproteobacteria	o__Rhizobiales	f__Beijerinckiaceae	s__Methylobacterium_unclassified
g__Oscillospira	0.00997	0.02671	0.00474	0.00077	0.00266	p__Firmicutes	d__Bacteria	c__Clostridia	o__Clostridiales	f__Ruminococcaceae	s__uncultured_Oscillospira_sp.
g__Kluyvera	0.0012	0	0.00457	0.01795	0.00182	p__Proteobacteria	d__Bacteria	c__Gammaproteobacteria	o__Enterobacterales	f__Enterobacteriaceae	s__Kluyvera_cryocrescens
g__Abiotrophia	0.00022	0.0007	0.00171	0.00595	0.01755	p__Firmicutes	d__Bacteria	c__Bacilli	o__Lactobacillales	f__Aerococcaceae	s__Abiotrophia_unclassified
g__Pyramidobacter	0.00052	0.00836	0.00154	0.01455	0.00376	p__Synergistetes	d__Bacteria	c__Synergistia	o__Synergistales	f__Synergistaceae	s__uncultured_Pyramidobacter_sp.
g__Pelomonas	0.00037	0.00016	0.01248	0.00233	0.00765	p__Proteobacteria	d__Bacteria	c__Betaproteobacteria	o__Burkholderiales	f__Comamonadaceae	s__Pelomonas_puraquae
g__Solobacterium	0.002	0.00215	0.00959	0.00447	0.00657	p__Firmicutes	d__Bacteria	c__Erysipelotrichia	o__Erysipelotrichales	f__Erysipelotrichaceae	s__Solobacterium_unclassified
g__Pygmaiobacter	0.02061	0.00164	0.00087	0.00335	0.00551	p__Firmicutes	d__Bacteria	c__Clostridia	o__Clostridiales	f__Ruminococcaceae	s__Pygmaiobacter_unclassified
g__Kineothrix	0.00066	0.04864	0	0	0	p__Firmicutes	d__Bacteria	c__Clostridia	o__Clostridiales	f__Lachnospiraceae	s__Kineothrix_sp.
g__Paraclostridium	0.00275	0.00059	0.00012	0.01851	0.00085	p__Firmicutes	d__Bacteria	c__Clostridia	o__Clostridiales	f__Peptostreptococcaceae	s__Paraclostridium_unclassified
g__vadinBE97_unclassified	0.00235	0.0251	0.00708	0.00137	0	p__Lentisphaerae	d__Bacteria	c__Lentisphaeria	o__Victivallales	f__vadinBE97	s__vadinBE97_unclassified
g__Ruminococcaceae_UCG-008	0.0033	0.01069	0.01027	0.00063	0.00317	p__Firmicutes	d__Bacteria	c__Clostridia	o__Clostridiales	f__Ruminococcaceae	s__Ruminococcaceae_UCG-008_unclassified
g__Sphingomonadaceae_unclassified	0.00123	0.00022	0.00101	0.01518	0.00357	p__Proteobacteria	d__Bacteria	c__Alphaproteobacteria	o__Sphingomonadales	f__Sphingomonadaceae	s__Sphingomonadaceae_unclassified
g__Clostridiales_Family_IV._Incertae_Sedis_unclassified	0.00187	0.00117	0.01624	0.0015	0.00051	p__Firmicutes	d__Bacteria	c__Clostridia	o__Clostridiales	f__Clostridiales_Family_IV._Incertae_Sedis	s__Clostridiales_Family_IV._Incertae_Sedis_unclassified
g__Clostridium_sensu_stricto_8	0.00018	0.00088	0.00085	0.01463	0.00432	p__Firmicutes	d__Bacteria	c__Clostridia	o__Clostridiales	f__Clostridiaceae_1	s__Clostridium_sensu_stricto_8_unclassified
g__Novosphingobium	0.00059	0.00067	0.00115	0.01304	0.00471	p__Proteobacteria	d__Bacteria	c__Alphaproteobacteria	o__Sphingomonadales	f__Sphingomonadaceae	s__Novosphingobium_unclassified
g__Candidatus_Stoquefichus	0.00467	0.01321	0.00704	0.00248	0.0005	p__Firmicutes	d__Bacteria	c__Erysipelotrichia	o__Erysipelotrichales	f__Erysipelotrichaceae	s__Candidatus_Stoquefichus_unclassified
g__Enorma	0.00333	0.01651	0.00396	0.00237	0.00217	p__Actinobacteria	d__Bacteria	c__Coriobacteriia	o__Coriobacteriales	f__Coriobacteriaceae	s__Enorma_massiliensis
g__Xanthomonas	0	0.01252	0.0016	0.00029	0.01016	p__Proteobacteria	d__Bacteria	c__Gammaproteobacteria	o__Xanthomonadales	f__Xanthomonadaceae	s__Xanthomonas_oryzae
g__Candidatus_Soleaferrea	0.00641	0.00693	0.00406	0.0046	0.00132	p__Firmicutes	d__Bacteria	c__Clostridia	o__Clostridiales	f__Ruminococcaceae	s__Candidatus_Soleaferrea_unclassified
g__Selenomonas	0	0.00028	0.01334	0.00133	0.00105	p__Firmicutes	d__Bacteria	c__Negativicutes	o__Selenomonadales	f__Selenomonadaceae	s__Selenomonas_genomosp._P6_oral_clone_MB3_C41
g__Shuttleworthia	0.00062	0.00358	0.0025	0.00037	0.01137	p__Firmicutes	d__Bacteria	c__Clostridia	o__Clostridiales	f__Lachnospiraceae	s__Shuttleworthia_satelles
g__Bosea	0	0.00028	0.0053	0.00711	0.00275	p__Proteobacteria	d__Bacteria	c__Alphaproteobacteria	o__Rhizobiales	f__Beijerinckiaceae	s__Bosea_unclassified
g__Prevotellaceae_NK3B31_group	0.02667	0	0	0	0	p__Bacteroidetes	d__Bacteria	c__Bacteroidia	o__Bacteroidales	f__Prevotellaceae	s__Prevotellaceae_NK3B31_group_unclassified
g__Sphingobium	0.00044	0.00016	0.00296	0.00782	0.00417	p__Proteobacteria	d__Bacteria	c__Alphaproteobacteria	o__Sphingomonadales	f__Sphingomonadaceae	s__Sphingobium_unclassified
g__Mailhella	0.0008	0.02141	0.00145	0.00229	0.00134	p__Proteobacteria	d__Bacteria	c__Deltaproteobacteria	o__Desulfovibrionales	f__Desulfovibrionaceae	s__Mailhella_massiliensis
g__Vagococcus	0.00037	0.00063	0.00012	0.01415	0	p__Firmicutes	d__Bacteria	c__Bacilli	o__Lactobacillales	f__Enterococcaceae	s__Vagococcus_fluvialis
g__Ramlibacter	0	0.00065	0.00047	0.00958	0.0045	p__Proteobacteria	d__Bacteria	c__Betaproteobacteria	o__Burkholderiales	f__Comamonadaceae	s__Ramlibacter_sp._MIC2037
g__Stenotrophomonas	0.00151	0	0.00127	0.00051	0.01238	p__Proteobacteria	d__Bacteria	c__Gammaproteobacteria	o__Xanthomonadales	f__Xanthomonadaceae	s__Stenotrophomonas_unclassified
g__Anaerosporobacter	9e-05	0	0.00186	0.01161	0.00074	p__Firmicutes	d__Bacteria	c__Clostridia	o__Clostridiales	f__Lachnospiraceae	s__uncultured_Anaerosporobacter_sp.
g__Succinatimonas	0.00346	0.01263	0.00117	7e-05	0.00528	p__Proteobacteria	d__Bacteria	c__Gammaproteobacteria	o__Aeromonadales	f__Succinivibrionaceae	s__Succinatimonas_hippei
g__Enterobacterales_unclassified	0.00105	0.00016	0.00191	0.0021	0.00944	p__Proteobacteria	d__Bacteria	c__Gammaproteobacteria	o__Enterobacterales	f__Enterobacterales_unclassified	s__Enterobacterales_unclassified
g__Paeniclostridium	0	0	0.00115	0.01009	0.00227	p__Firmicutes	d__Bacteria	c__Clostridia	o__Clostridiales	f__Peptostreptococcaceae	s__Paeniclostridium_unclassified
g__Anaerofilum	0.00099	0.00101	0.00055	0.01142	5e-05	p__Firmicutes	d__Bacteria	c__Clostridia	o__Clostridiales	f__Ruminococcaceae	s__uncultured_Anaerofilum_sp.
g__Achromobacter	0.0021	0.00017	0.00053	0.00648	0.00481	p__Proteobacteria	d__Bacteria	c__Gammaproteobacteria	o__Betaproteobacteriales	f__Burkholderiaceae	s__Achromobacter_unclassified
g__Lachnoanaerobaculum	0.00227	0.00025	0.00135	0.0024	0.00778	p__Firmicutes	d__Bacteria	c__Clostridia	o__Clostridiales	f__Lachnospiraceae	s__Lachnoanaerobaculum_unclassified
g__Howardella	0.00284	0.00352	0.00144	0.00568	0.00178	p__Firmicutes	d__Bacteria	c__Clostridia	o__Clostridiales	f__Lachnospiraceae	s__Howardella_unclassified
g__Sediminibacterium	0.00013	0.00011	0.00682	0.0016	0.00287	p__Bacteroidetes	d__Bacteria	c__Chitinophagia	o__Chitinophagales	f__Chitinophagaceae	s__uncultured_Sediminibacterium_sp.
g__Phocea	0.00925	0.00288	0.0019	0.00244	0.00051	p__Firmicutes	d__Bacteria	c__Clostridia	o__Clostridiales	f__Ruminococcaceae	s__Phocea_massiliensis
g__Rahnella	0	0	0	0.01121	0	p__Proteobacteria	d__Bacteria	c__Gammaproteobacteria	o__Enterobacterales	f__Yersiniaceae	s__Rahnella_aquatilis
g__Salmonella	0	0.01691	0.00102	0.00157	0.00107	p__Proteobacteria	d__Bacteria	c__Gammaproteobacteria	o__Enterobacterales	f__Enterobacteriaceae	s__Salmonella_enterica
g__Porphyromonas	0.00134	0.00043	0.0012	0.00077	0.00846	p__Bacteroidetes	d__Bacteria	c__Bacteroidia	o__Bacteroidales	f__Porphyromonadaceae	s__Porphyromonas_unclassified
g__Caproiciproducens	0.0001	0.00169	0.00069	0.00118	0.00872	p__Firmicutes	d__Bacteria	c__Clostridia	o__Clostridiales	f__Ruminococcaceae	s__Caproiciproducens_unclassified
g__DTU089	0.00439	0.00196	0.00661	0.00058	0.00027	p__Firmicutes	d__Bacteria	c__Clostridia	o__Clostridiales	f__Ruminococcaceae	s__DTU089_unclassified
g__Hydrogenoanaerobacterium	0.00199	0.0123	0.00236	0.00173	5e-05	p__Firmicutes	d__Bacteria	c__Clostridia	o__Clostridiales	f__Ruminococcaceae	s__Hydrogenoanaerobacterium_unclassified
g__Synergistes	0	0.00241	0.00109	0.00846	0.00015	p__Synergistetes	d__Bacteria	c__Synergistia	o__Synergistales	f__Synergistaceae	s__Synergistes_unclassified
g__Microtrichales_unclassified	8e-05	0.00033	0.00034	0.00596	0.00443	p__Actinobacteria	d__Bacteria	c__Acidimicrobiia	o__Microtrichales	f__Microtrichales_unclassified	s__Microtrichales_unclassified
g__Helicobacter	0	0.02334	0	0	0.0001	p__Epsilonbacteraeota	d__Bacteria	c__Campylobacteria	o__Campylobacterales	f__Helicobacteraceae	s__Helicobacter_unclassified
g__Family_XIII_UCG-001	0.00085	0.00847	0.00483	0.001	5e-05	p__Firmicutes	d__Bacteria	c__Clostridia	o__Clostridiales	f__Family_XIII	s__Family_XIII_UCG-001_unclassified
g__Izimaplasmatales_unclassified	0.00707	0.00733	0.00286	0	0	p__Tenericutes	d__Bacteria	c__Mollicutes	o__Izimaplasmatales	f__Izimaplasmatales_unclassified	s__Izimaplasmatales_unclassified
g__Merdimonas	0	0	0.0063	0.00281	0.0009	p__Firmicutes	d__Bacteria	c__Clostridia	o__Clostridiales	f__Lachnospiraceae	s__Merdimonas_faecis
g__Rikenellaceae_RC9_gut_group	0	0.0099	0.00546	0	0	p__Bacteroidetes	d__Bacteria	c__Bacteroidia	o__Bacteroidales	f__Rikenellaceae	s__Rikenellaceae_RC9_gut_group_unclassified
g__Mogibacterium	0	0.00039	0.00345	0.00316	0.0031	p__Firmicutes	d__Bacteria	c__Clostridia	o__Clostridiales	f__Family_XIII	s__Mogibacterium_unclassified
g__Gracilibacter	0.00026	0.00088	0.0012	0.00655	0.00158	p__Firmicutes	d__Bacteria	c__Clostridia	o__Clostridiales	f__Gracilibacteraceae	s__uncultured_Gracilibacter_sp.
g__Oxalobacter	0.00261	0.01063	0.00114	0.00189	0.00052	p__Proteobacteria	d__Bacteria	c__Betaproteobacteria	o__Burkholderiales	f__Oxalobacteraceae	s__Oxalobacter_formigenes
g__unclassified	0.00036	0.00023	0.001	0.00373	0.00467	p__unclassified	d__unclassified	c__unclassified	o__unclassified	f__unclassified	s__unclassified
g__Prevotellaceae_UCG-003	0	0	5e-05	0.00939	0	p__Bacteroidetes	d__Bacteria	c__Bacteroidia	o__Bacteroidales	f__Prevotellaceae	s__Prevotellaceae_UCG-003_unclassified
g__Marinifilaceae_unclassified	0.00318	0.00734	0	0.00362	0.0004	p__Bacteroidetes	d__Bacteria	c__Bacteroidia	o__Bacteroidales	f__Marinifilaceae	s__Marinifilaceae_unclassified
g__SWB02	0.00025	0.00022	9e-05	0.00589	0.00295	p__Proteobacteria	d__Bacteria	c__Alphaproteobacteria	o__Caulobacterales	f__Hyphomonadaceae	s__SWB02_unclassified
g__Enterococcaceae_unclassified	0	0	0.00033	0.00154	0.00734	p__Firmicutes	d__Bacteria	c__Bacilli	o__Lactobacillales	f__Enterococcaceae	s__Enterococcaceae_unclassified
g__Mobilibacterium	0	0	0.00046	0.0028	0.0058	p__Firmicutes	d__Bacteria	c__Clostridia	o__Clostridiales	f__Clostridiales_Family_XIII._Incertae_Sedis	s__Mobilibacterium_massiliense
g__Lactonifactor	0.00358	0.00448	0.0012	0.00335	0.0002	p__Firmicutes	d__Bacteria	c__Clostridia	o__Clostridiales	f__Lachnospiraceae	s__Lactonifactor_unclassified
g__Defluviitaleaceae_UCG-011	0.00428	0.0068	0.00233	0.00073	0.00018	p__Firmicutes	d__Bacteria	c__Clostridia	o__Clostridiales	f__Defluviitaleaceae	s__Defluviitaleaceae_UCG-011_unclassified
g__Peptococcaceae_unclassified	0.00541	0.00748	0.00169	0.00025	0.0002	p__Firmicutes	d__Bacteria	c__Clostridia	o__Clostridiales	f__Peptococcaceae	s__Peptococcaceae_unclassified
g__Cronobacter	0	0	0	0.00854	0	p__Proteobacteria	d__Bacteria	c__Gammaproteobacteria	o__Enterobacterales	f__Enterobacteriaceae	s__Cronobacter_sakazakii
g__Enterorhabdus	9e-05	0.0033	0.00138	0.00441	0.00117	p__Actinobacteria	d__Bacteria	c__Coriobacteriia	o__Coriobacteriales	f__Eggerthellaceae	s__Enterorhabdus_unclassified
g__Erysipelotrichia_unclassified	0	0	0.00803	0	0	p__Firmicutes	d__Bacteria	c__Erysipelotrichia	o__Erysipelotrichia_unclassified	f__Erysipelotrichia_unclassified	s__Erysipelotrichia_unclassified
g__Morganella	0	0	0.00113	0.00605	0.00108	p__Proteobacteria	d__Bacteria	c__Gammaproteobacteria	o__Enterobacteriales	f__Enterobacteriaceae	s__Morganella_unclassified
g__Sphingopyxis	0.00017	0.00016	0.00071	0.00409	0.00296	p__Proteobacteria	d__Bacteria	c__Alphaproteobacteria	o__Sphingomonadales	f__Sphingomonadaceae	s__Sphingopyxis_sp.
g__Pseudoramibacter	0	0	0.0035	0.0008	0.00355	p__Firmicutes	d__Bacteria	c__Clostridia	o__Clostridiales	f__Eubacteriaceae	s__uncultured_Pseudoramibacter_sp.
g__Caulobacter	0.00173	0	0.00217	0.00265	0.00203	p__Proteobacteria	d__Bacteria	c__Alphaproteobacteria	o__Caulobacterales	f__Caulobacteraceae	s__Caulobacter_sp._NW-2013-Rh15
g__Eubacterium]_brachy_group	0.00103	0.00342	0.00344	0.0008	0.00125	p__Firmicutes	d__Bacteria	c__Clostridia	o__Clostridiales	f__Family_XIII	s__Eubacterium]_brachy_group_unclassified
g__Oceanobacillus	0	0	0	0.00726	0	p__Firmicutes	d__Bacteria	c__Bacilli	o__Bacillales	f__Bacillaceae	s__Oceanobacillus_indicireducens
g__Oribacterium	0.00061	0.00022	0.00103	0.00275	0.00306	p__Firmicutes	d__Bacteria	c__Clostridia	o__Clostridiales	f__Lachnospiraceae	s__uncultured_Oribacterium_sp.
g__Mordavella	0.00444	0	0.00308	0.00103	0.00043	p__Firmicutes	d__Bacteria	c__Clostridia	o__Clostridiales	f__Clostridiaceae	s__Mordavella_sp._28-15
g__Gordonibacter	0.00141	0.00195	0.00299	0.00056	0.00188	p__Actinobacteria	d__Bacteria	c__Coriobacteriia	o__Coriobacteriales	f__Eggerthellaceae	s__Gordonibacter_unclassified
g__Azospira	0.00114	0	0.00082	0.00404	0.00155	p__Proteobacteria	d__Bacteria	c__Gammaproteobacteria	o__Betaproteobacteriales	f__Rhodocyclaceae	s__Azospira_unclassified
g__Prevotella_6	0.00038	0.0007	0.00121	0.00054	0.00477	p__Bacteroidetes	d__Bacteria	c__Bacteroidia	o__Bacteroidales	f__Prevotellaceae	s__Prevotella_6_unclassified
g__Proteobacteria_unclassified	0.01103	0	0	8e-05	0.00042	p__Proteobacteria	d__Bacteria	c__Proteobacteria_unclassified	o__Proteobacteria_unclassified	f__Proteobacteria_unclassified	s__Proteobacteria_unclassified
g__Stomatobaculum	0.00102	0	0.00127	0.00098	0.00367	p__Firmicutes	d__Bacteria	c__Clostridia	o__Clostridiales	f__Lachnospiraceae	s__Stomatobaculum_unclassified
g__Blastomonas	0	0.00023	0.00366	0.00104	0.00151	p__Proteobacteria	d__Bacteria	c__Alphaproteobacteria	o__Sphingomonadales	f__Sphingomonadaceae	s__Blastomonas_unclassified
g__Paraeggerthella	0	0	0.00289	0.00202	0.00127	p__Actinobacteria	d__Bacteria	c__Coriobacteriia	o__Eggerthellales	f__Eggerthellaceae	s__Paraeggerthella_hongkongensis
g__Ezakiella	0.00101	0.0011	0.00435	0.00054	5e-05	p__Firmicutes	d__Bacteria	c__Clostridia	o__Clostridiales	f__Family_XI	s__Ezakiella_unclassified
g__GCA-900066225	0.00193	0.00173	0.0033	0.00068	0.00013	p__Firmicutes	d__Bacteria	c__Clostridia	o__Clostridiales	f__Ruminococcaceae	s__GCA-900066225_unclassified
g__Actinobacillus	0.00144	0	0.00082	0.00422	0	p__Proteobacteria	d__Bacteria	c__Gammaproteobacteria	o__Pasteurellales	f__Pasteurellaceae	s__Actinobacillus_unclassified
g__Clostridiaceae_unclassified	0.00013	0.01208	7e-05	0.00033	0	p__Firmicutes	d__Bacteria	c__Clostridia	o__Clostridiales	f__Clostridiaceae	s__Clostridiaceae_unclassified
g__Delftia	0	0.00086	0.00394	0.00058	0.00056	p__Proteobacteria	d__Bacteria	c__Betaproteobacteria	o__Burkholderiales	f__Comamonadaceae	s__Delftia_acidovorans
g__Eubacterium]_nodatum_group	0.00138	0.00047	0.0021	0.0015	0.00041	p__Firmicutes	d__Bacteria	c__Clostridia	o__Clostridiales	f__Family_XIII	s__Eubacterium]_nodatum_group_unclassified
g__Alphaproteobacteria_unclassified	0.00037	0.00021	0.00039	0.00377	0.00058	p__Proteobacteria	d__Bacteria	c__Alphaproteobacteria	o__Alphaproteobacteria_unclassified	f__Alphaproteobacteria_unclassified	s__Alphaproteobacteria_unclassified
g__Sanguibacteroides	0.00278	0.00232	0.00077	0.00158	0	p__Bacteroidetes	d__Bacteria	c__Bacteroidia	o__Bacteroidales	f__Marinifilaceae	s__Sanguibacteroides_unclassified
g__TRA3-20_unclassified	9e-05	0.00011	8e-05	0.00368	0.00093	p__Proteobacteria	d__Bacteria	c__Gammaproteobacteria	o__Betaproteobacteriales	f__TRA3-20	s__TRA3-20_unclassified
g__Muribaculum	0	0.00022	0.00022	0.00441	0	p__Bacteroidetes	d__Bacteria	c__Bacteroidia	o__Bacteroidales	f__Muribaculaceae	s__Muribaculum_sp.
g__Lachnospiraceae_NK4A136_group	0.00773	0	0	0	0.00029	p__Firmicutes	d__Bacteria	c__Clostridia	o__Clostridiales	f__Lachnospiraceae	s__Lachnospiraceae_NK4A136_group_unclassified
g__GCA-900066755	0.00258	0.00181	0.00168	0.00058	0.0001	p__Firmicutes	d__Bacteria	c__Clostridia	o__Clostridiales	f__Lachnospiraceae	s__GCA-900066755_unclassified
g__Murimonas	0.0005	0	0.00192	0.00239	0	p__Firmicutes	d__Bacteria	c__Clostridia	o__Clostridiales	f__Lachnospiraceae	s__Murimonas_intestini
g__CHKCI002	0.00031	0.00242	0.00192	0.00141	0	p__Actinobacteria	d__Bacteria	c__Coriobacteriia	o__Coriobacteriales	f__Eggerthellaceae	s__CHKCI002_unclassified
g__Reyranella	0.00017	0	0.00061	0.00343	0.00042	p__Proteobacteria	d__Bacteria	c__Alphaproteobacteria	o__Reyranellales	f__Reyranellaceae	s__Reyranella_unclassified
g__Bacillus	0	0.00049	0.00014	0.00176	0.00239	p__Firmicutes	d__Bacteria	c__Bacilli	o__Bacillales	f__Bacillaceae	s__Bacillus_sp._oral_taxon_F26
g__Nevskia	0	0	0.00289	0.00031	0.00113	p__Proteobacteria	d__Bacteria	c__Gammaproteobacteria	o__Salinisphaerales	f__Solimonadaceae	s__Nevskia_unclassified
g__Corynebacterium	0	0.00067	0.00044	0.0021	0.00161	p__Actinobacteria	d__Bacteria	c__Actinobacteria	o__Corynebacteriales	f__Corynebacteriaceae	s__Corynebacterium_tuberculostearicum
g__Puniceicoccaceae_unclassified	0.00699	0.0006	5e-05	0	0	p__Verrucomicrobia	d__Bacteria	c__Verrucomicrobiae	o__Opitutales	f__Puniceicoccaceae	s__Puniceicoccaceae_unclassified
g__Coprococcus	0.00196	0.00083	0.00077	0.00175	0	p__Firmicutes	d__Bacteria	c__Clostridia	o__Clostridiales	f__Lachnospiraceae	s__uncultured_Coprococcus_sp.
g__Selenomonas_3	0	0	0.00114	0.00109	0.00181	p__Firmicutes	d__Bacteria	c__Negativicutes	o__Selenomonadales	f__Veillonellaceae	s__Selenomonas_3_unclassified
g__Parvimonas	0.002	0.00066	0.00116	0.00086	0.00053	p__Firmicutes	d__Bacteria	c__Clostridia	o__Clostridiales	f__Family_XI	s__Parvimonas_unclassified
g__Aeromicrobium	0.00029	0	0.00167	0.00207	0	p__Actinobacteria	d__Bacteria	c__Actinobacteria	o__Propionibacteriales	f__Nocardioidaceae	s__Aeromicrobium_ponti
g__Saccharimonadales_unclassified	0.00031	0.0005	0.00134	0.00141	0.00065	p__Patescibacteria	d__Bacteria	c__Saccharimonadia	o__Saccharimonadales	f__Saccharimonadales_unclassified	s__Saccharimonadales_unclassified
g__Sphingosinicella	0.00024	0.00016	5e-05	0.00287	0.00069	p__Proteobacteria	d__Bacteria	c__Alphaproteobacteria	o__Sphingomonadales	f__Sphingomonadaceae	s__Sphingosinicella_unclassified
g__Aeromonas	0	0	0.00066	0.00243	0.00058	p__Proteobacteria	d__Bacteria	c__Gammaproteobacteria	o__Aeromonadales	f__Aeromonadaceae	s__Aeromonas_hydrophila
g__Barnesiellaceae_unclassified	0.00265	0.00478	0	0	0	p__Bacteroidetes	d__Bacteria	c__Bacteroidia	o__Bacteroidales	f__Barnesiellaceae	s__Barnesiellaceae_unclassified
g__Eikenella	0	0	0.0005	0.00241	0.00067	p__Proteobacteria	d__Bacteria	c__Gammaproteobacteria	o__Betaproteobacteriales	f__Neisseriaceae	s__Eikenella_unclassified
g__Acetanaerobacterium	0.00203	0.00028	0.00161	0.00042	0.0001	p__Firmicutes	d__Bacteria	c__Clostridia	o__Clostridiales	f__Ruminococcaceae	s__Acetanaerobacterium_unclassified
g__DNF00809	0	0	0	0.00336	0.00012	p__Actinobacteria	d__Bacteria	c__Coriobacteriia	o__Coriobacteriales	f__Eggerthellaceae	s__DNF00809_unclassified
g__Desulfosporosinus	0.00029	0	0.00046	0.00248	0.00025	p__Firmicutes	d__Bacteria	c__Clostridia	o__Clostridiales	f__Peptococcaceae	s__Desulfosporosinus_unclassified
g__Hyphomicrobiaceae_unclassified	0.00017	0.00033	0	0.00172	0.0014	p__Proteobacteria	d__Bacteria	c__Alphaproteobacteria	o__Rhizobiales	f__Hyphomicrobiaceae	s__Hyphomicrobiaceae_unclassified
g__Faecalicoccus	0.00444	0.00141	0	0	0.00012	p__Firmicutes	d__Bacteria	c__Erysipelotrichia	o__Erysipelotrichales	f__Erysipelotrichaceae	s__Faecalicoccus_pleomorphus
g__Methylophaga	8e-05	0.00044	0.00016	0.00202	0.00089	p__Proteobacteria	d__Bacteria	c__Gammaproteobacteria	o__Nitrosococcales	f__Methylophagaceae	s__Methylophaga_unclassified
g__Scardovia	0.00033	0.00012	0.00057	0.00092	0.00155	p__Actinobacteria	d__Bacteria	c__Actinobacteria	o__Bifidobacteriales	f__Bifidobacteriaceae	s__Scardovia_wiggsiae
g__Granulicatella	0	0.00025	0.001	0.00033	0.00178	p__Firmicutes	d__Bacteria	c__Bacilli	o__Lactobacillales	f__Carnobacteriaceae	s__Granulicatella_elegans
g__Raoultibacter	0.00075	0.00073	0.00089	0.0015	0	p__Actinobacteria	d__Bacteria	c__Coriobacteriia	o__Coriobacteriales	f__Coriobacteriales_Incertae_Sedis	s__Raoultibacter_unclassified
g__Allorhizobium-Neorhizobium-Pararhizobium-Rhizobium	0	0	0.00128	0.00124	0.00062	p__Proteobacteria	d__Bacteria	c__Alphaproteobacteria	o__Rhizobiales	f__Rhizobiaceae	s__Allorhizobium-Neorhizobium-Pararhizobium-Rhizobium_unclassified
g__A4b_unclassified	0.00137	0	0	0.00151	0.00087	p__Chloroflexi	d__Bacteria	c__Anaerolineae	o__SBR1031	f__A4b	s__A4b_unclassified
g__Mycobacterium	0	0	0.00133	0.0006	0.00115	p__Actinobacteria	d__Bacteria	c__Actinobacteria	o__Corynebacteriales	f__Mycobacteriaceae	s__Mycobacterium_sp._IP20010961
g__Sporomusa	0.00068	0	0	0.00226	0.00035	p__Firmicutes	d__Bacteria	c__Negativicutes	o__Selenomonadales	f__Veillonellaceae	s__Sporomusa_unclassified
g__Eggerthellaceae_unclassified	0	0.00434	0.00063	0.00017	5e-05	p__Actinobacteria	d__Bacteria	c__Coriobacteriia	o__Coriobacteriales	f__Eggerthellaceae	s__Eggerthellaceae_unclassified
g__Cutibacterium	0	0	0.00148	0.00117	8e-05	p__Actinobacteria	d__Bacteria	c__Actinobacteria	o__Propionibacteriales	f__Propionibacteriaceae	s__Cutibacterium_unclassified
g__Finegoldia	0	0.00022	0.00132	0.00082	0.00034	p__Firmicutes	d__Bacteria	c__Clostridia	o__Clostridiales	f__Family_XI	s__Finegoldia_unclassified
g__Subgroup_6_unclassified	0.00017	0	0.00136	0.0009	0.00022	p__Acidobacteria	d__Bacteria	c__Subgroup_6	o__Subgroup_6_unclassified	f__Subgroup_6_unclassified	s__Subgroup_6_unclassified
g__Capnocytophaga	9e-05	0	0.00166	0	0.00084	p__Bacteroidetes	d__Bacteria	c__Bacteroidia	o__Flavobacteriales	f__Flavobacteriaceae	s__Capnocytophaga_unclassified
g__Anaerovibrio	0	0	0.00244	0	0	p__Firmicutes	d__Bacteria	c__Negativicutes	o__Selenomonadales	f__Veillonellaceae	s__Anaerovibrio_unclassified
g__Variovorax	0	0	0.00017	0.00129	0.00096	p__Proteobacteria	d__Bacteria	c__Betaproteobacteria	o__Burkholderiales	f__Comamonadaceae	s__uncultured_Variovorax_sp.
g__Rhodopseudomonas	0	0	0.00053	0.00073	0.00105	p__Proteobacteria	d__Bacteria	c__Alphaproteobacteria	o__Rhizobiales	f__Xanthobacteraceae	s__Rhodopseudomonas_unclassified
g__Enhydrobacter	0	0	0.00073	0.0011	0.00046	p__Proteobacteria	d__Bacteria	c__Gammaproteobacteria	o__Pseudomonadales	f__Moraxellaceae	s__Enhydrobacter_unclassified
g__Desulfovibrionaceae_unclassified	0.00084	0.00293	7e-05	0.00038	5e-05	p__Proteobacteria	d__Bacteria	c__Deltaproteobacteria	o__Desulfovibrionales	f__Desulfovibrionaceae	s__Desulfovibrionaceae_unclassified
g__Lactobacillales_unclassified	0	0	0	0	0.00237	p__Firmicutes	d__Bacteria	c__Bacilli	o__Lactobacillales	f__Lactobacillales_unclassified	s__Lactobacillales_unclassified
g__Providencia	0	0	0	0.00223	0	p__Proteobacteria	d__Bacteria	c__Gammaproteobacteria	o__Enterobacteriales	f__Enterobacteriaceae	s__Providencia_unclassified
g__Pantoea	0	0	0	0.0016	0.00065	p__Proteobacteria	d__Bacteria	c__Gammaproteobacteria	o__Enterobacterales	f__Erwiniaceae	s__uncultured_Pantoea_sp.
g__Serratia	0.00042	0.00096	0	0.00151	0	p__Proteobacteria	d__Bacteria	c__Gammaproteobacteria	o__Enterobacterales	f__Yersiniaceae	s__Serratia_fonticola
g__Alloscardovia	0	0	0.00123	0.00012	0.00067	p__Actinobacteria	d__Bacteria	c__Actinobacteria	o__Bifidobacteriales	f__Bifidobacteriaceae	s__Alloscardovia_unclassified
g__Limnobacter	0	0	0	0.00153	0.00053	p__Proteobacteria	d__Bacteria	c__Gammaproteobacteria	o__Betaproteobacteriales	f__Burkholderiaceae	s__Limnobacter_unclassified
g__Intestinibacillus	0.00048	0	0	0.00116	0.0006	p__Firmicutes	d__Bacteria	c__Clostridia	o__Clostridiales	f__Eubacteriaceae	s__Intestinibacillus_massiliensis
g__Pleomorphomonadaceae_unclassified	0.00167	0	0.00058	0.00044	0	p__Proteobacteria	d__Bacteria	c__Alphaproteobacteria	o__Rhizobiales	f__Pleomorphomonadaceae	s__Pleomorphomonadaceae_unclassified
g__Obscuribacterales_unclassified	0	0	0.00112	0.00046	0.00028	p__Cyanobacteria	d__Bacteria	c__Melainabacteria	o__Obscuribacterales	f__Obscuribacterales_unclassified	s__Obscuribacterales_unclassified
g__Peptoniphilus	0	0.00075	0.00084	0.00024	0.00044	p__Firmicutes	d__Bacteria	c__Clostridia	o__Clostridiales	f__Family_XI	s__Peptoniphilus_unclassified
g__Thermincola	0.00077	0.00011	0	0.00022	0.0012	p__Firmicutes	d__Bacteria	c__Clostridia	o__Clostridiales	f__Peptococcaceae	s__Thermincola_unclassified
g__Anaerococcus	0	0	0.00092	0.00058	0.00034	p__Firmicutes	d__Bacteria	c__Clostridia	o__Clostridiales	f__Family_XI	s__Anaerococcus_unclassified
g__Coriobacteriales_unclassified	0.00053	0	0.00141	0	7e-05	p__Actinobacteria	d__Bacteria	c__Coriobacteriia	o__Coriobacteriales	f__Coriobacteriales_unclassified	s__Coriobacteriales_unclassified
g__Nesterenkonia	0	0	0.00175	0	0	p__Actinobacteria	d__Bacteria	c__Actinobacteria	o__Micrococcales	f__Micrococcaceae	s__Nesterenkonia_sp._PBZ-2C
g__Parasegetibacter	9e-05	0	8e-05	0.00107	0.0006	p__Bacteroidetes	d__Bacteria	c__Bacteroidia	o__Chitinophagales	f__Chitinophagaceae	s__Parasegetibacter_unclassified
g__Catenisphaera	0	0.00303	0	0.00043	0	p__Firmicutes	d__Bacteria	c__Erysipelotrichia	o__Erysipelotrichales	f__Erysipelotrichaceae	s__Catenisphaera_unclassified
g__Porphyrobacter	0	0	0.00021	0.00133	0.00021	p__Proteobacteria	d__Bacteria	c__Alphaproteobacteria	o__Sphingomonadales	f__Sphingomonadaceae	s__Porphyrobacter_unclassified
g__Deinococcus	0	0	0	0.00129	0.00048	p__Deinococcus-Thermus	d__Bacteria	c__Deinococci	o__Deinococcales	f__Deinococcaceae	s__Deinococcus_sp.
g__UC5-1-2E3	0.00133	0.00129	0.0003	0.0001	0	p__Firmicutes	d__Bacteria	c__Clostridia	o__Clostridiales	f__Lachnospiraceae	s__UC5-1-2E3_unclassified
g__Erysipelotrichaceae_UCG-004	0	0.00177	0.0008	0	0.0001	p__Firmicutes	d__Bacteria	c__Erysipelotrichia	o__Erysipelotrichales	f__Erysipelotrichaceae	s__Erysipelotrichaceae_UCG-004_unclassified
g__Phenylobacterium	0.00197	0	0	0.00056	0	p__Proteobacteria	d__Bacteria	c__Alphaproteobacteria	o__Caulobacterales	f__Caulobacteraceae	s__Phenylobacterium_unclassified
g__Shinella	0	0.00011	0	0.00122	0.00042	p__Proteobacteria	d__Bacteria	c__Alphaproteobacteria	o__Rhizobiales	f__Rhizobiaceae	s__Shinella_sp._WG48
g__Angelakisella	0.00102	0.00077	0.00052	0.00019	0	p__Firmicutes	d__Bacteria	c__Clostridia	o__Clostridiales	f__Ruminococcaceae	s__Angelakisella_unclassified
g__Paracoccus	0.00018	0	0.00041	0.00075	0.00038	p__Proteobacteria	d__Bacteria	c__Alphaproteobacteria	o__Rhodobacterales	f__Rhodobacteraceae	s__Paracoccus_mangrovi
g__Chitinophaga	0	0	0	0.00158	0	p__Bacteroidetes	d__Bacteria	c__Chitinophagia	o__Chitinophagales	f__Chitinophagaceae	s__Chitinophaga_sp._WW1(2011)
g__Veillonellaceae_unclassified	0.00013	0	0.00082	0.00058	8e-05	p__Firmicutes	d__Bacteria	c__Negativicutes	o__Selenomonadales	f__Veillonellaceae	s__Veillonellaceae_unclassified
g__Planctopirus	0	0	0	0.00136	0.00018	p__Planctomycetes	d__Bacteria	c__Planctomycetacia	o__Planctomycetales	f__Schlesneriaceae	s__Planctopirus_unclassified
g__Corynebacterium_1	0.00022	0	0.00029	0.00107	0	p__Actinobacteria	d__Bacteria	c__Actinobacteria	o__Corynebacteriales	f__Corynebacteriaceae	s__Corynebacterium_1_unclassified
g__Fretibacterium	0	0	0.00093	0.00032	0.00018	p__Synergistetes	d__Bacteria	c__Synergistia	o__Synergistales	f__Synergistaceae	s__Fretibacterium_unclassified
g__Sulfuritalea	0	0	0.00126	0.00014	0	p__Proteobacteria	d__Bacteria	c__Gammaproteobacteria	o__Betaproteobacteriales	f__Rhodocyclaceae	s__Sulfuritalea_unclassified
g__Massilioclostridium	0.00021	0.00044	7e-05	0.00101	5e-05	p__Firmicutes	d__Bacteria	c__Clostridia	o__Clostridiales	f__Clostridiaceae	s__Massilioclostridium_coli
g__Candidatus_Saccharimonas	8e-05	0	0.00093	0	0.0004	p__Patescibacteria	d__Bacteria	c__Saccharimonadia	o__Saccharimonadales	f__Saccharimonadaceae	s__Candidatus_Saccharimonas_unclassified
g__Christensenella	0.00013	0.00166	0.00031	8e-05	0.00013	p__Firmicutes	d__Bacteria	c__Clostridia	o__Clostridiales	f__Christensenellaceae	s__Christensenella_sp.
g__Acetivibrio	0	0	0.00116	0.00012	0	p__Firmicutes	d__Bacteria	c__Clostridia	o__Clostridiales	f__Ruminococcaceae	s__uncultured_Acetivibrio_sp.
g__Altererythrobacter	0	0	0	0.00132	0	p__Proteobacteria	d__Bacteria	c__Alphaproteobacteria	o__Sphingomonadales	f__Sphingomonadaceae	s__Altererythrobacter_unclassified
g__Parvibacter	0.00131	0	0.00037	0.00018	0	p__Actinobacteria	d__Bacteria	c__Coriobacteriia	o__Coriobacteriales	f__Eggerthellaceae	s__Parvibacter_unclassified
g__Comamonas	0	0	0	0	0.00134	p__Proteobacteria	d__Bacteria	c__Betaproteobacteria	o__Burkholderiales	f__Comamonadaceae	s__Comamonas_terrigena
g__Mesorhizobium	0	0	0	0.00105	0.00025	p__Proteobacteria	d__Bacteria	c__Alphaproteobacteria	o__Rhizobiales	f__Phyllobacteriaceae	s__Mesorhizobium_sp._PE3_KH6
g__Clostridium_sensu_stricto_2	0	0	0	0.00122	0	p__Firmicutes	d__Bacteria	c__Clostridia	o__Clostridiales	f__Clostridiaceae_1	s__Clostridium_sensu_stricto_2_unclassified
g__OM190_unclassified	0	0	0.00117	0	0	p__Planctomycetes	d__Bacteria	c__OM190	o__OM190_unclassified	f__OM190_unclassified	s__OM190_unclassified
g__Luteitalea	0	0	0	0.0008	0.00038	p__Acidobacteria	d__Bacteria	c__Subgroup_6	o__Unknown_Order	f__Unknown_Family	s__Luteitalea_unclassified
g__Desulfarculaceae_unclassified	9e-05	0	0	0.00112	0	p__Proteobacteria	d__Bacteria	c__Deltaproteobacteria	o__Desulfarculales	f__Desulfarculaceae	s__Desulfarculaceae_unclassified
g__Ruminiclostridium	0.00142	0.0006	5e-05	0	0	p__Firmicutes	d__Bacteria	c__Clostridia	o__Clostridiales	f__Hungateiclostridiaceae	s__uncultured_Ruminiclostridium_sp.
g__Herbaspirillum	0.00027	0	0	0.00073	0.00026	p__Proteobacteria	d__Bacteria	c__Gammaproteobacteria	o__Betaproteobacteriales	f__Burkholderiaceae	s__Herbaspirillum_unclassified
g__Rhodococcus	0	0	0.00095	0.00015	0	p__Actinobacteria	d__Bacteria	c__Actinobacteria	o__Corynebacteriales	f__Nocardiaceae	s__uncultured_Rhodococcus_sp.
g__Chryseobacterium	8e-05	0	0	0.00037	0.00073	p__Bacteroidetes	d__Bacteria	c__Bacteroidia	o__Flavobacteriales	f__Weeksellaceae	s__Chryseobacterium_unclassified
g__Merdibacter	0.00039	0.00016	0.00013	0.00067	0	p__Firmicutes	d__Bacteria	c__Erysipelotrichia	o__Erysipelotrichales	f__Erysipelotrichaceae	s__Merdibacter_unclassified
g__Gemmiger	0.0004	0	0	0.00087	0	p__Firmicutes	d__Bacteria	c__Clostridia	o__Clostridiales	f__Ruminococcaceae	s__uncultured_Gemmiger_sp.
g__Gemmatimonas	0	0	0	0.0011	0	p__Gemmatimonadetes	d__Bacteria	c__Gemmatimonadetes	o__Gemmatimonadales	f__Gemmatimonadaceae	s__uncultured_Gemmatimonas_sp.
g__Thermus	0	0	0	0	0.00114	p__Deinococcus-Thermus	d__Bacteria	c__Deinococci	o__Thermales	f__Thermaceae	s__Thermus_sp._KI2
g__Selenomonas_4	0	0	0.00026	0.00063	0.00019	p__Firmicutes	d__Bacteria	c__Negativicutes	o__Selenomonadales	f__Veillonellaceae	s__Selenomonas_4_unclassified
g__Sneathia	0.00018	0.00204	0	6e-05	0	p__Fusobacteria	d__Bacteria	c__Fusobacteriia	o__Fusobacteriales	f__Leptotrichiaceae	s__uncultured_Sneathia_sp.
g__Novispirillum	0	0.0024	0	0	0	p__Proteobacteria	d__Bacteria	c__Alphaproteobacteria	o__Rhodospirillales	f__Rhodospirillaceae	s__uncultured_Novispirillum_sp.
g__Catonella	0	0	5e-05	5e-05	0.00099	p__Firmicutes	d__Bacteria	c__Clostridia	o__Clostridiales	f__Lachnospiraceae	s__uncultured_Catonella_sp.
g__Libanicoccus	0.00182	0	0	0	0	p__Actinobacteria	d__Bacteria	c__Coriobacteriia	o__Coriobacteriales	f__Atopobiaceae	s__Libanicoccus_unclassified
g__Dysgonomonas	0	0	0	0.00079	0.00026	p__Bacteroidetes	d__Bacteria	c__Bacteroidia	o__Bacteroidales	f__Dysgonomonadaceae	s__Dysgonomonas_unclassified
g__Dehalobacterium	0.00022	0.00117	0.00022	0.00015	0	p__Firmicutes	d__Bacteria	c__Clostridia	o__Clostridiales	f__Peptococcaceae	s__uncultured_Dehalobacterium_sp.
g__Trichococcus	0.00086	0.00115	0	0	0	p__Firmicutes	d__Bacteria	c__Bacilli	o__Lactobacillales	f__Carnobacteriaceae	s__uncultured_Trichococcus_sp.
g__Spirochaetes_unclassified	0	0	0	0	0.001	p__Spirochaetes	d__Bacteria	c__Spirochaetes_unclassified	o__Spirochaetes_unclassified	f__Spirochaetes_unclassified	s__Spirochaetes_unclassified
g__Phreatobacter	0	0	0.00083	0	0.0001	p__Proteobacteria	d__Bacteria	c__Alphaproteobacteria	o__Rhizobiales	f__Rhizobiales_Incertae_Sedis	s__Phreatobacter_unclassified
g__JG30-KF-CM45_unclassified	0	0	0	0.00039	0.00059	p__Chloroflexi	d__Bacteria	c__Chloroflexia	o__Thermomicrobiales	f__JG30-KF-CM45	s__JG30-KF-CM45_unclassified
g__Qipengyuania	0	0	0	0.00029	0.00068	p__Proteobacteria	d__Bacteria	c__Alphaproteobacteria	o__Sphingomonadales	f__Sphingomonadaceae	s__Qipengyuania_unclassified
g__Peptostreptococcaceae_unclassified	0	0.00097	0.00014	0.00033	0	p__Firmicutes	d__Bacteria	c__Clostridia	o__Clostridiales	f__Peptostreptococcaceae	s__Peptostreptococcaceae_unclassified
g__Fructobacillus	0	0	0	0.0009	0	p__Firmicutes	d__Bacteria	c__Bacilli	o__Lactobacillales	f__Leuconostocaceae	s__Fructobacillus_tropaeoli
g__Mediterraneibacter	0	0.00049	0.00057	8e-05	0	p__Firmicutes	d__Bacteria	c__Clostridia	o__Clostridiales	f__Lachnospiraceae	s__Mediterraneibacter_massiliensis
g__Johnsonella	0.00026	0.00014	0.00031	0.00025	0.00011	p__Firmicutes	d__Bacteria	c__Clostridia	o__Clostridiales	f__Lachnospiraceae	s__Johnsonella_unclassified
g__Faecalimonas	0	0	0.00032	0.00036	0.00016	p__Firmicutes	d__Bacteria	c__Clostridia	o__Clostridiales	f__Lachnospiraceae	s__Faecalimonas_umbilicata
g__Beduinibacterium	0.00065	0.00043	0.00012	0.00015	0	p__Firmicutes	d__Bacteria	c__Clostridia	o__Clostridiales	f__Christensenellaceae	s__Beduinibacterium_massiliense
g__Dubosiella	0.00143	0	0	0	0	p__Firmicutes	d__Bacteria	c__Erysipelotrichia	o__Erysipelotrichales	f__Erysipelotrichaceae	s__Dubosiella_newyorkensis
g__Sutterellaceae_unclassified	0	0.00151	0	0.00012	0	p__Proteobacteria	d__Bacteria	c__Betaproteobacteria	o__Burkholderiales	f__Sutterellaceae	s__Sutterellaceae_unclassified
g__Erysipelotrichaceae_unclassified	0.00049	0	0.00024	0.0002	5e-05	p__Firmicutes	d__Bacteria	c__Erysipelotrichia	o__Erysipelotrichales	f__Erysipelotrichaceae	s__Erysipelotrichaceae_unclassified
g__Deltaproteobacteria_unclassified	0	0	0	0.00075	0	p__Proteobacteria	d__Bacteria	c__Deltaproteobacteria	o__Deltaproteobacteria_unclassified	f__Deltaproteobacteria_unclassified	s__Deltaproteobacteria_unclassified
g__Extibacter	0	0	0.00033	0.0004	0	p__Firmicutes	d__Bacteria	c__Clostridia	o__Clostridiales	f__Lachnospiraceae	s__Extibacter_muris
g__CL500-29_marine_group	0	0	0	0.00046	0.00028	p__Actinobacteria	d__Bacteria	c__Acidimicrobiia	o__Microtrichales	f__Ilumatobacteraceae	s__CL500-29_marine_group_unclassified
g__Archaea_unclassified	0	0.00098	0.00016	0	0.00013	p__Archaea_unclassified	d__Archaea	c__Archaea_unclassified	o__Archaea_unclassified	f__Archaea_unclassified	s__Archaea_unclassified
g__Gardnerella	0.00067	0	0.00031	0	0	p__Actinobacteria	d__Bacteria	c__Actinobacteria	o__Bifidobacteriales	f__Bifidobacteriaceae	s__Gardnerella_unclassified
g__Nordella	0	0	0	0.00051	0.0002	p__Proteobacteria	d__Bacteria	c__Alphaproteobacteria	o__Rhizobiales	f__Rhizobiales_Incertae_Sedis	s__Nordella_unclassified
g__Euryarchaeota_unclassified	0	0	0.00068	0	0	p__Euryarchaeota	d__Archaea	c__Euryarchaeota_unclassified	o__Euryarchaeota_unclassified	f__Euryarchaeota_unclassified	s__Euryarchaeota_unclassified
g__Aquabacterium	0	0	0.00046	0	0.00022	p__Proteobacteria	d__Bacteria	c__Gammaproteobacteria	o__Betaproteobacteriales	f__Burkholderiaceae	s__Aquabacterium_unclassified
g__Herbinix	0	0	0	0.00018	0.00052	p__Firmicutes	d__Bacteria	c__Clostridia	o__Clostridiales	f__Lachnospiraceae	s__Herbinix_unclassified
g__Cupriavidus	0	0	0.00053	0	0.00012	p__Proteobacteria	d__Bacteria	c__Gammaproteobacteria	o__Betaproteobacteriales	f__Burkholderiaceae	s__Cupriavidus_unclassified
g__Sphingorhabdus	0	0	0	0.00063	0	p__Proteobacteria	d__Bacteria	c__Alphaproteobacteria	o__Sphingomonadales	f__Sphingomonadaceae	s__Sphingorhabdus_unclassified
g__Thermoanaerobacterales_unclassified	9e-05	0.00022	0	0.00048	0	p__Firmicutes	d__Bacteria	c__Clostridia	o__Thermoanaerobacterales	f__Thermoanaerobacterales_unclassified	s__Thermoanaerobacterales_unclassified
g__Legionella	0	0	0.00061	0	0	p__Proteobacteria	d__Bacteria	c__Gammaproteobacteria	o__Legionellales	f__Legionellaceae	s__uncultured_Legionella_sp.
g__Ellin6055	0	0	0	0	0.00064	p__Proteobacteria	d__Bacteria	c__Alphaproteobacteria	o__Sphingomonadales	f__Sphingomonadaceae	s__Ellin6055_unclassified
g__Lysobacter	0	0	0	0.00061	0	p__Proteobacteria	d__Bacteria	c__Gammaproteobacteria	o__Xanthomonadales	f__Xanthomonadaceae	s__uncultured_Lysobacter_sp.
g__Isosphaeraceae_unclassified	0	0	0	0.00051	0.0001	p__Planctomycetes	d__Bacteria	c__Planctomycetacia	o__Isosphaerales	f__Isosphaeraceae	s__Isosphaeraceae_unclassified
g__Thermomarinilinea	0.00105	0	0	0	0	p__Chloroflexi	d__Bacteria	c__Anaerolineae	o__Anaerolineales	f__Anaerolineaceae	s__Thermomarinilinea_sp.
g__Anaerotignum	0.0004	0	0	0	0.00036	p__Firmicutes	d__Bacteria	c__Clostridia	o__Clostridiales	f__Lachnospiraceae	s__Anaerotignum_sp.
g__Lautropia	0	0	0	0.00036	0.00022	p__Proteobacteria	d__Bacteria	c__Gammaproteobacteria	o__Betaproteobacteriales	f__Burkholderiaceae	s__Lautropia_unclassified
g__Anaerosolibacter	0	0	8e-05	0.00049	0	p__Firmicutes	d__Bacteria	c__Clostridia	o__Clostridiales	f__Clostridiaceae_4	s__Anaerosolibacter_unclassified
g__Cardiobacterium	8e-05	0	5e-05	0.00037	0.0001	p__Proteobacteria	d__Bacteria	c__Gammaproteobacteria	o__Cardiobacteriales	f__Cardiobacteriaceae	s__Cardiobacterium_hominis
g__UTBCD1	0	0	0	0.00056	0	p__Bacteroidetes	d__Bacteria	c__Bacteroidia	o__Chitinophagales	f__Chitinophagaceae	s__UTBCD1_unclassified
g__Macrococcus	0	0	0	0.00027	0.00029	p__Firmicutes	d__Bacteria	c__Bacilli	o__Bacillales	f__Staphylococcaceae	s__Macrococcus_unclassified
g__Allobaculum	0	0.00121	0	0	0	p__Firmicutes	d__Bacteria	c__Erysipelotrichia	o__Erysipelotrichales	f__Erysipelotrichaceae	s__uncultured_Allobaculum_sp.
g__Carnobacterium	0	0.00119	0	0	0	p__Firmicutes	d__Bacteria	c__Bacilli	o__Lactobacillales	f__Carnobacteriaceae	s__Carnobacterium_divergens
g__Agathobaculum	0	0.00032	0	0.00022	0.00017	p__Firmicutes	d__Bacteria	c__Clostridia	o__Clostridiales	f__Ruminococcaceae	s__Agathobaculum_sp.
g__Youngiibacter	0	0	0	0.00051	0	p__Firmicutes	d__Bacteria	c__Clostridia	o__Clostridiales	f__Clostridiaceae_1	s__Youngiibacter_unclassified
g__Ga0077536_unclassified	0	0	0	0.00041	0.0001	p__Proteobacteria	d__Bacteria	c__Gammaproteobacteria	o__Ga0077536	f__Ga0077536_unclassified	s__Ga0077536_unclassified
g__Desulfonispora	0	0.00114	0	0	0	p__Firmicutes	d__Bacteria	c__Clostridia	o__Clostridiales	f__Peptococcaceae	s__uncultured_Desulfonispora_sp.
g__Aestuariicella	0	0	0	0.0005	0	p__Proteobacteria	d__Bacteria	c__Gammaproteobacteria	o__Cellvibrionales	f__Cellvibrionaceae	s__Aestuariicella_unclassified
g__Rhodospirillaceae_unclassified	0	0	5e-05	5e-05	0.00042	p__Proteobacteria	d__Bacteria	c__Alphaproteobacteria	o__Rhodospirillales	f__Rhodospirillaceae	s__Rhodospirillaceae_unclassified
g__Caenimonas	0	0	0	0.00027	0.00024	p__Proteobacteria	d__Bacteria	c__Gammaproteobacteria	o__Betaproteobacteriales	f__Burkholderiaceae	s__Caenimonas_unclassified
g__Mycoplasma	0	0	0	0	0.00052	p__Tenericutes	d__Bacteria	c__Mollicutes	o__Mycoplasmatales	f__Mycoplasmataceae	s__Mycoplasma_indiense
g__Ihubacter	0.00049	0.00049	0	0	0	p__Firmicutes	d__Bacteria	c__Clostridia	o__Clostridiales	f__Clostridiales_Family_XIII._Incertae_Sedis	s__Ihubacter_massiliensis
g__Blastocatellaceae_unclassified	0	0	5e-05	0.00044	0	p__Acidobacteria	d__Bacteria	c__Blastocatellia_(Subgroup_4)	o__Blastocatellales	f__Blastocatellaceae	s__Blastocatellaceae_unclassified
g__Erysipelothrix	0	0	0	0.00049	0	p__Firmicutes	d__Bacteria	c__Erysipelotrichia	o__Erysipelotrichales	f__Erysipelotrichaceae	s__Erysipelothrix_unclassified
g__Lacunisphaera	0	0	0.00038	0	7e-05	p__Verrucomicrobia	d__Bacteria	c__Verrucomicrobiae	o__Opitutales	f__Opitutaceae	s__Lacunisphaera_unclassified
g__Hyphomicrobium	0	0	0	0.00041	5e-05	p__Proteobacteria	d__Bacteria	c__Alphaproteobacteria	o__Rhizobiales	f__Hyphomicrobiaceae	s__Hyphomicrobium_sp._enrichment_culture_clone_E48
g__Succiniclasticum	0	0	0.00045	0	0	p__Firmicutes	d__Bacteria	c__Negativicutes	o__Acidaminococcales	f__Acidaminococcaceae	s__uncultured_Succiniclasticum_sp.
g__Thermobacillus	0.0008	0	0	0	0	p__Firmicutes	d__Bacteria	c__Bacilli	o__Bacillales	f__Paenibacillaceae	s__Thermobacillus_unclassified
g__Actinomycetales_unclassified	0	0.00011	0	0	0.00043	p__Actinobacteria	d__Bacteria	c__Actinobacteria	o__Actinomycetales	f__Actinomycetales_unclassified	s__Actinomycetales_unclassified
g__Phocaeicola	0	0	0.0001	7e-05	0.00029	p__Bacteroidetes	d__Bacteria	c__Bacteroidia	o__Bacteroidales	f__Bacteroidales_Incertae_Sedis	s__Phocaeicola_unclassified
g__Pseudoxanthomonas	0	0	0.00044	0	0	p__Proteobacteria	d__Bacteria	c__Gammaproteobacteria	o__Xanthomonadales	f__Xanthomonadaceae	s__Pseudoxanthomonas_unclassified
g__Cryptobacterium	0	0	0.00028	6e-05	0.0001	p__Actinobacteria	d__Bacteria	c__Coriobacteriia	o__Coriobacteriales	f__Eggerthellaceae	s__Cryptobacterium_unclassified
g__Lawsonella	0.00017	0	5e-05	0.00017	0.00013	p__Actinobacteria	d__Bacteria	c__Actinobacteria	o__Corynebacteriales	f__Corynebacteriaceae	s__Lawsonella_unclassified
g__Ruminococcaceae_UCG-007	0.00058	0.00022	0	0	0	p__Firmicutes	d__Bacteria	c__Clostridia	o__Clostridiales	f__Ruminococcaceae	s__Ruminococcaceae_UCG-007_unclassified
g__Rubellimicrobium	0	0	0.00041	0	0	p__Proteobacteria	d__Bacteria	c__Alphaproteobacteria	o__Rhodobacterales	f__Rhodobacteraceae	s__Rubellimicrobium_unclassified
g__Chloroflexi_unclassified	0.00074	0	0	0	0	p__Chloroflexi	d__Bacteria	c__Chloroflexi_unclassified	o__Chloroflexi_unclassified	f__Chloroflexi_unclassified	s__Chloroflexi_unclassified
g__OLB14_unclassified	0	0	0	0	0.00044	p__Chloroflexi	d__Bacteria	c__OLB14	o__OLB14_unclassified	f__OLB14_unclassified	s__OLB14_unclassified
g__Candidatus_Udaeobacter	0	0	0	0.00041	0	p__Verrucomicrobia	d__Bacteria	c__Verrucomicrobiae	o__Chthoniobacterales	f__Chthoniobacteraceae	s__Candidatus_Udaeobacter_unclassified
g__Dechloromonas	0	0	0	0.00041	0	p__Proteobacteria	d__Bacteria	c__Betaproteobacteria	o__Rhodocyclales	f__Azonexaceae	s__uncultured_Dechloromonas_sp.
g__Patulibacter	0.00046	0	0	0	0.00015	p__Actinobacteria	d__Bacteria	c__Thermoleophilia	o__Solirubrobacterales	f__Solirubrobacteraceae	s__Patulibacter_unclassified
g__Mobiluncus	0	0.00011	0.00025	0.0001	0	p__Actinobacteria	d__Bacteria	c__Actinobacteria	o__Actinomycetales	f__Actinomycetaceae	s__uncultured_Mobiluncus_sp.
g__Nocardioides	0	0	5e-05	0.00029	5e-05	p__Actinobacteria	d__Bacteria	c__Actinobacteria	o__Propionibacteriales	f__Nocardioidaceae	s__Nocardioides_sp._B105-21
g__Rheinheimera	0	0	0.00034	0	5e-05	p__Proteobacteria	d__Bacteria	c__Gammaproteobacteria	o__Alteromonadales	f__Alteromonadaceae	s__Rheinheimera_unclassified
g__Xanthomonadaceae_unclassified	0	0	0.00017	0	0.00023	p__Proteobacteria	d__Bacteria	c__Gammaproteobacteria	o__Xanthomonadales	f__Xanthomonadaceae	s__Xanthomonadaceae_unclassified
g__Erysipelotrichaceae_UCG-006	0	0	7e-05	0.00032	0	p__Firmicutes	d__Bacteria	c__Erysipelotrichia	o__Erysipelotrichales	f__Erysipelotrichaceae	s__Erysipelotrichaceae_UCG-006_unclassified
g__Bergeyella	0	0	0.0001	0	0.0003	p__Bacteroidetes	d__Bacteria	c__Bacteroidia	o__Flavobacteriales	f__Weeksellaceae	s__Bergeyella_unclassified
g__Pasteuria	0	0	0	0.00032	7e-05	p__Firmicutes	d__Bacteria	c__Bacilli	o__Bacillales	f__Pasteuriaceae	s__uncultured_Pasteuria_sp.
g__Rubrobacteria_unclassified	0	0	0	0.00032	7e-05	p__Actinobacteria	d__Bacteria	c__Rubrobacteria	o__Rubrobacteria_unclassified	f__Rubrobacteria_unclassified	s__Rubrobacteria_unclassified
g__Phyllobacterium	0.00047	0	0	0	0.00012	p__Proteobacteria	d__Bacteria	c__Alphaproteobacteria	o__Rhizobiales	f__Rhizobiaceae	s__Phyllobacterium_unclassified
g__Harryflintia	0.00057	0	0	6e-05	0	p__Firmicutes	d__Bacteria	c__Clostridia	o__Clostridiales	f__Ruminococcaceae	s__Harryflintia_acetispora
g__Anaeroplasma	0.00018	0	0.00026	0	0	p__Tenericutes	d__Bacteria	c__Mollicutes	o__Anaeroplasmatales	f__Anaeroplasmataceae	s__Anaeroplasma_unclassified
g__Elizabethkingia	0.00065	0	0	0	0	p__Bacteroidetes	d__Bacteria	c__Bacteroidia	o__Flavobacteriales	f__Weeksellaceae	s__Elizabethkingia_unclassified
g__Candidatus_Amoebophilus	0	0	0	0.00026	0.0001	p__Bacteroidetes	d__Bacteria	c__Bacteroidia	o__Cytophagales	f__Amoebophilaceae	s__Candidatus_Amoebophilus_unclassified
g__Kocuria	0	0	0	0	0.00038	p__Actinobacteria	d__Bacteria	c__Actinobacteria	o__Micrococcales	f__Micrococcaceae	s__Kocuria_gwangalliensis
g__Hirschia	0	0	0	0.0001	0.00027	p__Proteobacteria	d__Bacteria	c__Alphaproteobacteria	o__Caulobacterales	f__Hyphomonadaceae	s__Hirschia_unclassified
g__Marmoricola	0	0	0	0	0.00037	p__Actinobacteria	d__Bacteria	c__Actinobacteria	o__Propionibacteriales	f__Nocardioidaceae	s__uncultured_Marmoricola_sp.
g__Candidatus_Saccharibacteria_unclassified	0	0	0.00029	5e-05	0	p__Candidatus_Saccharibacteria	d__Bacteria	c__Candidatus_Saccharibacteria_unclassified	o__Candidatus_Saccharibacteria_unclassified	f__Candidatus_Saccharibacteria_unclassified	s__Candidatus_Saccharibacteria_unclassified
g__Eggerthia	0	0.00012	0.00012	5e-05	0.00013	p__Firmicutes	d__Bacteria	c__Erysipelotrichia	o__Erysipelotrichales	f__Erysipelotrichaceae	s__Eggerthia_catenaformis
g__Chroococcidiopsis_SAG_2023	0	0	0	0.00034	0	p__Cyanobacteria	d__Bacteria	c__Oxyphotobacteria	o__Nostocales	f__Chroococcidiopsaceae	s__Chroococcidiopsis_SAG_2023_unclassified
g__Methylotenera	0	0	9e-05	0.00024	0	p__Proteobacteria	d__Bacteria	c__Gammaproteobacteria	o__Betaproteobacteriales	f__Methylophilaceae	s__Methylotenera_unclassified
g__Anoxybacillus	0	0	0	0	0.00035	p__Firmicutes	d__Bacteria	c__Bacilli	o__Bacillales	f__Bacillaceae	s__Anoxybacillus_kamchatkensis
g__Moorella	0	0	0	0.00034	0	p__Firmicutes	d__Bacteria	c__Clostridia	o__Thermoanaerobacterales	f__Thermoanaerobacteraceae	s__Moorella_thermoacetica
g__F0332	0	0	0	5e-05	0.0003	p__Actinobacteria	d__Bacteria	c__Actinobacteria	o__Actinomycetales	f__Actinomycetaceae	s__F0332_unclassified
g__Vibrio	0	0	0.00032	0	0	p__Proteobacteria	d__Bacteria	c__Gammaproteobacteria	o__Vibrionales	f__Vibrionaceae	s__uncultured_Vibrio_sp.
g__Tepidibacter	0	0	0	0.00033	0	p__Firmicutes	d__Bacteria	c__Clostridia	o__Clostridiales	f__Peptostreptococcaceae	s__Tepidibacter_formicigenes
g__Limnochordaceae_unclassified	0.00057	0	0	0	0	p__Firmicutes	d__Bacteria	c__Limnochordia	o__Limnochordales	f__Limnochordaceae	s__Limnochordaceae_unclassified
g__Micrococcus	0	0	0	0.00012	0.00021	p__Actinobacteria	d__Bacteria	c__Actinobacteria	o__Micrococcales	f__Micrococcaceae	s__Micrococcus_sp._N5I
g__Catabacter	0.00048	0	0	0	5e-05	p__Firmicutes	d__Bacteria	c__Clostridia	o__Clostridiales	f__Christensenellaceae	s__Catabacter_unclassified
g__Leucobacter	0	0	0	0.00016	0.00016	p__Actinobacteria	d__Bacteria	c__Actinobacteria	o__Micrococcales	f__Microbacteriaceae	s__Leucobacter_unclassified
g__S085_unclassified	0	0	0	0	0.00032	p__Chloroflexi	d__Bacteria	c__Dehalococcoidia	o__S085	f__S085_unclassified	s__S085_unclassified
g__Acidobacteriales_unclassified	0	0	0	0	0.00032	p__Acidobacteria	d__Bacteria	c__Acidobacteriia	o__Acidobacteriales	f__Acidobacteriales_unclassified	s__Acidobacteriales_unclassified
g__Gemmata	0	0	0.00029	0	0	p__Planctomycetes	d__Bacteria	c__Planctomycetacia	o__Gemmatales	f__Gemmataceae	s__Gemmata_unclassified
g__Geobacillus	0	0	0.00014	0.0001	5e-05	p__Firmicutes	d__Bacteria	c__Bacilli	o__Bacillales	f__Bacillaceae	s__Geobacillus_sp._TibetanG6
g__Enterobacteriaceae_unclassified	0	0	0.00027	0	0	p__Proteobacteria	d__Bacteria	c__Gammaproteobacteria	o__Enterobacterales	f__Enterobacteriaceae	s__Enterobacteriaceae_unclassified
g__Aureimonas	0	0	0	0	0.00029	p__Proteobacteria	d__Bacteria	c__Alphaproteobacteria	o__Rhizobiales	f__Rhizobiaceae	s__Aureimonas_unclassified
g__Anaeromassilibacillus	0.00022	0.00022	0	6e-05	0	p__Firmicutes	d__Bacteria	c__Clostridia	o__Clostridiales	f__Ruminococcaceae	s__Anaeromassilibacillus_sp._Marseille-P4683
g__Caecibacterium	0	0	0	0.00028	0	p__Firmicutes	d__Bacteria	c__Clostridia	o__Clostridiales	f__Lachnospiraceae	s__Caecibacterium_sporoformans
g__Rhizobiaceae_unclassified	0	0	0.00027	0	0	p__Proteobacteria	d__Bacteria	c__Alphaproteobacteria	o__Rhizobiales	f__Rhizobiaceae	s__Rhizobiaceae_unclassified
g__Coriobacteriaceae_UCG-002	9e-05	0.00049	0	0	0	p__Actinobacteria	d__Bacteria	c__Coriobacteriia	o__Coriobacteriales	f__Atopobiaceae	s__Coriobacteriaceae_UCG-002_unclassified
g__Rhodocyclaceae_unclassified	0	0	0	0.00027	0	p__Proteobacteria	d__Bacteria	c__Betaproteobacteria	o__Rhodocyclales	f__Rhodocyclaceae	s__Rhodocyclaceae_unclassified
g__SC-I-84_unclassified	0	0	0	0.00027	0	p__Proteobacteria	d__Bacteria	c__Gammaproteobacteria	o__Betaproteobacteriales	f__SC-I-84	s__SC-I-84_unclassified
g__Serinicoccus	0	0	0	0	0.00028	p__Actinobacteria	d__Bacteria	c__Actinobacteria	o__Micrococcales	f__Intrasporangiaceae	s__Serinicoccus_sp._N131(2010)
g__Xylella	0	0	0	0.00026	0	p__Proteobacteria	d__Bacteria	c__Gammaproteobacteria	o__Xanthomonadales	f__Xanthomonadaceae	s__Xylella_unclassified
g__Neisseriaceae_unclassified	0	0	0	0	0.00026	p__Proteobacteria	d__Bacteria	c__Betaproteobacteria	o__Neisseriales	f__Neisseriaceae	s__Neisseriaceae_unclassified
g__Filifactor	0	0.00033	0	5e-05	5e-05	p__Firmicutes	d__Bacteria	c__Clostridia	o__Clostridiales	f__Peptostreptococcaceae	s__Filifactor_alocis
g__NB1-j_unclassified	0.00043	0	0	0	0	p__Proteobacteria	d__Bacteria	c__Deltaproteobacteria	o__NB1-j	f__NB1-j_unclassified	s__NB1-j_unclassified
g__Pedobacter	0	0	0	0.00024	0	p__Bacteroidetes	d__Bacteria	c__Bacteroidia	o__Sphingobacteriales	f__Sphingobacteriaceae	s__Pedobacter_unclassified
g__Dadabacteriales_unclassified	0	0	5e-05	7e-05	0.00012	p__Dadabacteria	d__Bacteria	c__Dadabacteriia	o__Dadabacteriales	f__Dadabacteriales_unclassified	s__Dadabacteriales_unclassified
g__Actinomycetospora	0	0	0	0	0.00025	p__Actinobacteria	d__Bacteria	c__Actinobacteria	o__Pseudonocardiales	f__Pseudonocardiaceae	s__Actinomycetospora_lutea
g__Propionibacterium	0	0	0.00015	0	8e-05	p__Actinobacteria	d__Bacteria	c__Actinobacteria	o__Propionibacteriales	f__Propionibacteriaceae	s__Propionibacterium_acidifaciens
g__Acidibacter	0	0	0	0.00017	5e-05	p__Proteobacteria	d__Bacteria	c__Gammaproteobacteria	o__Gammaproteobacteria_Incertae_Sedis	f__Unknown_Family	s__Acidibacter_unclassified
g__BRH-c20a_unclassified	0	0	0	0.00022	0	p__Firmicutes	d__Bacteria	c__BRH-c20a	o__BRH-c20a_unclassified	f__BRH-c20a_unclassified	s__BRH-c20a_unclassified
g__Bacteroidales_RF16_group_unclassified	0	0	0	0.00022	0	p__Bacteroidetes	d__Bacteria	c__Bacteroidia	o__Bacteroidales	f__Bacteroidales_RF16_group	s__Bacteroidales_RF16_group_unclassified
g__Rhizobium	0	0	0	0	0.00023	p__Proteobacteria	d__Bacteria	c__Alphaproteobacteria	o__Rhizobiales	f__Rhizobiaceae	s__Rhizobium_sp._P017
g__Bordetella	0	0	0	0.00022	0	p__Proteobacteria	d__Bacteria	c__Betaproteobacteria	o__Burkholderiales	f__Alcaligenaceae	s__Bordetella_sp._R-8
g__Methylococcaceae_unclassified	0.00038	0	0	0	0	p__Proteobacteria	d__Bacteria	c__Gammaproteobacteria	o__Methylococcales	f__Methylococcaceae	s__Methylococcaceae_unclassified
g__Lachnoclostridium_5	0	0	0	0	0.00021	p__Firmicutes	d__Bacteria	c__Clostridia	o__Clostridiales	f__Lachnospiraceae	s__Lachnoclostridium_5_unclassified
g__Sporosarcina	0.00035	0	0	0	0	p__Firmicutes	d__Bacteria	c__Bacilli	o__Bacillales	f__Planococcaceae	s__Sporosarcina_psychrophila
g__Murdochiella	0.0001	0.00011	9e-05	0	0	p__Firmicutes	d__Bacteria	c__Clostridia	o__Clostridiales	f__Family_XI	s__Murdochiella_unclassified
g__RBG-13-54-9_unclassified	0	0	0	0.00019	0	p__Chloroflexi	d__Bacteria	c__Anaerolineae	o__RBG-13-54-9	f__RBG-13-54-9_unclassified	s__RBG-13-54-9_unclassified
g__Eubacteriaceae_unclassified	0	0	9e-05	0	0.0001	p__Firmicutes	d__Bacteria	c__Clostridia	o__Clostridiales	f__Eubacteriaceae	s__Eubacteriaceae_unclassified
g__Janthinobacterium	0	0	0	0	0.00019	p__Proteobacteria	d__Bacteria	c__Gammaproteobacteria	o__Betaproteobacteriales	f__Burkholderiaceae	s__Janthinobacterium_unclassified
g__Zoogloea	0	0	0	0	0.00019	p__Proteobacteria	d__Bacteria	c__Gammaproteobacteria	o__Betaproteobacteriales	f__Rhodocyclaceae	s__Zoogloea_unclassified
g__Falsochrobactrum	0	0	0	0	0.00019	p__Proteobacteria	d__Bacteria	c__Alphaproteobacteria	o__Rhizobiales	f__Rhizobiaceae	s__Falsochrobactrum_unclassified
g__Acidovorax	0	0	0	0	0.00019	p__Proteobacteria	d__Bacteria	c__Betaproteobacteria	o__Burkholderiales	f__Comamonadaceae	s__uncultured_Acidovorax_sp.
g__Haloimpatiens	0	0	0	0	0.00019	p__Firmicutes	d__Bacteria	c__Clostridia	o__Clostridiales	f__Clostridiaceae_1	s__Haloimpatiens_unclassified
g__A2	0.00031	0	0	0	0	p__Firmicutes	d__Bacteria	c__Clostridia	o__Clostridiales	f__Lachnospiraceae	s__A2_unclassified
g__S0134_terrestrial_group_unclassified	0.0003	0	0	0	0	p__Gemmatimonadetes	d__Bacteria	c__S0134_terrestrial_group	o__S0134_terrestrial_group_unclassified	f__S0134_terrestrial_group_unclassified	s__S0134_terrestrial_group_unclassified
g__Roseiflexaceae_unclassified	0.0003	0	0	0	0	p__Chloroflexi	d__Bacteria	c__Chloroflexia	o__Chloroflexales	f__Roseiflexaceae	s__Roseiflexaceae_unclassified
g__Thermomonospora	0.0003	0	0	0	0	p__Actinobacteria	d__Bacteria	c__Actinobacteria	o__Streptosporangiales	f__Thermomonosporaceae	s__Thermomonospora_unclassified
g__Tatumella	0	0	0	0.00017	0	p__Proteobacteria	d__Bacteria	c__Gammaproteobacteria	o__Enterobacterales	f__Erwiniaceae	s__Tatumella_terrea
g__Brachybacterium	0	0	0	0	0.00018	p__Actinobacteria	d__Bacteria	c__Actinobacteria	o__Micrococcales	f__Dermabacteraceae	s__Brachybacterium_sp._NJ-74
g__Oleispira	0	0	0	0	0.00018	p__Proteobacteria	d__Bacteria	c__Gammaproteobacteria	o__Oceanospirillales	f__Oceanospirillaceae	s__uncultured_Oleispira_sp.
g__Planctomycetales_unclassified	0	0	0	0	0.00016	p__Planctomycetes	d__Bacteria	c__Planctomycetacia	o__Planctomycetales	f__Planctomycetales_unclassified	s__Planctomycetales_unclassified
g__Moraxella	0.00026	0	0	0	0	p__Proteobacteria	d__Bacteria	c__Gammaproteobacteria	o__Pseudomonadales	f__Moraxellaceae	s__Moraxella_sp.
g__Chryseolinea	0.00026	0	0	0	0	p__Bacteroidetes	d__Bacteria	c__Bacteroidia	o__Cytophagales	f__Microscillaceae	s__Chryseolinea_unclassified
g__Kineococcus	0	0	0	0	0.00015	p__Actinobacteria	d__Bacteria	c__Actinobacteria	o__Kineosporiales	f__Kineosporiaceae	s__Kineococcus_sp._1P02MC
g__Ilumatobacter	0	0.00011	0	0.0001	0	p__Actinobacteria	d__Bacteria	c__Acidimicrobiia	o__Microtrichales	f__Ilumatobacteraceae	s__Ilumatobacter_unclassified
g__Bdellovibrio	0	0	0	0	0.00015	p__Proteobacteria	d__Bacteria	c__Deltaproteobacteria	o__Bdellovibrionales	f__Bdellovibrionaceae	s__Bdellovibrio_unclassified
g__Hydrogenophaga	0.00025	0	0	0	0	p__Proteobacteria	d__Bacteria	c__Betaproteobacteria	o__Burkholderiales	f__Comamonadaceae	s__Hydrogenophaga_sp._IDSBO-1
g__Singulisphaera	0	0	0	0	0.00015	p__Planctomycetes	d__Bacteria	c__Planctomycetia	o__Planctomycetales	f__Isosphaeraceae	s__uncultured_Singulisphaera_sp.
g__Alteromonas	0	0	0.00014	0	0	p__Proteobacteria	d__Bacteria	c__Gammaproteobacteria	o__Alteromonadales	f__Alteromonadaceae	s__uncultured_Alteromonas_sp.
g__Aeromonadales_unclassified	0	0	0	0	0.00013	p__Proteobacteria	d__Bacteria	c__Gammaproteobacteria	o__Aeromonadales	f__Aeromonadales_unclassified	s__Aeromonadales_unclassified
g__Caldicellulosiruptor	0	0	0	0	0.00013	p__Firmicutes	d__Bacteria	c__Clostridia	o__Thermoanaerobacterales	f__Family_III	s__Caldicellulosiruptor_unclassified
g__Ruminococcaceae_V9D2013_group	0.00022	0	0	0	0	p__Firmicutes	d__Bacteria	c__Clostridia	o__Clostridiales	f__Ruminococcaceae	s__Ruminococcaceae_V9D2013_group_unclassified
g__Pseudopropionibacterium	8e-05	0	0	0	8e-05	p__Actinobacteria	d__Bacteria	c__Actinobacteria	o__Propionibacteriales	f__Propionibacteriaceae	s__Pseudopropionibacterium_unclassified
g__Syntrophomonas	0.00013	0.00011	0	0	0	p__Firmicutes	d__Bacteria	c__Clostridia	o__Clostridiales	f__Syntrophomonadaceae	s__uncultured_Syntrophomonas_sp.
g__Drancourtella	0	0	0.00012	0	0	p__Firmicutes	d__Bacteria	c__Clostridia	o__Clostridiales	f__Ruminococcaceae	s__Drancourtella_massiliensis
g__Actinobaculum	0	0	0	7e-05	5e-05	p__Actinobacteria	d__Bacteria	c__Actinobacteria	o__Actinomycetales	f__Actinomycetaceae	s__uncultured_Actinobaculum_sp.
g__Dietzia	0	0	0	0	0.00013	p__Actinobacteria	d__Bacteria	c__Actinobacteria	o__Corynebacteriales	f__Dietziaceae	s__Dietzia_unclassified
g__Negativicoccus	0	0.00011	0	7e-05	0	p__Firmicutes	d__Bacteria	c__Negativicutes	o__Selenomonadales	f__Veillonellaceae	s__Negativicoccus_unclassified
g__Lachnospiraceae_UCG-002	0	0.00027	0	0	0	p__Firmicutes	d__Bacteria	c__Clostridia	o__Clostridiales	f__Lachnospiraceae	s__Lachnospiraceae_UCG-002_unclassified
g__Algoriphagus	0	0	0	0	0.00013	p__Bacteroidetes	d__Bacteria	c__Bacteroidia	o__Cytophagales	f__Cyclobacteriaceae	s__Algoriphagus_unclassified
g__Gordonia	0	0	0	0	0.00013	p__Actinobacteria	d__Bacteria	c__Actinobacteria	o__Corynebacteriales	f__Nocardiaceae	s__Gordonia_unclassified
g__Verrucomicrobiaceae_unclassified	0	0	0	0	0.00013	p__Verrucomicrobia	d__Bacteria	c__Verrucomicrobiae	o__Verrucomicrobiales	f__Verrucomicrobiaceae	s__Verrucomicrobiaceae_unclassified
g__Luteibacter	0	0.00027	0	0	0	p__Proteobacteria	d__Bacteria	c__Gammaproteobacteria	o__Xanthomonadales	f__Rhodanobacteraceae	s__Luteibacter_sp._NW-2013-Rh13
g__Arcobacter	0	0	0	0.00012	0	p__Epsilonbacteraeota	d__Bacteria	c__Campylobacteria	o__Campylobacterales	f__Arcobacteraceae	s__Arcobacter_unclassified
g__Clostridiales_Family_XIII._Incertae_Sedis_unclassified	0	0.00025	0	0	0	p__Firmicutes	d__Bacteria	c__Clostridia	o__Clostridiales	f__Clostridiales_Family_XIII._Incertae_Sedis	s__Clostridiales_Family_XIII._Incertae_Sedis_unclassified
g__Kingella	0	0	0	0.0001	0	p__Proteobacteria	d__Bacteria	c__Gammaproteobacteria	o__Betaproteobacteriales	f__Neisseriaceae	s__Kingella_unclassified
g__Alkanindiges	0	0	0	0	0.00011	p__Proteobacteria	d__Bacteria	c__Gammaproteobacteria	o__Pseudomonadales	f__Moraxellaceae	s__Alkanindiges_unclassified
g__Caulobacteraceae_unclassified	0	0	0	0	0.00011	p__Proteobacteria	d__Bacteria	c__Alphaproteobacteria	o__Caulobacterales	f__Caulobacteraceae	s__Caulobacteraceae_unclassified
g__Opitutus	0	0	0	0	0.00011	p__Verrucomicrobia	d__Bacteria	c__Verrucomicrobiae	o__Opitutales	f__Opitutaceae	s__Opitutus_unclassified
g__Gluconobacter	0	0	0	0	0.00011	p__Proteobacteria	d__Bacteria	c__Alphaproteobacteria	o__Acetobacterales	f__Acetobacteraceae	s__Gluconobacter_unclassified
g__Moryella	0	0	0.0001	0	0	p__Firmicutes	d__Bacteria	c__Clostridia	o__Clostridiales	f__Lachnospiraceae	s__Moryella_unclassified
g__Tannerella	0	0	0	0.0001	0	p__Bacteroidetes	d__Bacteria	c__Bacteroidia	o__Bacteroidales	f__Tannerellaceae	s__uncultured_Tannerella_sp.
g__Anthococcus	0	0	0	0	0.0001	p__Firmicutes	d__Bacteria	c__Bacilli	o__Lactobacillales	f__Streptococcaceae	s__Anthococcus_unclassified
g__Roseiflexus	0.00017	0	0	0	0	p__Chloroflexi	d__Bacteria	c__Chloroflexia	o__Chloroflexales	f__Roseiflexaceae	s__uncultured_Roseiflexus_sp.
g__Longimicrobiaceae_unclassified	0.00017	0	0	0	0	p__Gemmatimonadetes	d__Bacteria	c__Longimicrobia	o__Longimicrobiales	f__Longimicrobiaceae	s__Longimicrobiaceae_unclassified
g__RBG-16-58-14	0	0	0.0001	0	0	p__Chloroflexi	d__Bacteria	c__Anaerolineae	o__Anaerolineales	f__Anaerolineaceae	s__RBG-16-58-14_unclassified
g__Massilia	0	0	5e-05	5e-05	0	p__Proteobacteria	d__Bacteria	c__Betaproteobacteria	o__Burkholderiales	f__Oxalobacteraceae	s__Massilia_sp._YMA4
g__Sphingobacteriaceae_unclassified	0	0	0	0.0001	0	p__Bacteroidetes	d__Bacteria	c__Sphingobacteriia	o__Sphingobacteriales	f__Sphingobacteriaceae	s__Sphingobacteriaceae_unclassified
g__Xanthobacteraceae_unclassified	0	0	0	0.0001	0	p__Proteobacteria	d__Bacteria	c__Alphaproteobacteria	o__Rhizobiales	f__Xanthobacteraceae	s__Xanthobacteraceae_unclassified
g__Ardenticatenales_unclassified	0	0	0	0	0.0001	p__Chloroflexi	d__Bacteria	c__Anaerolineae	o__Ardenticatenales	f__Ardenticatenales_unclassified	s__Ardenticatenales_unclassified
g__Sericytochromatia_unclassified	0	0	0	0	0.0001	p__Cyanobacteria	d__Bacteria	c__Sericytochromatia	o__Sericytochromatia_unclassified	f__Sericytochromatia_unclassified	s__Sericytochromatia_unclassified
g__Neorhizobium	0	0.00022	0	0	0	p__Proteobacteria	d__Bacteria	c__Alphaproteobacteria	o__Rhizobiales	f__Rhizobiaceae	s__Neorhizobium_unclassified
g__Candidatus_Protistobacter	0	0	0	0.0001	0	p__Proteobacteria	d__Bacteria	c__Gammaproteobacteria	o__Betaproteobacteriales	f__Burkholderiaceae	s__Candidatus_Protistobacter_unclassified
g__Methanimicrococcus	0	0	0	0	0.0001	p__Euryarchaeota	d__Archaea	c__Methanomicrobia	o__Methanosarcinales	f__Methanosarcinaceae	s__Methanimicrococcus_sp.
g__Brochothrix	0.00016	0	0	0	0	p__Firmicutes	d__Bacteria	c__Bacilli	o__Bacillales	f__Listeriaceae	s__Brochothrix_thermosphacta
g__Family_XIII_unclassified	0	0	0	8e-05	0	p__Firmicutes	d__Bacteria	c__Clostridia	o__Clostridiales	f__Family_XIII	s__Family_XIII_unclassified
g__Butyrivibrio_2	0	0	0	8e-05	0	p__Firmicutes	d__Bacteria	c__Clostridia	o__Clostridiales	f__Lachnospiraceae	s__Butyrivibrio_2_unclassified
g__Flavisolibacter	0	0	0	0	8e-05	p__Bacteroidetes	d__Bacteria	c__Chitinophagia	o__Chitinophagales	f__Chitinophagaceae	s__Flavisolibacter_rigui
g__Symbiobacterium	0.00013	0	0	0	0	p__Firmicutes	d__Bacteria	c__Clostridia	o__Clostridiales	f__Family_XVIII	s__Symbiobacterium_unclassified
g__Thermobifida	0.00013	0	0	0	0	p__Actinobacteria	d__Bacteria	c__Actinobacteria	o__Streptosporangiales	f__Nocardiopsaceae	s__uncultured_Thermobifida_sp.
g__Pseudohongiella	0	0	0	8e-05	0	p__Proteobacteria	d__Bacteria	c__Gammaproteobacteria	o__Oceanospirillales	f__Pseudohongiellaceae	s__Pseudohongiella_unclassified
g__11-24_unclassified	0.00013	0	0	0	0	p__Acidobacteria	d__Bacteria	c__Blastocatellia_(Subgroup_4)	o__11-24	f__11-24_unclassified	s__11-24_unclassified
g__Pedosphaeraceae_unclassified	0.00013	0	0	0	0	p__Verrucomicrobia	d__Bacteria	c__Verrucomicrobiae	o__Pedosphaerales	f__Pedosphaeraceae	s__Pedosphaeraceae_unclassified
g__Pla1_lineage_unclassified	0.00013	0	0	0	0	p__Planctomycetes	d__Bacteria	c__Phycisphaerae	o__Pla1_lineage	f__Pla1_lineage_unclassified	s__Pla1_lineage_unclassified
g__Sporichthyaceae_unclassified	0.00013	0	0	0	0	p__Actinobacteria	d__Bacteria	c__Actinobacteria	o__Frankiales	f__Sporichthyaceae	s__Sporichthyaceae_unclassified
g__EPR3968-O8a-Bc78_unclassified	0.00013	0	0	0	0	p__Proteobacteria	d__Bacteria	c__Gammaproteobacteria	o__EPR3968-O8a-Bc78	f__EPR3968-O8a-Bc78_unclassified	s__EPR3968-O8a-Bc78_unclassified
g__WD2101_soil_group_unclassified	0.00013	0	0	0	0	p__Planctomycetes	d__Bacteria	c__Phycisphaerae	o__Tepidisphaerales	f__WD2101_soil_group	s__WD2101_soil_group_unclassified
g__Pusillimonas	0	0	0	7e-05	0	p__Proteobacteria	d__Bacteria	c__Betaproteobacteria	o__Burkholderiales	f__Alcaligenaceae	s__Pusillimonas_sp._MSTy28SBO3
g__S5-A14a	0	0	0	7e-05	0	p__Firmicutes	d__Bacteria	c__Clostridia	o__Clostridiales	f__Family_XIII	s__S5-A14a_unclassified
g__Blastocatella	0	0	0	0	8e-05	p__Acidobacteria	d__Bacteria	c__Blastocatellia_(Subgroup_4)	o__Blastocatellales	f__Blastocatellaceae	s__Blastocatella_unclassified
g__Tardiphaga	0	0.00016	0	0	0	p__Proteobacteria	d__Bacteria	c__Alphaproteobacteria	o__Rhizobiales	f__Xanthobacteraceae	s__Tardiphaga_unclassified
g__Neptuniibacter	0	0	0	7e-05	0	p__Proteobacteria	d__Bacteria	c__Gammaproteobacteria	o__Oceanospirillales	f__Nitrincolaceae	s__Neptuniibacter_unclassified
g__Pajaroellobacter	0	0	0	7e-05	0	p__Proteobacteria	d__Bacteria	c__Deltaproteobacteria	o__Myxococcales	f__Polyangiaceae	s__Pajaroellobacter_unclassified
g__Terrimonas	0	0	7e-05	0	0	p__Bacteroidetes	d__Bacteria	c__Chitinophagia	o__Chitinophagales	f__Chitinophagaceae	s__uncultured_Terrimonas_sp.
g__Propionicimonas	0	0	0	0	7e-05	p__Actinobacteria	d__Bacteria	c__Actinobacteria	o__Propionibacteriales	f__Propionibacteriaceae	s__Propionicimonas_unclassified
g__env.OPS_17_unclassified	0	0	0	0	7e-05	p__Bacteroidetes	d__Bacteria	c__Bacteroidia	o__Sphingobacteriales	f__env.OPS_17	s__env.OPS_17_unclassified
g__Brevibacterium	0	0	7e-05	0	0	p__Actinobacteria	d__Bacteria	c__Actinobacteria	o__Micrococcales	f__Brevibacteriaceae	s__Brevibacterium_sanguinis
g__Marinobacterium	0	0	5e-05	0	0	p__Proteobacteria	d__Bacteria	c__Gammaproteobacteria	o__Oceanospirillales	f__Nitrincolaceae	s__Marinobacterium_unclassified
g__Paenibacillus	0	0.00013	0	0	0	p__Firmicutes	d__Bacteria	c__Bacilli	o__Bacillales	f__Paenibacillaceae	s__uncultured_Paenibacillus_sp.
g__Ureaplasma	0	0	0	0	6e-05	p__Tenericutes	d__Bacteria	c__Mollicutes	o__Mycoplasmatales	f__Mycoplasmataceae	s__uncultured_Ureaplasma_sp.
g__Haliangium	0	0	0	0	5e-05	p__Proteobacteria	d__Bacteria	c__Deltaproteobacteria	o__Myxococcales	f__Haliangiaceae	s__Haliangium_unclassified
g__Faecalibaculum	9e-05	0	0	0	0	p__Firmicutes	d__Bacteria	c__Erysipelotrichia	o__Erysipelotrichales	f__Erysipelotrichaceae	s__Faecalibaculum_unclassified
g__Nitrospira	0	0	0	0	5e-05	p__Nitrospirae	d__Bacteria	c__Nitrospira	o__Nitrospirales	f__Nitrospiraceae	s__Nitrospira_unclassified
g__R7C24_unclassified	0	0	0	0	5e-05	p__Proteobacteria	d__Bacteria	c__Gammaproteobacteria	o__R7C24	f__R7C24_unclassified	s__R7C24_unclassified
g__MBA03_unclassified	9e-05	0	0	0	0	p__Firmicutes	d__Bacteria	c__Clostridia	o__MBA03	f__MBA03_unclassified	s__MBA03_unclassified
g__Sphaerobacter	9e-05	0	0	0	0	p__Chloroflexi	d__Bacteria	c__Chloroflexia	o__Thermomicrobiales	f__Thermomicrobiaceae	s__Sphaerobacter_unclassified
g__FFCH16263_unclassified	0	0.00011	0	0	0	p__Actinobacteria	d__Bacteria	c__FFCH16263	o__FFCH16263_unclassified	f__FFCH16263_unclassified	s__FFCH16263_unclassified
g__Saccharofermentans	0	0.00011	0	0	0	p__Firmicutes	d__Bacteria	c__Clostridia	o__Clostridiales	f__Hungateiclostridiaceae	s__uncultured_Saccharofermentans_sp.
g__Gracilibacteria_unclassified	0	0	5e-05	0	0	p__Patescibacteria	d__Bacteria	c__Gracilibacteria	o__Gracilibacteria_unclassified	f__Gracilibacteria_unclassified	s__Gracilibacteria_unclassified
g__Brachymonas	0	0	0	5e-05	0	p__Proteobacteria	d__Bacteria	c__Gammaproteobacteria	o__Betaproteobacteriales	f__Burkholderiaceae	s__Brachymonas_unclassified
g__Deinococcaceae_unclassified	0	0	0	0	5e-05	p__Deinococcus-Thermus	d__Bacteria	c__Deinococci	o__Deinococcales	f__Deinococcaceae	s__Deinococcaceae_unclassified
g__Ardenticatenaceae_unclassified	9e-05	0	0	0	0	p__Chloroflexi	d__Bacteria	c__Anaerolineae	o__Ardenticatenales	f__Ardenticatenaceae	s__Ardenticatenaceae_unclassified
g__Caldilineaceae_unclassified	9e-05	0	0	0	0	p__Chloroflexi	d__Bacteria	c__Anaerolineae	o__Caldilineales	f__Caldilineaceae	s__Caldilineaceae_unclassified
g__Holosporaceae_unclassified	9e-05	0	0	0	0	p__Proteobacteria	d__Bacteria	c__Alphaproteobacteria	o__Holosporales	f__Holosporaceae	s__Holosporaceae_unclassified
g__Rikenella	9e-05	0	0	0	0	p__Bacteroidetes	d__Bacteria	c__Bacteroidia	o__Bacteroidales	f__Rikenellaceae	s__Rikenella_unclassified
g__Amphiplicatus	0	0	0	5e-05	0	p__Proteobacteria	d__Bacteria	c__Alphaproteobacteria	o__Caulobacterales	f__Parvularculaceae	s__Amphiplicatus_unclassified
g__Haliscomenobacter	0	0	0	5e-05	0	p__Bacteroidetes	d__Bacteria	c__Bacteroidia	o__Chitinophagales	f__Saprospiraceae	s__Haliscomenobacter_unclassified
g__Subgroup_25_unclassified	0	0	5e-05	0	0	p__Acidobacteria	d__Bacteria	c__Subgroup_25	o__Subgroup_25_unclassified	f__Subgroup_25_unclassified	s__Subgroup_25_unclassified
g__KD4-96_unclassified	9e-05	0	0	0	0	p__Chloroflexi	d__Bacteria	c__KD4-96	o__KD4-96_unclassified	f__KD4-96_unclassified	s__KD4-96_unclassified
g__Actinomarinales_unclassified	9e-05	0	0	0	0	p__Actinobacteria	d__Bacteria	c__Acidimicrobiia	o__Actinomarinales	f__Actinomarinales_unclassified	s__Actinomarinales_unclassified
g__Chelativorans	9e-05	0	0	0	0	p__Proteobacteria	d__Bacteria	c__Alphaproteobacteria	o__Rhizobiales	f__Rhizobiaceae	s__Chelativorans_unclassified
g__Aminobacter	0	0.00011	0	0	0	p__Proteobacteria	d__Bacteria	c__Alphaproteobacteria	o__Rhizobiales	f__Phyllobacteriaceae	s__Aminobacter_sp._LC355
g__Flexilinea	0	0	0	0	5e-05	p__Chloroflexi	d__Bacteria	c__Anaerolineae	o__Anaerolineales	f__Anaerolineaceae	s__Flexilinea_unclassified
g__Porticoccus	0	0.00011	0	0	0	p__Proteobacteria	d__Bacteria	c__Gammaproteobacteria	o__Cellvibrionales	f__Porticoccaceae	s__Porticoccus_unclassified
g__Sedimentibacter	0	0.00011	0	0	0	p__Firmicutes	d__Bacteria	c__Clostridia	o__Clostridiales	f__Family_XI	s__Sedimentibacter_unclassified
g__BRC1_unclassified	0	0	0	0	5e-05	p__BRC1	d__Bacteria	c__BRC1_unclassified	o__BRC1_unclassified	f__BRC1_unclassified	s__BRC1_unclassified
g__Chthoniobacter	0	0	0	0	5e-05	p__Verrucomicrobia	d__Bacteria	c__Verrucomicrobiae	o__Chthoniobacterales	f__Chthoniobacteraceae	s__Chthoniobacter_unclassified
g__Fluviicola	0	0	0	0	5e-05	p__Bacteroidetes	d__Bacteria	c__Bacteroidia	o__Flavobacteriales	f__Crocinitomicaceae	s__Fluviicola_unclassified
g__Treponema	0	0	0	0	5e-05	p__Spirochaetes	d__Bacteria	c__Spirochaetia	o__Spirochaetales	f__Spirochaetaceae	s__uncultured_Treponema_sp.
g__Treponema_2	0	0	0	0	5e-05	p__Spirochaetes	d__Bacteria	c__Spirochaetia	o__Spirochaetales	f__Spirochaetaceae	s__Treponema_2_unclassified
g__Frateuria	0	0	5e-05	0	0	p__Proteobacteria	d__Bacteria	c__Gammaproteobacteria	o__Xanthomonadales	f__Rhodanobacteraceae	s__Frateuria_unclassified
g__Hydrocarboniphaga	0	0	0	0	5e-05	p__Proteobacteria	d__Bacteria	c__Gammaproteobacteria	o__Salinisphaerales	f__Solimonadaceae	s__Hydrocarboniphaga_unclassified
g__SJA-28_unclassified	0	0	0	5e-05	0	p__Bacteroidetes	d__Bacteria	c__Ignavibacteria	o__SJA-28	f__SJA-28_unclassified	s__SJA-28_unclassified
g__SS1-B-06-26_unclassified	0	0	0	0	5e-05	p__Proteobacteria	d__Bacteria	c__Gammaproteobacteria	o__Oceanospirillales	f__SS1-B-06-26	s__SS1-B-06-26_unclassified
g__Aliterella_CENA595	0	0	0	0	5e-05	p__Cyanobacteria	d__Bacteria	c__Oxyphotobacteria	o__Nostocales	f__Chroococcidiopsaceae	s__Aliterella_CENA595_unclassified
g__Rhodobacteraceae_unclassified	0	0	5e-05	0	0	p__Proteobacteria	d__Bacteria	c__Alphaproteobacteria	o__Rhodobacterales	f__Rhodobacteraceae	s__Rhodobacteraceae_unclassified
g__Geodermatophilus	8e-05	0	0	0	0	p__Actinobacteria	d__Bacteria	c__Actinobacteria	o__Frankiales	f__Geodermatophilaceae	s__Geodermatophilus_unclassified
g__Candidatus_Berkiella	0	0	0	0	5e-05	p__Proteobacteria	d__Bacteria	c__Gammaproteobacteria	o__Gammaproteobacteria_Incertae_Sedis	f__Unknown_Family	s__Candidatus_Berkiella_unclassified
g__Psychroglaciecola	0	0	0	0	5e-05	p__Proteobacteria	d__Bacteria	c__Alphaproteobacteria	o__Rhizobiales	f__Beijerinckiaceae	s__Psychroglaciecola_unclassified
