# Supplementary material for: Potential role of intestinal microflora in disease progression among patients with different stages of Hepatitis B
Source: Gut Pathog. 2020 Oct 27;12:50. doi: 10.1186/s13099-020-00391-4 (PMC7590496; doi:10.1186/s13099-020-00391-4)
Supplement: Supplementary file 9 — Additional file 9: Table S7: Specific bacterial taxonomic group related to Hepatitis B procession revealed by LEfSe. The results show taxa that had an LDA value greater than 3. [file 13099_2020_391_MOESM9_ESM.xlsx]

## Sheet: LEfSe_Group_GroupB_vs_GroupD_vs
Flora	Group	LDA	p
d__Archaea			-
d__Bacteria.p__Firmicutes.c__Bacilli.o__Lactobacillales.f__Lactobacillaceae.g__Lactobacillus.s__Lactobacillus_paracasei			-
d__Bacteria.p__Acidobacteria.c__Acidobacteriia.o__Acidobacteriales.f__Acidobacteriales_unclassified			-
d__Bacteria.p__Proteobacteria.c__Gammaproteobacteria.o__Enterobacterales.f__Enterobacteriaceae.g__Raoultella			-
d__Bacteria.p__Firmicutes.c__Clostridia.o__Clostridiales.f__Clostridiaceae.g__Clostridium.s__Clostridium_sp__Cas13			-
d__Bacteria.p__Firmicutes.c__Clostridia	GroupA	5.28423	7.43462e-15
d__Bacteria.p__Firmicutes.c__Clostridia.o__Clostridiales.f__Family_XIII.g__Family_XIII_UCG_001.s__Family_XIII_UCG_001_unclassified			-
d__Bacteria.p__Proteobacteria.c__Gammaproteobacteria.o__Cellvibrionales.f__Porticoccaceae.g__Porticoccus.s__Porticoccus_unclassified			-
d__Bacteria.p__Proteobacteria.c__Deltaproteobacteria.o__Desulfovibrionales.f__Desulfovibrionaceae.g__Desulfovibrionaceae_unclassified			-
d__Bacteria.p__Actinobacteria.c__Actinobacteria.o__Bifidobacteriales.f__Bifidobacteriaceae.g__Alloscardovia.s__Alloscardovia_unclassified			-
d__Bacteria.p__Firmicutes.c__Clostridia.o__Clostridiales.f__Lachnospiraceae.g__Sellimonas.s__Sellimonas_unclassified			-
d__Bacteria.p__Firmicutes.c__Erysipelotrichia.o__Erysipelotrichales.f__Erysipelotrichaceae.g__Holdemanella			-
d__Bacteria.p__Epsilonbacteraeota.c__Campylobacteria.o__Campylobacterales.f__Helicobacteraceae			-
d__Bacteria.p__Actinobacteria.c__Coriobacteriia.o__Coriobacteriales.f__Coriobacteriaceae.g__Enorma			-
d__Bacteria.p__Fusobacteria.c__Fusobacteriia.o__Fusobacteriales.f__Leptotrichiaceae.g__Leptotrichia.s__Leptotrichia_sp__PG10			-
d__Bacteria.p__Verrucomicrobia.c__Verrucomicrobiae.o__Pedosphaerales.f__Pedosphaeraceae			-
d__Bacteria.p__Gemmatimonadetes.c__S0134_terrestrial_group.o__S0134_terrestrial_group_unclassified.f__S0134_terrestrial_group_unclassified			-
d__Bacteria.p__Proteobacteria.c__Deltaproteobacteria.o__Bdellovibrionales.f__Bdellovibrionaceae.g__Bdellovibrio			-
d__Bacteria.p__Firmicutes.c__Clostridia.o__Clostridiales.f__Lachnospiraceae.g__Lachnoclostridium.s__Clostridium__celerecrescens			-
d__Bacteria.p__Proteobacteria.c__Alphaproteobacteria.o__Rhizobiales.f__Phyllobacteriaceae.g__Mesorhizobium.s__Mesorhizobium_sp__PE3_KH6			-
d__Bacteria.p__Firmicutes.c__Clostridia.o__Clostridiales	GroupA	5.28423	7.43462e-15
d__Bacteria.p__Actinobacteria.c__Actinobacteria.o__Propionibacteriales.f__Propionibacteriaceae.g__Propionibacterium.s__Propionibacterium_acidifaciens			-
d__Bacteria.p__Firmicutes.c__Bacilli	GroupD	5.10103	5.62549e-15
d__Bacteria.p__Firmicutes.c__Clostridia.o__Clostridiales.f__Ruminococcaceae.g__Ruminococcaceae_NK4A214_group.s__Ruminococcaceae_NK4A214_group_unclassified			-
d__Bacteria.p__Proteobacteria.c__Alphaproteobacteria.o__Reyranellales.f__Reyranellaceae.g__Reyranella.s__Reyranella_unclassified			-
d__Bacteria.p__Proteobacteria.c__Alphaproteobacteria.o__Sphingomonadales.f__Sphingomonadaceae.g__Sphingomonadaceae_unclassified			-
d__Bacteria.p__Actinobacteria.c__Actinobacteria.o__Actinomycetales.f__Actinomycetaceae.g__Mobiluncus			-
d__Bacteria.p__Firmicutes.c__Bacilli.o__Lactobacillales	GroupD	5.07898	3.86179e-14
d__Bacteria.p__Actinobacteria.c__Acidimicrobiia.o__Microtrichales.f__Ilumatobacteraceae.g__Ilumatobacter.s__Ilumatobacter_unclassified			-
d__Bacteria.p__Patescibacteria.c__Gracilibacteria.o__Gracilibacteria_unclassified.f__Gracilibacteria_unclassified			-
d__Bacteria.p__Actinobacteria.c__Actinobacteria.o__Micrococcales.f__Micrococcaceae.g__Rothia.s__Rothia_dentocariosa			-
d__Bacteria.p__Firmicutes.c__Clostridia.o__Clostridiales.f__Lachnospiraceae	GroupA	5.06142	1.29015e-15
d__Bacteria.p__Proteobacteria.c__Gammaproteobacteria.o__Legionellales.f__Legionellaceae.g__Legionella			-
d__Bacteria.p__Actinobacteria.c__Coriobacteriia.o__Coriobacteriales.f__Eggerthellaceae			-
d__Bacteria.p__Actinobacteria.c__Acidimicrobiia.o__Microtrichales			-
d__Bacteria.p__Firmicutes.c__Clostridia.o__Clostridiales.f__Ruminococcaceae.g__Drancourtella.s__Drancourtella_massiliensis			-
d__Bacteria.p__Proteobacteria.c__Alphaproteobacteria.o__Sphingomonadales.f__Sphingomonadaceae.g__Sphingopyxis.s__Sphingopyxis_macrogoltabida			-
d__Bacteria.p__Firmicutes.c__Clostridia.o__Clostridiales.f__Christensenellaceae.g__Christensenellaceae_unclassified.s__Christensenellaceae_unclassified			-
d__Bacteria.p__Firmicutes.c__Bacilli.o__Lactobacillales.f__Lactobacillaceae.g__Lactobacillus.s__Lactobacillus_sp__162			-
d__Bacteria.p__Proteobacteria.c__Deltaproteobacteria.o__Desulfovibrionales.f__Desulfovibrionaceae.g__Desulfovibrio.s__uncultured_Desulfovibrio_sp_			-
d__Bacteria.p__Bacteroidetes	GroupB	4.85133	0.000499479
d__Bacteria.p__Firmicutes.c__Clostridia.o__Clostridiales.f__Family_XI.g__Murdochiella.s__Murdochiella_unclassified			-
d__Bacteria.p__Bacteroidetes.c__Bacteroidia.o__Bacteroidales.f__Rikenellaceae.g__Alistipes.s__Alistipes_sp__NML05A004			-
d__Bacteria.p__Actinobacteria.c__Actinobacteria.o__Bifidobacteriales.f__Bifidobacteriaceae.g__Bifidobacterium.s__Bifidobacterium_sp__HGH0136			-
d__Bacteria.p__Dadabacteria.c__Dadabacteriia.o__Dadabacteriales.f__Dadabacteriales_unclassified.g__Dadabacteriales_unclassified.s__Dadabacteriales_unclassified			-
d__Bacteria.p__Firmicutes.c__Erysipelotrichia.o__Erysipelotrichales.f__Erysipelotrichaceae.g__Solobacterium			-
d__Bacteria.p__Proteobacteria.c__Betaproteobacteria.o__Burkholderiales.f__Comamonadaceae.g__Comamonadaceae_unclassified			-
d__Bacteria.p__Bacteroidetes.c__Bacteroidia	GroupB	4.85038	0.000509026
d__Bacteria.p__Bacteroidetes.c__Bacteroidia.o__Bacteroidales.f__Bacteroidaceae.g__Bacteroides.s__Bacteroides_intestinalis			-
d__Bacteria.p__Bacteroidetes.c__Chitinophagia.o__Chitinophagales.f__Chitinophagaceae.g__Chitinophaga			-
d__Bacteria.p__Firmicutes.c__Clostridia.o__Clostridiales.f__Ruminococcaceae.g__Ruminococcaceae_NK4A214_group			-
d__Bacteria.p__Bacteroidetes.c__Bacteroidia.o__Bacteroidales	GroupB	4.8503	0.000513803
d__Bacteria.p__Firmicutes.c__Clostridia.o__Clostridiales.f__Ruminococcaceae.g__Gemmiger			-
d__Bacteria.p__Firmicutes.c__Clostridia.o__Clostridiales.f__Clostridiales_Family_XIII__Incertae_Sedis.g__Mobilibacterium.s__Mobilibacterium_timonense			-
d__Bacteria.p__Firmicutes.c__Bacilli.o__Bacilli_unclassified			-
d__Bacteria.p__Proteobacteria.c__Alphaproteobacteria.o__Acetobacterales.f__Acetobacteraceae.g__Gluconobacter.s__Gluconobacter_unclassified			-
d__Bacteria.p__Proteobacteria.c__Gammaproteobacteria.o__R7C24			-
d__Bacteria.p__Firmicutes.c__Clostridia.o__Clostridiales.f__Ruminococcaceae.g__Flavonifractor.s__uncultured_Flavonifractor_sp_			-
d__Bacteria.p__Firmicutes.c__Clostridia.o__Clostridiales.f__Hungateiclostridiaceae.g__Saccharofermentans.s__uncultured_Saccharofermentans_sp_			-
d__Bacteria.p__Bacteroidetes.c__Bacteroidia.o__Bacteroidales.f__Bacteroidales_RF16_group.g__Bacteroidales_RF16_group_unclassified			-
d__Bacteria.p__Actinobacteria.c__Coriobacteriia.o__Coriobacteriales.f__Coriobacteriales_Incertae_Sedis			-
d__Bacteria.p__Firmicutes.c__Clostridia.o__Thermoanaerobacterales.f__Family_III.g__Caldicellulosiruptor.s__Caldicellulosiruptor_unclassified			-
d__Bacteria.p__Proteobacteria.c__Alphaproteobacteria.o__Rhodospirillales.f__Rhodospirillales_unclassified.g__Rhodospirillales_unclassified			-
d__Bacteria.p__Gemmatimonadetes.c__Longimicrobia.o__Longimicrobiales.f__Longimicrobiaceae.g__Longimicrobiaceae_unclassified.s__Longimicrobiaceae_unclassified			-
d__Bacteria.p__Firmicutes.c__Clostridia.o__Clostridiales.f__Defluviitaleaceae.g__Defluviitaleaceae_UCG_011			-
d__Bacteria.p__Fusobacteria.c__Fusobacteriia.o__Fusobacteriales.f__Leptotrichiaceae.g__Leptotrichia.s__Leptotrichia_unclassified			-
d__Bacteria.p__Proteobacteria.c__Gammaproteobacteria.o__Betaproteobacteriales.f__Neisseriaceae.g__Eikenella			-
d__Bacteria.p__Proteobacteria.c__Gammaproteobacteria.o__Betaproteobacteriales.f__Burkholderiaceae.g__Massilia.s__Massilia_unclassified			-
d__Bacteria.p__Proteobacteria.c__Gammaproteobacteria.o__Methylococcales			-
d__Bacteria.p__Proteobacteria.c__Gammaproteobacteria.o__Oceanospirillales.f__SS1_B_06_26.g__SS1_B_06_26_unclassified.s__SS1_B_06_26_unclassified			-
d__Bacteria.p__Firmicutes.c__Clostridia.o__Clostridiales.f__Ruminococcaceae.g__Anaeromassilibacillus			-
d__Bacteria.p__Bacteroidetes.c__Chitinophagia.o__Chitinophagales.f__Chitinophagaceae.g__Flavisolibacter.s__Flavisolibacter_rigui			-
d__Bacteria.p__Bacteroidetes.c__Bacteroidia.o__Chitinophagales.f__Chitinophagaceae.g__UTBCD1			-
d__Bacteria.p__Proteobacteria.c__Gammaproteobacteria.o__Gammaproteobacteria_unclassified.f__Gammaproteobacteria_unclassified.g__Gammaproteobacteria_unclassified			-
d__Bacteria.p__Spirochaetes.c__Spirochaetes_unclassified.o__Spirochaetes_unclassified			-
d__Bacteria.p__Proteobacteria.c__Alphaproteobacteria.o__Rhizobiales.f__Rhizobiaceae.g__Falsochrobactrum.s__Falsochrobactrum_unclassified			-
d__Bacteria.p__Firmicutes.c__Clostridia.o__Clostridiales.f__Ruminococcaceae	Control	4.84001	3.5108e-07
d__Bacteria.p__Acidobacteria.c__Subgroup_25.o__Subgroup_25_unclassified.f__Subgroup_25_unclassified.g__Subgroup_25_unclassified			-
d__Bacteria.p__Actinobacteria.c__Actinobacteria.o__Micrococcales.f__Brevibacteriaceae.g__Brevibacterium.s__Brevibacterium_sanguinis			-
d__Bacteria.p__Firmicutes.c__Clostridia.o__Clostridiales.f__Eubacteriaceae.g__Eubacterium			-
d__Bacteria.p__Proteobacteria.c__Gammaproteobacteria.o__Enterobacterales.f__Enterobacteriaceae.g__Salmonella.s__Salmonella_enterica			-
d__Bacteria.p__Firmicutes.c__Bacilli.o__Lactobacillales.f__Enterococcaceae	GroupD	4.72035	5.37689e-15
d__Bacteria.p__Bacteroidetes.c__Bacteroidia.o__Bacteroidales.f__Bacteroidaceae.g__Bacteroides.s__Bacteroides_bouchesdurhonensis			-
d__Bacteria.p__Firmicutes.c__Bacilli.o__Lactobacillales.f__Enterococcaceae.g__Enterococcus.s__Enterococcus_avium			-
d__Bacteria.p__Actinobacteria.c__Actinobacteria.o__Frankiales.f__Geodermatophilaceae.g__Geodermatophilus.s__Geodermatophilus_unclassified			-
d__Bacteria.p__Actinobacteria.c__Actinobacteria.o__Micrococcales.f__Brevibacteriaceae			-
d__Bacteria.p__Proteobacteria.c__Alphaproteobacteria.o__Holosporales.f__Holosporaceae.g__Holosporaceae_unclassified			-
d__Bacteria.p__Firmicutes.c__Bacilli.o__Lactobacillales.f__Enterococcaceae.g__Enterococcus	GroupD	4.72006	5.52715e-15
d__Bacteria.p__Planctomycetes.c__Planctomycetacia.o__Planctomycetales.f__Schlesneriaceae.g__Planctopirus			-
d__Bacteria.p__Proteobacteria.c__Betaproteobacteria.o__Nitrosomonadales.f__Sterolibacteriaceae			-
d__Bacteria.p__Firmicutes.c__Clostridia.o__Clostridiales.f__Lachnospiraceae.g__Butyrivibrio.s__Butyrivibrio_crossotus			-
d__Bacteria.p__Proteobacteria.c__Gammaproteobacteria.o__Oceanospirillales.f__Pseudohongiellaceae.g__Pseudohongiella			-
d__Bacteria.p__Firmicutes.c__Bacilli.o__Lactobacillales.f__Enterococcaceae.g__Enterococcus.s__Enterococcus_faecalis	GroupD	4.70383	4.12221e-17
d__Bacteria.p__Firmicutes.c__Clostridia.o__Clostridiales.f__Peptostreptococcaceae.g__Intestinibacter.s__Intestinibacter_unclassified			-
d__Bacteria.p__Firmicutes.c__Clostridia.o__Clostridiales.f__Lachnospiraceae.g__Dorea.s__Dorea_longicatena			-
d__Bacteria.p__Firmicutes.c__Clostridia.o__Clostridiales.f__Ruminococcaceae.g__Anaerotruncus.s__Anaerotruncus_rubiinfantis			-
d__Bacteria.p__Proteobacteria.c__Alphaproteobacteria.o__Rhizobiales.f__Rhizobiales_Incertae_Sedis			-
d__Bacteria.p__Bacteroidetes.c__Bacteroidia.o__Bacteroidales.f__Prevotellaceae.g__Prevotella.s__Prevotella_sp__S9_HS_17			-
d__Bacteria.p__Firmicutes.c__Clostridia.o__Thermoanaerobacterales.f__Family_III.g__Caldicellulosiruptor			-
d__unclassified.p__unclassified.c__unclassified.o__unclassified.f__unclassified			-
d__Bacteria.p__Bacteroidetes.c__Bacteroidia.o__Bacteroidales.f__Prevotellaceae.g__Paraprevotella.s__uncultured_Paraprevotella_sp_			-
d__Bacteria.p__Firmicutes.c__Clostridia.o__MBA03			-
d__Bacteria.p__Proteobacteria.c__Gammaproteobacteria.o__Enterobacterales.f__Enterobacteriaceae.g__Klebsiella	GroupD	4.6748	0.00844158
d__Bacteria.p__Proteobacteria.c__Alphaproteobacteria.o__Sphingomonadales.f__Sphingomonadaceae.g__Sphingobium			-
d__Bacteria.p__Firmicutes.c__Clostridia.o__Clostridiales.f__Lachnospiraceae.g__Coprococcus_2.s__Coprococcus_2_unclassified			-
d__Bacteria.p__Proteobacteria.c__Gammaproteobacteria.o__EPR3968_O8a_Bc78.f__EPR3968_O8a_Bc78_unclassified.g__EPR3968_O8a_Bc78_unclassified.s__EPR3968_O8a_Bc78_unclassified			-
d__Bacteria.p__Verrucomicrobia.c__Verrucomicrobiae.o__Chthoniobacterales.f__Chthoniobacteraceae.g__Chthoniobacter			-
d__Bacteria.p__Deinococcus_Thermus.c__Deinococci.o__Deinococcales.f__Deinococcaceae.g__Deinococcus.s__uncultured_Deinococcus_sp_			-
d__Bacteria.p__Firmicutes.c__Negativicutes.o__Selenomonadales.f__Veillonellaceae.g__Megamonas.s__Megamonas_unclassified			-
d__Bacteria.p__Firmicutes.c__BRH_c20a.o__BRH_c20a_unclassified.f__BRH_c20a_unclassified			-
d__Bacteria.p__Proteobacteria.c__Alphaproteobacteria.o__Rhizobiales.f__Rhizobiales_Incertae_Sedis.g__Phreatobacter			-
d__Bacteria.p__Proteobacteria.c__Gammaproteobacteria.o__Enterobacterales.f__Enterobacteriaceae.g__Klebsiella.s__Klebsiella_pneumoniae	GroupD	4.65688	0.0157359
d__Bacteria.p__Epsilonbacteraeota.c__Campylobacteria.o__Campylobacterales.f__Helicobacteraceae.g__Helicobacter			-
d__Bacteria.p__Proteobacteria.c__Gammaproteobacteria.o__Cardiobacteriales.f__Cardiobacteriaceae.g__Cardiobacterium.s__Cardiobacterium_hominis			-
d__Bacteria.p__Bacteroidetes.c__Bacteroidia.o__Bacteroidales.f__Muribaculaceae.g__Muribaculum.s__Muribaculum_sp_			-
d__Bacteria.p__Planctomycetes.c__Planctomycetacia.o__Isosphaerales			-
d__Bacteria.p__Firmicutes.c__Clostridia.o__Clostridiales.f__Lachnospiraceae.g__Cellulosilyticum			-
d__Bacteria.p__Proteobacteria.c__Gammaproteobacteria.o__Betaproteobacteriales.f__Rhodocyclaceae.g__Sulfuritalea.s__Sulfuritalea_unclassified			-
d__Bacteria.p__Acidobacteria.c__Blastocatellia__Subgroup_4_.o__11_24.f__11_24_unclassified			-
d__Bacteria.p__Proteobacteria.c__Gammaproteobacteria.o__Enterobacterales.f__Yersiniaceae.g__Rahnella			-
d__Bacteria.p__Bacteroidetes.c__Bacteroidia.o__Bacteroidales.f__Bacteroidaceae.g__Bacteroides.s__Bacteroides_finegoldii			-
d__Bacteria.p__Chloroflexi.c__Anaerolineae.o__SBR1031			-
d__Bacteria.p__Proteobacteria.c__Proteobacteria_unclassified.o__Proteobacteria_unclassified.f__Proteobacteria_unclassified.g__Proteobacteria_unclassified.s__Proteobacteria_unclassified			-
d__Bacteria.p__Bacteroidetes.c__Bacteroidia.o__Bacteroidales.f__Tannerellaceae.g__Parabacteroides.s__Parabacteroides_merdae			-
d__Bacteria.p__Proteobacteria.c__Betaproteobacteria.o__Burkholderiales.f__Alcaligenaceae.g__Bordetella.s__Bordetella_sp__R_8			-
d__Bacteria.p__Firmicutes.c__Clostridia.o__Clostridiales.f__Lachnospiraceae.g__Shuttleworthia.s__Shuttleworthia_satelles			-
d__Bacteria.p__Firmicutes.c__Clostridia.o__Clostridiales.f__Ruminococcaceae.g__Faecalibacterium.s__Faecalibacterium_unclassified	Control	4.60518	5.18007e-06
d__Bacteria.p__Proteobacteria.c__Gammaproteobacteria.o__Gammaproteobacteria_Incertae_Sedis.f__Unknown_Family.g__Candidatus_Berkiella			-
d__Bacteria.p__Firmicutes.c__Erysipelotrichia.o__Erysipelotrichales.f__Erysipelotrichaceae.g__Erysipelatoclostridium.s__Erysipelatoclostridium_ramosum			-
d__Bacteria.p__Proteobacteria.c__Alphaproteobacteria.o__Rhizobiales.f__Hyphomicrobiaceae.g__Hyphomicrobium.s__Hyphomicrobium_sp__enrichment_culture_clone_E48			-
d__Bacteria.p__Chloroflexi.c__Anaerolineae.o__Caldilineales			-
d__Bacteria.p__Firmicutes.c__Bacilli.o__Lactobacillales.f__Lactobacillaceae.g__Lactobacillus.s__Lactobacillus_sakei			-
d__Bacteria.p__Proteobacteria.c__Alphaproteobacteria.o__Rhizobiales.f__Phyllobacteriaceae			-
d__Bacteria.p__Proteobacteria.c__Gammaproteobacteria.o__Pseudomonadales.f__Pseudomonadaceae.g__Pseudomonas.s__Pseudomonas_nitroreducens			-
d__Bacteria.p__Proteobacteria.c__Alphaproteobacteria.o__Sphingomonadales.f__Sphingomonadaceae.g__Sphingopyxis.s__Sphingopyxis_sp_			-
d__Bacteria.p__Proteobacteria.c__Gammaproteobacteria.o__Xanthomonadales.f__Rhodanobacteraceae.g__Luteibacter.s__Luteibacter_sp__NW_2013_Rh13			-
d__Bacteria.p__Actinobacteria.c__Acidimicrobiia.o__Actinomarinales.f__Actinomarinales_unclassified			-
d__Bacteria.p__Proteobacteria.c__Gammaproteobacteria.o__Nitrosococcales			-
d__Bacteria.p__Actinobacteria.c__Actinobacteria.o__Propionibacteriales.f__Nocardioidaceae			-
d__Bacteria.p__Tenericutes.c__Mollicutes.o__Mycoplasmatales.f__Mycoplasmataceae.g__Ureaplasma			-
d__Bacteria.p__Firmicutes.c__Clostridia.o__Clostridiales.f__Lachnospiraceae.g__Blautia.s__Blautia_faecis			-
d__Bacteria.p__Actinobacteria.c__Coriobacteriia.o__Coriobacteriales.f__Eggerthellaceae.g__Eggerthellaceae_unclassified.s__Eggerthellaceae_unclassified			-
d__Bacteria.p__Firmicutes.c__Clostridia.o__Clostridiales.f__Ruminococcaceae.g__Faecalibacterium	Control	4.60348	5.87436e-06
d__Bacteria.p__Firmicutes.c__Bacilli.o__Lactobacillales.f__Lactobacillaceae	GroupD	4.48161	2.18728e-12
d__Bacteria.p__Bacteroidetes.c__Bacteroidia.o__Bacteroidales.f__Porphyromonadaceae.g__Porphyromonas.s__uncultured_Porphyromonas_sp_			-
d__Bacteria.p__Actinobacteria.c__Actinobacteria.o__Actinomycetales.f__Actinomycetales_unclassified			-
d__Bacteria.p__Proteobacteria.c__Alphaproteobacteria.o__Rhizobiales.f__Xanthobacteraceae.g__Xanthobacteraceae_unclassified.s__Xanthobacteraceae_unclassified			-
d__Bacteria.p__Actinobacteria.c__Coriobacteriia.o__Coriobacteriales.f__Atopobiaceae.g__Olsenella			-
d__Bacteria.p__Proteobacteria.c__Gammaproteobacteria.o__Cellvibrionales.f__Cellvibrionaceae			-
d__Bacteria.p__Firmicutes.c__Bacilli.o__Lactobacillales.f__Lactobacillaceae.g__Lactobacillus	GroupD	4.47911	6.83831e-12
d__Archaea.p__Euryarchaeota.c__Euryarchaeota_unclassified			-
d__Bacteria.p__Bacteroidetes.c__Bacteroidia.o__Bacteroidales.f__Rikenellaceae.g__Rikenella.s__Rikenella_unclassified			-
d__Bacteria.p__Bacteroidetes.c__Bacteroidia.o__Bacteroidales.f__Prevotellaceae.g__Prevotella.s__Prevotella_multisaccharivorax			-
d__Bacteria.p__Firmicutes.c__Negativicutes.o__Selenomonadales.f__Veillonellaceae.g__Veillonella	GroupD	4.38152	1.64488e-10
d__Bacteria.p__Proteobacteria.c__Proteobacteria_unclassified.o__Proteobacteria_unclassified			-
d__Bacteria.p__Firmicutes.c__Negativicutes.o__Selenomonadales.f__Veillonellaceae.g__Veillonella.s__Veillonella_unclassified	GroupD	4.38152	1.64488e-10
d__Bacteria.p__Firmicutes.c__Clostridia.o__Clostridiales.f__Clostridiaceae_4			-
d__Bacteria.p__Proteobacteria.c__Alphaproteobacteria.o__Rhizobiales.f__Rhizobiaceae.g__Phyllobacterium.s__Phyllobacterium_unclassified			-
d__Bacteria.p__Bacteroidetes.c__Bacteroidia.o__Bacteroidales.f__Prevotellaceae.g__Prevotella_6.s__Prevotella_6_unclassified			-
d__Bacteria.p__Bacteroidetes.c__Bacteroidia.o__Cytophagales.f__Cyclobacteriaceae			-
d__Bacteria.p__Firmicutes.c__Clostridia.o__Clostridiales.f__Clostridiales_Family_XIII__Incertae_Sedis.g__Mogibacterium.s__uncultured_Mogibacterium_sp_			-
d__Bacteria.p__Firmicutes.c__Clostridia.o__Clostridiales.f__Family_XIII.g__S5_A14a			-
d__Bacteria.p__Proteobacteria.c__Betaproteobacteria.o__Burkholderiales.f__Comamonadaceae.g__Delftia.s__Delftia_acidovorans			-
d__Bacteria.p__Proteobacteria.c__Gammaproteobacteria.o__Enterobacterales.f__Erwiniaceae.g__Tatumella			-
d__Bacteria.p__Bacteroidetes.c__Bacteroidia.o__Bacteroidales.f__Tannerellaceae.g__Parabacteroides.s__Parabacteroides_goldsteinii			-
d__Bacteria.p__Tenericutes.c__Mollicutes.o__Izimaplasmatales.f__Izimaplasmatales_unclassified			-
d__Bacteria.p__Actinobacteria.c__Coriobacteriia.o__Coriobacteriales.f__Atopobiaceae.g__Atopobium.s__Atopobium_unclassified			-
d__Bacteria.p__Spirochaetes.c__Spirochaetia.o__Spirochaetales.f__Spirochaetaceae.g__Treponema_2			-
d__Bacteria.p__Firmicutes.c__Bacilli.o__Lactobacillales.f__Lactobacillaceae.g__Pediococcus.s__Pediococcus_pentosaceus			-
d__Bacteria.p__Proteobacteria.c__Gammaproteobacteria.o__Enterobacteriales.f__Enterobacteriaceae.g__Proteus			-
d__Bacteria.p__Bacteroidetes.c__Bacteroidia.o__Bacteroidales.f__Prevotellaceae.g__Prevotella_9.s__Prevotella_9_unclassified	GroupA	4.35178	0.00322709
d__Bacteria.p__Proteobacteria.c__Gammaproteobacteria.o__Pasteurellales.f__Pasteurellaceae.g__Haemophilus.s__Haemophilus_parainfluenzae			-
d__Bacteria.p__Proteobacteria.c__Alphaproteobacteria.o__Rhodobacterales.f__Rhodobacteraceae.g__Rhodobacteraceae_unclassified.s__Rhodobacteraceae_unclassified			-
d__Bacteria.p__Epsilonbacteraeota			-
d__Bacteria.p__Actinobacteria.c__Actinobacteria.o__Corynebacteriales.f__Dietziaceae.g__Dietzia.s__Dietzia_unclassified			-
d__Bacteria.p__Actinobacteria.c__Thermoleophilia.o__Solirubrobacterales.f__Solirubrobacteraceae			-
d__Bacteria.p__Bacteroidetes.c__Bacteroidia.o__Bacteroidales.f__Prevotellaceae.g__Prevotella_9	GroupA	4.35178	0.00322709
d__Bacteria.p__Actinobacteria.c__Actinobacteria.o__Bifidobacteriales.f__Bifidobacteriaceae.g__Bifidobacterium.s__Bifidobacterium_unclassified			-
d__Bacteria.p__Firmicutes.c__Clostridia.o__Clostridiales.f__Family_XI.g__Murdochiella			-
d__Bacteria.p__Bacteroidetes.c__Bacteroidia.o__Bacteroidales.f__Prevotellaceae	GroupA	4.33663	0.00987405
d__Bacteria.p__Firmicutes.c__Clostridia.o__Clostridiales.f__Lachnospiraceae.g__Roseburia	Control	4.30403	1.3714e-13
d__Bacteria.p__Firmicutes.c__Clostridia.o__Clostridiales.f__Lachnospiraceae.g__Roseburia.s__Roseburia_unclassified	Control	4.27954	4.13631e-12
d__Bacteria.p__Proteobacteria.c__Gammaproteobacteria.o__Enterobacteriales	GroupD	4.22317	0.019734
d__Bacteria.p__Actinobacteria.c__Actinobacteria.o__Corynebacteriales.f__Corynebacteriaceae.g__Lawsonella.s__Lawsonella_unclassified			-
d__Bacteria.p__Actinobacteria.c__Actinobacteria.o__Streptosporangiales.f__Thermomonosporaceae.g__Thermomonospora.s__Thermomonospora_unclassified			-
d__Bacteria.p__Firmicutes.c__Clostridia.o__Clostridiales.f__Clostridiaceae.g__Clostridiaceae_unclassified.s__Clostridiaceae_unclassified			-
d__Bacteria.p__Bacteroidetes.c__Bacteroidia.o__Bacteroidales.f__Rikenellaceae.g__Alistipes.s__Alistipes_finegoldii			-
d__Bacteria.p__Proteobacteria.c__Gammaproteobacteria.o__Enterobacteriales.f__Enterobacteriaceae	GroupD	4.22317	0.019734
d__Bacteria.p__Proteobacteria.c__Deltaproteobacteria.o__Desulfovibrionales.f__Desulfovibrionaceae.g__Bilophila.s__Bilophila_unclassified			-
d__Bacteria.p__Proteobacteria.c__Betaproteobacteria.o__Neisseriales.f__Neisseriaceae.g__Neisseria			-
d__Bacteria.p__Acidobacteria.c__Subgroup_6.o__Subgroup_6_unclassified.f__Subgroup_6_unclassified			-
d__Bacteria.p__Firmicutes.c__Clostridia.o__Clostridiales.f__Lachnospiraceae.g__Epulopiscium.s__Epulopiscium_unclassified			-
d__Bacteria.p__Firmicutes.c__Clostridia.o__MBA03.f__MBA03_unclassified.g__MBA03_unclassified.s__MBA03_unclassified			-
d__Bacteria.p__Lentisphaerae.c__Lentisphaeria.o__Victivallales.f__Victivallaceae			-
d__Bacteria.p__Firmicutes.c__Erysipelotrichia.o__Erysipelotrichales.f__Erysipelotrichaceae.g__Erysipelatoclostridium.s__Clostridium__spiroforme			-
d__Bacteria.p__Proteobacteria.c__Gammaproteobacteria.o__Enterobacteriales.f__Enterobacteriaceae.g__Escherichia_Shigella.s__Escherichia_Shigella_unclassified	GroupD	4.21596	0.0217862
d__Bacteria.p__Proteobacteria.c__Gammaproteobacteria.o__Enterobacteriales.f__Enterobacteriaceae.g__Escherichia_Shigella	GroupD	4.21596	0.0217862
d__Bacteria.p__Firmicutes.c__Clostridia.o__Clostridiales.f__Lachnospiraceae.g__Coprococcus.s__uncultured_Coprococcus_sp_			-
d__Bacteria.p__Firmicutes.c__Clostridia.o__Clostridiales.f__Clostridiales_Family_XIII__Incertae_Sedis.g__Clostridiales_Family_XIII__Incertae_Sedis_unclassified.s__Clostridiales_Family_XIII__Incertae_Sedis_unclassified			-
d__Bacteria.p__Spirochaetes.c__Spirochaetia.o__Spirochaetales.f__Spirochaetaceae.g__Sphaerochaeta			-
d__Bacteria.p__Firmicutes.c__Clostridia.o__Clostridiales.f__Clostridiaceae.g__Clostridium.s__Clostridium_sp__Marseille_P8228			-
d__Bacteria.p__Firmicutes.c__Erysipelotrichia.o__Erysipelotrichia_unclassified			-
d__Bacteria.p__Firmicutes.c__Clostridia.o__Clostridiales.f__Lachnospiraceae.g__Lachnospira	GroupA	4.19413	3.45854e-14
d__Bacteria.p__Acidobacteria.c__Acidobacteriia.o__Acidobacteriales.f__Acidobacteriales_unclassified.g__Acidobacteriales_unclassified.s__Acidobacteriales_unclassified			-
d__Bacteria.p__Cyanobacteria.c__Sericytochromatia.o__Sericytochromatia_unclassified.f__Sericytochromatia_unclassified.g__Sericytochromatia_unclassified			-
d__Bacteria.p__Firmicutes.c__Bacilli.o__Lactobacillales.f__Lactobacillaceae.g__Lactobacillus.s__Lactobacillus_curvatus			-
d__Bacteria.p__Firmicutes.c__Clostridia.o__Clostridiales.f__Lachnospiraceae.g__Eisenbergiella			-
d__Bacteria.p__Actinobacteria.c__Coriobacteriia.o__Eggerthellales			-
d__Bacteria.p__Proteobacteria.c__Alphaproteobacteria.o__Alphaproteobacteria_unclassified.f__Alphaproteobacteria_unclassified.g__Alphaproteobacteria_unclassified.s__Alphaproteobacteria_unclassified			-
d__Bacteria.p__Actinobacteria.c__Coriobacteriia.o__Coriobacteriales.f__Eggerthellaceae.g__Eggerthella			-
d__Bacteria.p__Bacteroidetes.c__Bacteroidia.o__Bacteroidales.f__Tannerellaceae.g__Parabacteroides.s__Parabacteroides_sp_			-
d__Archaea.p__Euryarchaeota.c__Methanomicrobia.o__Methanosarcinales.f__Methanosarcinaceae.g__Methanimicrococcus.s__Methanimicrococcus_sp_			-
d__Bacteria.p__Firmicutes.c__Erysipelotrichia.o__Erysipelotrichales.f__Erysipelotrichaceae.g__Dielma.s__Dielma_unclassified			-
d__Bacteria.p__Firmicutes.c__Bacilli.o__Lactobacillales.f__Leuconostocaceae.g__Weissella.s__Weissella_unclassified			-
d__Bacteria.p__Firmicutes.c__Negativicutes.o__Selenomonadales.f__Selenomonadaceae.g__Selenomonas.s__Selenomonas_massiliensis			-
d__Bacteria.p__Proteobacteria.c__Betaproteobacteria.o__Burkholderiales.f__Burkholderiales_unclassified.g__Burkholderiales_unclassified.s__Burkholderiales_unclassified			-
d__Bacteria.p__Firmicutes.c__Clostridia.o__Clostridiales.f__Ruminococcaceae.g__Faecalibacterium.s__uncultured_Faecalibacterium_sp_			-
d__Bacteria.p__Firmicutes.c__Clostridia.o__Clostridiales.f__Lachnospiraceae.g__Lachnospira.s__Lachnospira_unclassified	GroupA	4.19413	3.45854e-14
d__Bacteria.p__Proteobacteria.c__Gammaproteobacteria.o__Pseudomonadales.f__Pseudomonadaceae.g__Pseudomonas.s__Pseudomonas_xanthomarina			-
d__Bacteria.p__Proteobacteria.c__Betaproteobacteria.o__Burkholderiales.f__Comamonadaceae.g__Variovorax.s__uncultured_Variovorax_sp_			-
d__Bacteria.p__Bacteroidetes.c__Bacteroidia.o__Bacteroidales.f__Odoribacteraceae.g__Butyricimonas.s__Butyricimonas_synergistica			-
d__Bacteria.p__Chloroflexi.c__Anaerolineae.o__Caldilineales.f__Caldilineaceae.g__Caldilineaceae_unclassified.s__Caldilineaceae_unclassified			-
d__Bacteria.p__Chloroflexi			-
d__Bacteria.p__Actinobacteria.c__Coriobacteriia.o__Coriobacteriales.f__Coriobacteriales_Incertae_Sedis.g__Raoultibacter.s__Raoultibacter_unclassified			-
d__Bacteria.p__Firmicutes.c__Clostridia.o__Clostridiales.f__Lachnospiraceae.g__Mediterraneibacter			-
d__Bacteria.p__Firmicutes.c__Clostridia.o__Clostridiales.f__Lachnospiraceae.g__Lachnoclostridium_5.s__Lachnoclostridium_5_unclassified			-
d__Bacteria.p__Actinobacteria.c__Actinobacteria.o__Actinomycetales.f__Actinomycetaceae.g__Mobiluncus.s__Mobiluncus_curtisii			-
d__Bacteria.p__Firmicutes.c__Erysipelotrichia	GroupD	4.18287	0.00231849
d__Bacteria.p__Bacteroidetes.c__Bacteroidia.o__Bacteroidales.f__Prevotellaceae.g__Prevotella.s__Prevotella_oris			-
d__Bacteria.p__Proteobacteria.c__Alphaproteobacteria.o__Rhizobiales.f__Phyllobacteriaceae.g__Aminobacter			-
d__Bacteria.p__Firmicutes.c__Erysipelotrichia.o__Erysipelotrichales.f__Erysipelotrichaceae.g__Merdibacter.s__Merdibacter_massiliensis			-
d__Bacteria.p__Proteobacteria.c__Gammaproteobacteria.o__Enterobacterales.f__Erwiniaceae			-
d__Bacteria.p__Firmicutes.c__Bacilli.o__Lactobacillales.f__Lactobacillaceae.g__Lactobacillus.s__Lactobacillus_ruminis			-
d__Bacteria.p__Actinobacteria.c__Actinobacteria.o__Micrococcales.f__Micrococcaceae.g__Rothia.s__Rothia_kristinae			-
d__Bacteria.p__Firmicutes.c__Clostridia.o__Clostridiales.f__Lachnospiraceae.g__Faecalimonas			-
d__Bacteria.p__Firmicutes.c__Erysipelotrichia.o__Erysipelotrichales	GroupD	4.18287	0.00232613
d__Bacteria.p__Bacteroidetes.c__Bacteroidia.o__Bacteroidales.f__Tannerellaceae.g__Parabacteroides.s__uncultured_Parabacteroides_sp_			-
d__Bacteria.p__Firmicutes.c__Erysipelotrichia.o__Erysipelotrichales.f__Erysipelotrichaceae	GroupD	4.18287	0.00232613
d__Bacteria.p__Chloroflexi.c__Chloroflexi_unclassified.o__Chloroflexi_unclassified			-
d__Bacteria.p__Actinobacteria.c__Coriobacteriia.o__Coriobacteriales.f__Eggerthellaceae.g__DNF00809			-
d__Bacteria.p__Proteobacteria.c__Gammaproteobacteria.o__Cellvibrionales.f__Porticoccaceae			-
d__Bacteria.p__Firmicutes.c__Clostridia.o__Clostridiales.f__Ruminococcaceae.g__Flavonifractor.s__Flavonifractor_plautii			-
d__Bacteria.p__Firmicutes.c__Clostridia.o__Clostridiales.f__Ruminococcaceae.g__Ruminococcaceae_UCG_008			-
d__Bacteria.p__Firmicutes.c__Clostridia.o__Clostridiales.f__Clostridiaceae	GroupA	4.11017	3.2594e-12
d__Bacteria.p__Firmicutes.c__Clostridia.o__Clostridiales.f__Syntrophomonadaceae.g__Syntrophomonas			-
d__Bacteria.p__Firmicutes.c__Clostridia.o__Clostridiales.f__Ruminococcaceae.g__Ruminococcaceae_UCG_002			-
d__Bacteria.p__Firmicutes.c__Clostridia.o__Clostridiales.f__Ruminococcaceae.g__Ruminococcaceae_UCG_003			-
d__Bacteria.p__Firmicutes.c__Clostridia.o__Clostridiales.f__Clostridiaceae.g__Clostridium.s__uncultured_Clostridium_sp_	GroupA	4.09731	1.84911e-12
d__Bacteria.p__Firmicutes.c__Clostridia.o__Clostridiales.f__Ruminococcaceae.g__Ruminococcaceae_UCG_005			-
d__Bacteria.p__Proteobacteria.c__Alphaproteobacteria.o__Rhizobiales.f__Rhizobiaceae.g__Phyllobacterium			-
d__Bacteria.p__Firmicutes.c__Clostridia.o__Clostridiales.f__Ruminococcaceae.g__Ruminococcaceae_UCG_007			-
d__Bacteria.p__Bacteroidetes.c__Bacteroidia.o__Flavobacteriales.f__Crocinitomicaceae.g__Fluviicola			-
d__Bacteria.p__Proteobacteria.c__Gammaproteobacteria.o__Legionellales			-
d__Bacteria.p__Firmicutes.c__Clostridia.o__Clostridiales.f__Lachnospiraceae.g__Ruminococcus__gnavus_group			-
d__Bacteria.p__Proteobacteria.c__Alphaproteobacteria.o__Rhizobiales.f__Hyphomicrobiaceae.g__Devosia			-
d__Bacteria.p__Bacteroidetes.c__Bacteroidia.o__Bacteroidales.f__Porphyromonadaceae.g__Porphyromonas.s__Porphyromonas_asaccharolytica			-
d__Bacteria.p__Proteobacteria.c__Gammaproteobacteria.o__Gammaproteobacteria_unclassified.f__Gammaproteobacteria_unclassified.g__Gammaproteobacteria_unclassified.s__Gammaproteobacteria_unclassified			-
d__Bacteria.p__Firmicutes.c__Clostridia.o__Clostridiales.f__Clostridiaceae.g__Clostridium	GroupA	4.09397	3.49748e-12
d__Bacteria.p__Proteobacteria.c__Gammaproteobacteria.o__Enterobacterales.f__Enterobacteriaceae.g__Escherichia.s__Escherichia_coli			-
d__Bacteria.p__Firmicutes.c__Clostridia.o__Clostridiales.f__Lachnospiraceae.g__Lachnospiraceae_unclassified	GroupA	4.00279	2.60128e-13
d__Bacteria.p__Firmicutes.c__Bacilli.o__Bacillales.f__Bacillaceae.g__Bacillus.s__Bacillus_sp__N74521UB08_1492r			-
d__Bacteria.p__Firmicutes.c__Clostridia.o__Clostridiales.f__Clostridiaceae.g__Clostridium.s__Clostridium_sp__AUH_JLC39			-
d__Bacteria.p__Firmicutes.c__Erysipelotrichia.o__Erysipelotrichales.f__Erysipelotrichaceae.g__Allobaculum			-
d__Bacteria.p__Firmicutes.c__Clostridia.o__Clostridiales.f__Ruminococcaceae.g__Agathobaculum			-
d__Bacteria.p__Proteobacteria.c__Alphaproteobacteria.o__Rhodospirillales			-
d__Bacteria.p__Firmicutes.c__Clostridia.o__Clostridiales.f__Lachnospiraceae.g__Lachnospiraceae_unclassified.s__Lachnospiraceae_unclassified	GroupA	4.00279	2.60128e-13
d__Bacteria.p__Bacteroidetes.c__Bacteroidia.o__Bacteroidales.f__Porphyromonadaceae			-
d__Bacteria.p__Bacteroidetes.c__Bacteroidia.o__Bacteroidales.f__Bacteroidaceae.g__Bacteroides.s__Bacteroides_unclassified	GroupB	4.00224	0.00218256
d__Bacteria.p__Proteobacteria.c__Gammaproteobacteria.o__Pasteurellales.f__Pasteurellaceae.g__Aggregatibacter			-
d__Bacteria.p__Proteobacteria.c__Alphaproteobacteria.o__Rhodobacterales.f__Rhodobacteraceae.g__Rubellimicrobium			-
d__Bacteria.p__Firmicutes.c__Bacilli.o__Lactobacillales.f__Lactobacillaceae.g__Lactobacillus.s__uncultured_Lactobacillus_sp_	GroupC	3.9879	4.86657e-10
d__Bacteria.p__Firmicutes.c__Clostridia.o__Clostridiales.f__Lachnospiraceae.g__Eubacterium__eligens_group	GroupA	3.98302	1.06876e-06
d__Bacteria.p__Proteobacteria.c__Gammaproteobacteria.o__Pasteurellales.f__Pasteurellaceae.g__Actinobacillus.s__Actinobacillus_unclassified			-
d__Bacteria.p__Proteobacteria.c__Alphaproteobacteria.o__Sphingomonadales.f__Sphingomonadaceae.g__Sphingomonadaceae_unclassified.s__Sphingomonadaceae_unclassified			-
d__Bacteria.p__Fusobacteria.c__Fusobacteriia.o__Fusobacteriales.f__Leptotrichiaceae.g__Leptotrichia.s__Leptotrichia_sp__Oral_Taxon_847			-
d__Bacteria.p__Proteobacteria.c__Alphaproteobacteria.o__Rhodospirillales.f__Rhodospirillaceae.g__Rhodospirillaceae_unclassified			-
d__Bacteria.p__Firmicutes.c__Clostridia.o__Clostridiales.f__Clostridiaceae_1.g__Clostridium_sensu_stricto_8			-
d__Bacteria.p__Actinobacteria.c__Actinobacteria.o__Actinomycetales.f__Actinomycetaceae.g__Actinomyces.s__Actinomyces_dentalis			-
d__Bacteria.p__Firmicutes.c__Clostridia.o__Clostridiales.f__Clostridiaceae_1.g__Clostridium_sensu_stricto_2			-
d__Bacteria.p__Bacteroidetes.c__Bacteroidia.o__Bacteroidales.f__Prevotellaceae.g__Prevotellaceae_UCG_004.s__Prevotellaceae_UCG_004_unclassified			-
d__Bacteria.p__Firmicutes.c__Clostridia.o__Clostridiales.f__Lachnospiraceae.g__Eubacterium__eligens_group.s__Eubacterium__eligens_group_unclassified	GroupA	3.98302	1.06876e-06
d__Bacteria.p__Cyanobacteria.c__Sericytochromatia			-
d__Bacteria.p__Actinobacteria.c__Thermoleophilia			-
d__Bacteria.p__Firmicutes.c__Bacilli.o__Lactobacillales.f__Leuconostocaceae	GroupD	3.96948	0.00012288
d__Bacteria.p__Chloroflexi.c__Anaerolineae.o__SBR1031.f__A4b			-
d__Bacteria.p__Actinobacteria.c__Coriobacteriia.o__Coriobacteriales.f__Atopobiaceae.g__Atopobium.s__Atopobium_sp__S4_A11a			-
d__Bacteria.p__Firmicutes.c__Clostridia.o__Clostridiales.f__Ruminococcaceae.g__Angelakisella.s__Angelakisella_massiliensis			-
d__Bacteria.p__Actinobacteria.c__Actinobacteria.o__Streptosporangiales.f__Nocardiopsaceae.g__Thermobifida			-
d__Bacteria.p__Acidobacteria.c__Blastocatellia__Subgroup_4_.o__Blastocatellales.f__Blastocatellaceae			-
d__Bacteria.p__Actinobacteria.c__Actinobacteria.o__Corynebacteriales.f__Corynebacteriaceae.g__Corynebacterium_1.s__Corynebacterium_1_unclassified			-
d__Bacteria.p__Bacteroidetes.c__Bacteroidia.o__Bacteroidales.f__Barnesiellaceae			-
d__Bacteria.p__Proteobacteria.c__Gammaproteobacteria.o__Pseudomonadales.f__Pseudomonadaceae.g__Pseudomonas.s__Pseudomonas_sp__R_43631			-
d__Bacteria.p__Firmicutes.c__Erysipelotrichia.o__Erysipelotrichales.f__Erysipelotrichaceae.g__Solobacterium.s__Solobacterium_unclassified			-
d__Bacteria.p__Actinobacteria.c__Actinobacteria.o__Bifidobacteriales.f__Bifidobacteriaceae.g__Bifidobacterium.s__Bifidobacterium_sp_			-
d__Bacteria.p__Proteobacteria.c__Gammaproteobacteria.o__Pseudomonadales.f__Pseudomonadaceae.g__Pseudomonas.s__Pseudomonas_unclassified			-
d__Bacteria.p__Actinobacteria.c__Actinobacteria.o__Propionibacteriales.f__Nocardioidaceae.g__Marmoricola.s__Marmoricola_sp__JNURIC043			-
d__Bacteria.p__Firmicutes.c__Clostridia.o__Clostridiales.f__Eubacteriaceae.g__Eubacterium.s__Eubacterium_unclassified			-
d__Bacteria.p__Proteobacteria.c__Gammaproteobacteria.o__Enterobacterales.f__Enterobacteriaceae.g__Klebsiella.s__uncultured_Klebsiella_sp_			-
d__Bacteria.p__Proteobacteria.c__Gammaproteobacteria.o__Salinisphaerales.f__Solimonadaceae.g__Nevskia.s__Nevskia_unclassified			-
d__Bacteria	Control	3.96384	0.00826479
d__Bacteria.p__Firmicutes.c__Clostridia.o__Clostridiales.f__Ruminococcaceae.g__Ruminococcus_2	GroupB	3.9624	0.000518123
d__Bacteria.p__Firmicutes.c__Bacilli.o__Lactobacillales.f__Carnobacteriaceae.g__Carnobacterium			-
d__Bacteria.p__Firmicutes.c__Bacilli.o__Lactobacillales.f__Leuconostocaceae.g__Leuconostoc.s__Leuconostoc_pseudomesenteroides			-
d__Bacteria.p__Proteobacteria.c__Gammaproteobacteria.o__Betaproteobacteriales.f__SC_I_84.g__SC_I_84_unclassified.s__SC_I_84_unclassified			-
d__Bacteria.p__Firmicutes.c__Clostridia.o__Clostridiales.f__Ruminococcaceae.g__Ruminococcus_2.s__Ruminococcus_2_unclassified	GroupB	3.9624	0.000518123
d__Bacteria.p__Firmicutes.c__Erysipelotrichia.o__Erysipelotrichales.f__Erysipelotrichaceae.g__Faecalibaculum.s__Faecalibaculum_unclassified			-
d__Bacteria.p__Firmicutes.c__Bacilli.o__Lactobacillales.f__Leuconostocaceae.g__Leuconostoc	GroupD	3.96204	0.000986682
d__Bacteria.p__Gemmatimonadetes.c__Gemmatimonadetes			-
d__Bacteria.p__Firmicutes.c__Bacilli.o__Lactobacillales.f__Streptococcaceae.g__Streptococcus			-
d__Bacteria.p__Actinobacteria.c__Actinobacteria.o__Actinomycetales.f__Actinomycetaceae.g__Actinobaculum			-
d__Bacteria.p__Proteobacteria.c__Betaproteobacteria.o__Burkholderiales.f__Comamonadaceae.g__Delftia			-
d__Bacteria.p__Firmicutes.c__Bacilli.o__Lactobacillales.f__Leuconostocaceae.g__Leuconostoc.s__Leuconostoc_citreum	GroupD	3.96183	0.00131783
d__Bacteria.p__Firmicutes.c__Bacilli.o__Lactobacillales.f__Leuconostocaceae.g__Fructobacillus			-
d__Bacteria.p__Proteobacteria.c__Gammaproteobacteria.o__Betaproteobacteriales.f__Burkholderiaceae.g__Brachymonas.s__Brachymonas_unclassified			-
d__Bacteria.p__Firmicutes.c__Bacilli.o__Lactobacillales.f__Lactobacillaceae.g__Lactobacillus.s__Lactobacillus_brevis	GroupD	3.92119	2.01553e-07
d__Bacteria.p__Actinobacteria.c__Coriobacteriia.o__Coriobacteriales.f__Atopobiaceae.g__Olsenella.s__Olsenella_sp_			-
d__Bacteria.p__Bacteroidetes.c__Sphingobacteriia.o__Sphingobacteriales.f__Sphingobacteriaceae.g__Sphingobacteriaceae_unclassified			-
d__Bacteria.p__Firmicutes.c__Bacilli.o__Bacillales.f__Listeriaceae.g__Brochothrix.s__Brochothrix_thermosphacta			-
d__Bacteria.p__Proteobacteria.c__Gammaproteobacteria.o__Pasteurellales.f__Pasteurellaceae.g__Haemophilus.s__uncultured_Haemophilus_sp_			-
d__Bacteria.p__Proteobacteria.c__Alphaproteobacteria.o__Rhizobiales.f__Beijerinckiaceae.g__Psychroglaciecola			-
d__Bacteria.p__Proteobacteria.c__Alphaproteobacteria.o__Sphingomonadales.f__Sphingomonadaceae.g__Sphingomonas.s__Sphingomonas_sp__MG_2011_104_FY			-
d__Bacteria.p__Firmicutes.c__Clostridia.o__Clostridiales.f__Lachnospiraceae.g__Fusicatenibacter	Control	3.9138	8.05516e-12
d__Bacteria.p__Bacteroidetes.c__Bacteroidia.o__Bacteroidales.f__Rikenellaceae.g__Alistipes.s__Alistipes_ihumii			-
d__Bacteria.p__Proteobacteria.c__Gammaproteobacteria.o__Xanthomonadales.f__Xanthomonadaceae.g__Xanthomonadaceae_unclassified.s__Xanthomonadaceae_unclassified			-
d__Bacteria.p__Firmicutes.c__Clostridia.o__Clostridiales.f__Lachnospiraceae.g__Agathobacter			-
d__Bacteria.p__Actinobacteria.c__Actinobacteria.o__Corynebacteriales.f__Dietziaceae.g__Dietzia			-
d__Bacteria.p__Firmicutes.c__Clostridia.o__Clostridiales.f__Lachnospiraceae.g__Fusicatenibacter.s__Fusicatenibacter_unclassified	Control	3.9138	8.05516e-12
d__Bacteria.p__Tenericutes.c__Mollicutes.o__Anaeroplasmatales			-
d__Bacteria.p__Bacteroidetes.c__Bacteroidia.o__Bacteroidales.f__Prevotellaceae.g__Paraprevotella			-
d__Bacteria.p__Bacteroidetes.c__Chitinophagia			-
d__Bacteria.p__Proteobacteria.c__Deltaproteobacteria.o__Desulfovibrionales.f__Desulfovibrionaceae.g__Bilophila.s__Bilophila_sp__S375			-
d__Bacteria.p__Firmicutes.c__Clostridia.o__Clostridiales.f__Lachnospiraceae.g__Blautia	GroupA	3.83734	6.74936e-06
d__Bacteria.p__Actinobacteria.c__Actinobacteria.o__Propionibacteriales.f__Nocardioidaceae.g__Nocardioides.s__Nocardioides_sp__PM9404			-
d__Bacteria.p__Firmicutes.c__Clostridia.o__Clostridiales.f__Lachnospiraceae.g__Lachnoclostridium	Control	3.74064	5.35733e-07
d__Bacteria.p__Proteobacteria.c__Gammaproteobacteria.o__Pseudomonadales.f__Pseudomonadaceae.g__Pseudomonas.s__Pseudomonas_plecoglossicida			-
d__Bacteria.p__Actinobacteria.c__Actinobacteria.o__Corynebacteriales.f__Nocardiaceae.g__Gordonia.s__Gordonia_unclassified			-
d__Bacteria.p__Gemmatimonadetes.c__Gemmatimonadetes.o__Gemmatimonadales.f__Gemmatimonadaceae.g__Gemmatimonas			-
d__Bacteria.p__Firmicutes.c__Erysipelotrichia.o__Erysipelotrichales.f__Erysipelotrichaceae.g__Merdibacter			-
d__Bacteria.p__Firmicutes.c__Clostridia.o__Clostridiales.f__Ruminococcaceae.g__Pygmaiobacter.s__Pygmaiobacter_unclassified			-
d__Bacteria.p__Proteobacteria.c__Gammaproteobacteria.o__Betaproteobacteriales.f__SC_I_84.g__SC_I_84_unclassified			-
d__Bacteria.p__Firmicutes.c__Clostridia.o__Clostridiales.f__Ruminococcaceae.g__Ruminiclostridium			-
d__Bacteria.p__Bacteroidetes.c__Chitinophagia.o__Chitinophagales			-
d__Bacteria.p__Proteobacteria.c__Gammaproteobacteria.o__Pseudomonadales.f__Moraxellaceae.g__Enhydrobacter.s__Enhydrobacter_unclassified			-
d__Bacteria.p__Firmicutes.c__Bacilli.o__Bacillales.f__Bacillaceae.g__Bacillus.s__Bacillus_sp__oral_taxon_F26			-
d__Bacteria.p__Firmicutes.c__Clostridia.o__Clostridiales.f__Lachnospiraceae.g__Lachnoclostridium.s__Lachnoclostridium_unclassified	Control	3.73507	4.21663e-07
d__Bacteria.p__Firmicutes.c__Clostridia.o__Clostridiales.f__Lachnospiraceae.g__Anaerostipes	GroupA	3.73061	8.94906e-13
d__Bacteria.p__Proteobacteria.c__Deltaproteobacteria.o__Deltaproteobacteria_unclassified.f__Deltaproteobacteria_unclassified.g__Deltaproteobacteria_unclassified.s__Deltaproteobacteria_unclassified			-
d__Bacteria.p__Proteobacteria.c__Alphaproteobacteria.o__Sphingomonadales.f__Sphingomonadaceae.g__Sphingomonas.s__Sphingomonas_sp_			-
d__Bacteria.p__Cyanobacteria.c__Melainabacteria.o__Gastranaerophilales			-
d__Bacteria.p__Firmicutes.c__Bacilli.o__Bacillales.f__Paenibacillaceae.g__Thermobacillus.s__Thermobacillus_unclassified			-
d__Bacteria.p__Candidatus_Saccharibacteria.c__Candidatus_Saccharibacteria_unclassified.o__Candidatus_Saccharibacteria_unclassified.f__Candidatus_Saccharibacteria_unclassified.g__Candidatus_Saccharibacteria_unclassified			-
d__Bacteria.p__Bacteroidetes.c__Bacteroidetes_unclassified.o__Bacteroidetes_unclassified			-
d__Bacteria.p__Actinobacteria.c__Coriobacteriia.o__Coriobacteriales.f__Coriobacteriaceae.g__Enorma.s__Collinsella__massiliensis			-
d__Bacteria.p__Bacteroidetes.c__Bacteroidia.o__Bacteroidales.f__Barnesiellaceae.g__Barnesiella.s__Barnesiella_unclassified			-
d__Bacteria.p__Proteobacteria.c__Gammaproteobacteria.o__Enterobacterales.f__Enterobacteriaceae.g__Salmonella			-
d__Bacteria.p__Firmicutes.c__Erysipelotrichia.o__Erysipelotrichales.f__Erysipelotrichaceae.g__Dubosiella	Control	3.72545	1.96321e-11
d__Bacteria.p__Firmicutes.c__Bacilli.o__Bacillales.f__Staphylococcaceae.g__Staphylococcus.s__Staphylococcus_sp__KSUM_26			-
d__Bacteria.p__Chloroflexi.c__OLB14.o__OLB14_unclassified.f__OLB14_unclassified.g__OLB14_unclassified.s__OLB14_unclassified			-
d__Bacteria.p__Firmicutes.c__Erysipelotrichia.o__Erysipelotrichales.f__Erysipelotrichaceae.g__Erysipelatoclostridium			-
d__Bacteria.p__Proteobacteria.c__Gammaproteobacteria.o__Betaproteobacteriales.f__Neisseriaceae.g__Neisseria			-
d__Bacteria.p__Firmicutes.c__Clostridia.o__Clostridiales.f__Lachnospiraceae.g__Anaerostipes.s__uncultured_Anaerostipes_sp_	GroupA	3.72317	4.0724e-13
d__Bacteria.p__Proteobacteria.c__Alphaproteobacteria	GroupC	3.71938	0.00967212
d__Bacteria.p__Actinobacteria.c__Actinobacteria.o__Corynebacteriales.f__Nocardiaceae.g__Rhodococcus.s__Rhodococcus_sp__CC_0421			-
d__Bacteria.p__Proteobacteria.c__Gammaproteobacteria.o__Aeromonadales.f__Succinivibrionaceae.g__Succinatimonas			-
d__Bacteria.p__Firmicutes.c__Clostridia.o__Clostridiales.f__Lachnospiraceae.g__Ruminococcus__torques_group	GroupA	3.68787	0.000128762
d__Bacteria.p__Firmicutes.c__Clostridia.o__Clostridiales.f__Lachnospiraceae.g__Ruminococcus__torques_group.s__Ruminococcus__torques_group_unclassified	GroupA	3.68787	0.000128762
d__Bacteria.p__Firmicutes.c__Clostridia.o__Clostridiales.f__Lachnospiraceae.g__Dorea	GroupA	3.68121	1.1047e-05
d__Bacteria.p__Firmicutes.c__Bacilli.o__Lactobacillales.f__Lactobacillaceae.g__Lactobacillus.s__Lactobacillus_coleohominis			-
d__Bacteria.p__Bacteroidetes.c__Bacteroidia.o__Bacteroidales.f__Bacteroidaceae.g__Bacteroides.s__Bacteroides_fragilis			-
d__Bacteria.p__Proteobacteria.c__Alphaproteobacteria.o__Rhizobiales.f__Hyphomicrobiaceae.g__Hyphomicrobium			-
d__Bacteria.p__Firmicutes.c__Erysipelotrichia.o__Erysipelotrichales.f__Erysipelotrichaceae.g__Merdibacter.s__Merdibacter_unclassified			-
d__Bacteria.p__Firmicutes.c__Erysipelotrichia.o__Erysipelotrichia_unclassified.f__Erysipelotrichia_unclassified.g__Erysipelotrichia_unclassified			-
d__Bacteria.p__Firmicutes.c__Erysipelotrichia.o__Erysipelotrichales.f__Erysipelotrichaceae.g__Dubosiella.s__Dubosiella_newyorkensis	Control	3.67526	1.96321e-11
d__Bacteria.p__Proteobacteria.c__Gammaproteobacteria.o__Cardiobacteriales.f__Cardiobacteriaceae.g__Cardiobacterium.s__Cardiobacterium_valvarum			-
d__Bacteria.p__Firmicutes.c__Bacilli.o__Bacillales.f__Staphylococcaceae.g__Staphylococcus.s__Staphylococcus_sp__CNE_3			-
d__Bacteria.p__Firmicutes.c__Limnochordia.o__Limnochordales.f__Limnochordaceae			-
d__Bacteria.p__Firmicutes.c__Clostridia.o__Clostridiales.f__Family_XI.g__Parvimonas			-
d__Bacteria.p__Firmicutes.c__Clostridia.o__Clostridiales.f__Peptostreptococcaceae.g__Romboutsia	GroupA	3.66793	7.80016e-15
d__Bacteria.p__Firmicutes.c__Clostridia.o__Clostridiales.f__Clostridiaceae_1.g__Clostridium_sensu_stricto_1	GroupC	3.66686	9.89962e-05
d__Bacteria.p__Firmicutes.c__Clostridia.o__Clostridiales.f__Ruminococcaceae.g__Ruminococcaceae_UCG_010			-
d__Bacteria.p__Firmicutes.c__Negativicutes.o__Selenomonadales.f__Selenomonadaceae.g__Selenomonas.s__uncultured_Selenomonas_sp_			-
d__Bacteria.p__Proteobacteria.c__Deltaproteobacteria.o__Desulfarculales.f__Desulfarculaceae			-
d__Bacteria.p__Firmicutes.c__Clostridia.o__Clostridiales.f__Christensenellaceae.g__Beduinibacterium.s__Beduinibacterium_massiliense			-
d__Bacteria.p__Actinobacteria.c__Actinobacteria.o__Corynebacteriales.f__Nocardiaceae.g__Rhodococcus.s__Rhodococcus_sp__EM7			-
d__Bacteria.p__Firmicutes.c__Clostridia.o__Clostridiales.f__Lachnospiraceae.g__Agathobacter.s__Agathobacter_unclassified			-
d__Bacteria.p__Firmicutes.c__Bacilli.o__Lactobacillales.f__Enterococcaceae.g__Vagococcus			-
d__Bacteria.p__Bacteroidetes.c__Bacteroidia.o__Bacteroidales.f__Rikenellaceae.g__Alistipes.s__Alistipes_putredinis			-
d__Bacteria.p__Proteobacteria.c__Epsilonproteobacteria			-
d__Bacteria.p__Proteobacteria.c__Gammaproteobacteria.o__Pseudomonadales.f__Moraxellaceae.g__Moraxella.s__Moraxella_sp_			-
d__Bacteria.p__Actinobacteria.c__Actinobacteria.o__Bifidobacteriales.f__Bifidobacteriaceae.g__Bifidobacterium.s__Bifidobacterium_sp__Adhmto10			-
d__Bacteria.p__Firmicutes.c__Clostridia.o__Clostridiales.f__Clostridiaceae_1.g__Clostridium_sensu_stricto_1.s__Clostridium_sensu_stricto_1_unclassified	GroupC	3.66686	9.89962e-05
d__Bacteria.p__Firmicutes.c__Erysipelotrichia.o__Erysipelotrichales.f__Erysipelotrichaceae.g__Erysipelothrix			-
d__Bacteria.p__Planctomycetes.c__Planctomycetacia.o__Gemmatales.f__Gemmataceae.g__Gemmata			-
d__Bacteria.p__Firmicutes.c__Clostridia.o__Clostridiales.f__Peptococcaceae.g__Desulfosporosinus.s__Desulfosporosinus_unclassified			-
d__Bacteria.p__Actinobacteria.c__Actinobacteria.o__Bifidobacteriales.f__Bifidobacteriaceae.g__Bifidobacterium.s__Bifidobacterium_bifidum			-
d__Bacteria.p__Actinobacteria.c__Coriobacteriia.o__Coriobacteriales.f__Eggerthellaceae.g__DNF00809.s__DNF00809_unclassified			-
d__Bacteria.p__Firmicutes.c__Clostridia.o__Clostridiales.f__Peptostreptococcaceae.g__Romboutsia.s__Romboutsia_unclassified	GroupA	3.66656	9.13814e-15
d__Bacteria.p__Dadabacteria			-
d__Bacteria.p__Proteobacteria.c__Gammaproteobacteria.o__Betaproteobacteriales.f__Burkholderiaceae.g__Herbaspirillum.s__Herbaspirillum_unclassified			-
d__Bacteria.p__Actinobacteria.c__Actinobacteria.o__Bifidobacteriales.f__Bifidobacteriaceae.g__Scardovia.s__Scardovia_inopinata			-
d__Bacteria.p__Firmicutes.c__Bacilli.o__Lactobacillales.f__Enterococcaceae.g__Enterococcus.s__Enterococcus_sp_			-
d__Bacteria.p__Firmicutes.c__Bacilli.o__Lactobacillales.f__Streptococcaceae.g__Streptococcus.s__Streptococcus_oralis			-
d__Bacteria.p__Actinobacteria.c__Coriobacteriia.o__Coriobacteriales.f__Coriobacteriales_Incertae_Sedis.g__Coriobacteriales_Incertae_Sedis_unclassified			-
d__Bacteria.p__Proteobacteria.c__Alphaproteobacteria.o__Rhizobiales.f__Rhizobiaceae.g__Falsochrobactrum			-
d__Bacteria.p__Firmicutes.c__Firmicutes_unclassified.o__Firmicutes_unclassified.f__Firmicutes_unclassified	GroupA	3.65262	2.90368e-12
d__Bacteria.p__Proteobacteria.c__Betaproteobacteria.o__Burkholderiales.f__Sutterellaceae.g__Sutterellaceae_unclassified.s__Sutterellaceae_unclassified			-
d__Bacteria.p__Proteobacteria.c__Alphaproteobacteria.o__Rhizobiales.f__Phyllobacteriaceae.g__Mesorhizobium.s__Mesorhizobium_sp_			-
d__Bacteria.p__Firmicutes.c__Bacilli.o__Bacillales.f__Bacillaceae.g__Oceanobacillus			-
d__Bacteria.p__Proteobacteria.c__Gammaproteobacteria.o__Pseudomonadales.f__Pseudomonadaceae.g__Pseudomonas.s__Pseudomonas_sp__es8			-
d__Bacteria.p__Firmicutes.c__Clostridia.o__Clostridiales.f__Clostridiaceae.g__Clostridiaceae_unclassified			-
d__Bacteria.p__Proteobacteria.c__Gammaproteobacteria.o__Enterobacteriales.f__Enterobacteriaceae.g__Morganella			-
d__Bacteria.p__Firmicutes.c__Clostridia.o__Clostridiales.f__Lachnospiraceae.g__Herbinix.s__Herbinix_unclassified			-
d__Bacteria.p__Actinobacteria.c__Actinobacteria.o__Micrococcales.f__Micrococcaceae.g__Rothia.s__Rothia_unclassified			-
d__Bacteria.p__Proteobacteria.c__Gammaproteobacteria.o__Gammaproteobacteria_Incertae_Sedis.f__Unknown_Family			-
d__Bacteria.p__Chloroflexi.c__Anaerolineae.o__RBG_13_54_9			-
d__Bacteria.p__Proteobacteria.c__Gammaproteobacteria.o__Xanthomonadales.f__Xanthomonadaceae.g__Stenotrophomonas.s__Stenotrophomonas_maltophilia			-
d__Bacteria.p__Proteobacteria.c__Gammaproteobacteria.o__Betaproteobacteriales.f__Burkholderiaceae.g__Sutterella.s__Sutterella_unclassified			-
d__Bacteria.p__Fusobacteria.c__Fusobacteriia.o__Fusobacteriales.f__Leptotrichiaceae.g__Leptotrichia			-
d__Bacteria.p__Firmicutes.c__Erysipelotrichia.o__Erysipelotrichales.f__Erysipelotrichaceae.g__Candidatus_Stoquefichus.s__Candidatus_Stoquefichus_unclassified			-
d__Bacteria.p__Firmicutes.c__Clostridia.o__Clostridiales.f__Family_XI.g__Peptoniphilus			-
d__Bacteria.p__Proteobacteria.c__Gammaproteobacteria.o__Oceanospirillales.f__Nitrincolaceae.g__Neptuniibacter			-
d__Bacteria.p__Proteobacteria.c__Alphaproteobacteria.o__Caulobacterales.f__Caulobacteraceae.g__Brevundimonas.s__Brevundimonas_sp_			-
d__Bacteria.p__Actinobacteria.c__Coriobacteriia.o__Coriobacteriales.f__Coriobacteriales_unclassified			-
d__Bacteria.p__Firmicutes.c__Firmicutes_unclassified.o__Firmicutes_unclassified.f__Firmicutes_unclassified.g__Firmicutes_unclassified.s__Firmicutes_unclassified	GroupA	3.65262	2.90368e-12
d__Bacteria.p__Proteobacteria.c__Deltaproteobacteria.o__Desulfovibrionales.f__Desulfovibrionaceae.g__Desulfovibrio.s__Desulfovibrio_sp__ABHU1SB			-
d__Bacteria.p__Firmicutes.c__Bacilli.o__Bacilli_unclassified.f__Bacilli_unclassified.g__Bacilli_unclassified.s__Bacilli_unclassified			-
d__Bacteria.p__Actinobacteria.c__Coriobacteriia.o__Coriobacteriales.f__Atopobiaceae.g__Atopobium			-
d__Bacteria.p__Firmicutes.c__Firmicutes_unclassified.o__Firmicutes_unclassified.f__Firmicutes_unclassified.g__Firmicutes_unclassified	GroupA	3.65262	2.90368e-12
d__Bacteria.p__Proteobacteria.c__Gammaproteobacteria.o__Betaproteobacteriales.f__Rhodocyclaceae.g__Azospira.s__Azospira_unclassified			-
d__Bacteria.p__Proteobacteria.c__Betaproteobacteria.o__Neisseriales.f__Neisseriaceae			-
d__Bacteria.p__Firmicutes.c__Bacilli.o__Lactobacillales.f__Carnobacteriaceae.g__Granulicatella			-
d__Bacteria.p__Firmicutes.c__Firmicutes_unclassified	GroupA	3.65262	2.90368e-12
d__Bacteria.p__Bacteroidetes.c__Bacteroidia.o__Sphingobacteriales.f__env_OPS_17.g__env_OPS_17_unclassified			-
d__Bacteria.p__Verrucomicrobia.c__Verrucomicrobiae.o__Opitutales.f__Puniceicoccaceae.g__Puniceicoccaceae_unclassified			-
d__Bacteria.p__Proteobacteria.c__Gammaproteobacteria.o__Betaproteobacteriales.f__TRA3_20.g__TRA3_20_unclassified			-
d__Bacteria.p__Proteobacteria.c__Gammaproteobacteria.o__Enterobacterales.f__Yersiniaceae.g__Serratia.s__uncultured_Serratia_sp_			-
d__Bacteria.p__Firmicutes.c__Clostridia.o__Clostridiales.f__Clostridiales_Family_IV__Incertae_Sedis.g__Clostridiales_Family_IV__Incertae_Sedis_unclassified.s__Clostridiales_Family_IV__Incertae_Sedis_unclassified			-
d__Bacteria.p__Firmicutes.c__Clostridia.o__Clostridiales.f__Lachnospiraceae.g__Caecibacterium			-
d__Bacteria.p__Actinobacteria.c__Coriobacteriia.o__Coriobacteriales.f__Coriobacteriales_Incertae_Sedis.g__Raoultibacter			-
d__Bacteria.p__Bacteroidetes.c__Bacteroidia.o__Bacteroidales.f__Prevotellaceae.g__Prevotellaceae_UCG_003.s__Prevotellaceae_UCG_003_unclassified			-
d__Bacteria.p__Firmicutes.c__Clostridia.o__Clostridiales.f__Clostridiaceae.g__Clostridium.s__Clostridium_sp__K19			-
d__Bacteria.p__Firmicutes.c__Firmicutes_unclassified.o__Firmicutes_unclassified	GroupA	3.65262	2.90368e-12
d__Bacteria.p__Cyanobacteria.c__Oxyphotobacteria.o__Nostocales			-
d__Bacteria.p__Firmicutes.c__Clostridia.o__Clostridiales.f__Lachnospiraceae.g__Cellulosilyticum.s__uncultured_Cellulosilyticum_sp_			-
d__Bacteria.p__Firmicutes.c__Clostridia.o__Clostridiales.f__Peptostreptococcaceae.g__Peptostreptococcaceae_unclassified			-
d__Bacteria.p__Proteobacteria.c__Gammaproteobacteria.o__Salinisphaerales.f__Solimonadaceae.g__Hydrocarboniphaga			-
d__Bacteria.p__Proteobacteria.c__Betaproteobacteria.o__Rhodocyclales.f__Rhodocyclaceae			-
d__Bacteria.p__Firmicutes.c__Clostridia.o__Clostridiales.f__Ruminococcaceae.g__Eubacterium__coprostanoligenes_group	GroupA	3.61676	0.000248586
d__Bacteria.p__Bacteroidetes.c__Bacteroidia.o__Bacteroidales.f__Bacteroidaceae.g__Bacteroides.s__Bacteroides_togonis			-
d__Bacteria.p__Firmicutes.c__Bacilli.o__Lactobacillales.f__Lactobacillaceae.g__Lactobacillus.s__Lactobacillus_sp__HRROT3			-
d__Bacteria.p__Firmicutes.c__Clostridia.o__Clostridiales.f__Ruminococcaceae.g__Ruminococcaceae_UCG_002.s__Ruminococcaceae_UCG_002_unclassified			-
d__Bacteria.p__Firmicutes.c__Clostridia.o__Clostridiales.f__Clostridiaceae.g__Massilioclostridium			-
d__Bacteria.p__Proteobacteria.c__Alphaproteobacteria.o__Rhodobacterales.f__Rhodobacteraceae.g__Rhodobacteraceae_unclassified			-
d__Bacteria.p__Firmicutes.c__Clostridia.o__Clostridiales.f__Ruminococcaceae.g__Hydrogenoanaerobacterium			-
d__Bacteria.p__Verrucomicrobia			-
d__Bacteria.p__Proteobacteria.c__Gammaproteobacteria.o__Cardiobacteriales.f__Cardiobacteriaceae			-
d__Bacteria.p__Firmicutes.c__Bacilli.o__Lactobacillales.f__Lactobacillaceae.g__Lactobacillus.s__Lactobacillus_sp__N3_1_1			-
d__Bacteria.p__Proteobacteria.c__Alphaproteobacteria.o__Sphingomonadales.f__Sphingomonadaceae.g__Sphingosinicella			-
d__Bacteria.p__Bacteroidetes.c__Bacteroidia.o__Sphingobacteriales.f__Sphingobacteriaceae			-
d__Bacteria.p__Planctomycetes.c__Planctomycetacia.o__Isosphaerales.f__Isosphaeraceae.g__Isosphaeraceae_unclassified			-
d__Bacteria.p__Firmicutes.c__Clostridia.o__Clostridiales.f__Ruminococcaceae.g__Eubacterium__coprostanoligenes_group.s__Eubacterium__coprostanoligenes_group_unclassified	GroupA	3.61676	0.000248586
d__Bacteria.p__Actinobacteria.c__Actinobacteria.o__Bifidobacteriales.f__Bifidobacteriaceae.g__Bifidobacterium.s__Bifidobacterium_animalis			-
d__Bacteria.p__Firmicutes.c__Clostridia.o__Clostridiales.f__Lachnospiraceae.g__Anaerostipes.s__Anaerostipes_caccae			-
d__Bacteria.p__Proteobacteria.c__Gammaproteobacteria.o__EPR3968_O8a_Bc78			-
d__Bacteria.p__Firmicutes.c__Bacilli.o__Bacillales.f__Staphylococcaceae.g__Macrococcus.s__Macrococcus_carouselicus			-
d__Archaea.p__Euryarchaeota.c__Methanobacteria.o__Methanobacteriales.f__Methanobacteriaceae.g__Methanobrevibacter			-
d__Bacteria.p__Bacteroidetes.c__Bacteroidia.o__Bacteroidales.f__Rikenellaceae	GroupB	3.5951	1.3724e-06
d__Bacteria.p__Firmicutes.c__Clostridia.o__Clostridiales.f__Clostridiales_Family_XIII__Incertae_Sedis.g__Ihubacter			-
d__Bacteria.p__Actinobacteria.c__Acidimicrobiia.o__Actinomarinales.f__Actinomarinales_unclassified.g__Actinomarinales_unclassified			-
d__Bacteria.p__Gemmatimonadetes.c__S0134_terrestrial_group.o__S0134_terrestrial_group_unclassified.f__S0134_terrestrial_group_unclassified.g__S0134_terrestrial_group_unclassified			-
d__Bacteria.p__Firmicutes.c__Clostridia.o__Clostridiales.f__Hungateiclostridiaceae.g__Ruminiclostridium			-
d__Bacteria.p__Actinobacteria.c__Actinobacteria.o__Propionibacteriales.f__Propionibacteriaceae.g__Pseudopropionibacterium			-
d__unclassified.p__unclassified.c__unclassified.o__unclassified.f__unclassified.g__unclassified.s__unclassified			-
d__Bacteria.p__Firmicutes.c__Bacilli.o__Bacillales.f__Planococcaceae			-
d__Bacteria.p__Firmicutes.c__Negativicutes.o__Veillonellales.f__Veillonellaceae			-
d__Bacteria.p__Bacteroidetes.c__Bacteroidia.o__Bacteroidales.f__Rikenellaceae.g__Alistipes	GroupB	3.59293	2.2866e-06
d__Bacteria.p__Gemmatimonadetes.c__S0134_terrestrial_group.o__S0134_terrestrial_group_unclassified			-
d__Bacteria.p__Firmicutes.c__Clostridia.o__Clostridiales.f__Family_XI.g__Parvimonas.s__Parvimonas_unclassified			-
d__Bacteria.p__Firmicutes.c__Clostridia.o__Clostridiales.f__Eubacteriaceae.g__Eubacterium.s__Eubacterium_sp__ARC_2			-
d__Bacteria.p__Actinobacteria.c__Actinobacteria.o__Kineosporiales.f__Kineosporiaceae.g__Kineococcus.s__Kineococcus_sp__1P02MC			-
d__Bacteria.p__Firmicutes.c__Clostridia.o__Clostridiales.f__Lachnospiraceae.g__Lachnoclostridium.s__Clostridium__aldenense			-
d__Bacteria.p__Actinobacteria.c__Coriobacteriia.o__Coriobacteriales.f__Atopobiaceae.g__Atopobiaceae_unclassified.s__Atopobiaceae_unclassified			-
d__Bacteria.p__Cyanobacteria			-
d__Bacteria.p__Bacteroidetes.c__Chitinophagia.o__Chitinophagales.f__Chitinophagaceae.g__Sediminibacterium.s__uncultured_Sediminibacterium_sp_			-
d__Bacteria.p__Proteobacteria.c__Alphaproteobacteria.o__Rhizobiales.f__Devosiaceae.g__Devosia.s__Devosia_unclassified			-
d__Bacteria.p__Chloroflexi.c__Dehalococcoidia.o__S085.f__S085_unclassified			-
d__Bacteria.p__Firmicutes.c__Bacilli.o__Lactobacillales.f__Lactobacillaceae.g__Lactobacillus.s__Lactobacillus_sp__L_YJ	GroupC	3.56927	0.00396768
d__Bacteria.p__Firmicutes.c__Clostridia.o__Clostridiales.f__Lachnospiraceae.g__Shuttleworthia			-
d__Bacteria.p__Proteobacteria.c__Alphaproteobacteria.o__Caulobacterales.f__Caulobacteraceae.g__Caulobacter.s__Caulobacter_sp__NW_2013_Rh15			-
d__Bacteria.p__Lentisphaerae.c__Lentisphaeria.o__Victivallales.f__Victivallaceae.g__Victivallis.s__Victivallis_vadensis			-
d__Bacteria.p__Verrucomicrobia.c__Verrucomicrobiae.o__Chthoniobacterales.f__Chthoniobacteraceae.g__Candidatus_Udaeobacter			-
d__Bacteria.p__Proteobacteria.c__Gammaproteobacteria.o__Pseudomonadales.f__Moraxellaceae.g__Acinetobacter			-
d__Bacteria.p__Chloroflexi.c__Chloroflexia.o__Thermomicrobiales.f__Thermomicrobiaceae.g__Sphaerobacter			-
d__Bacteria.p__Firmicutes.c__Clostridia.o__Clostridiales.f__Lachnospiraceae.g__Dorea.s__uncultured_Dorea_sp_	GroupA	3.56701	2.18234e-05
d__Bacteria.p__Firmicutes.c__Negativicutes.o__Selenomonadales.f__Veillonellaceae.g__Anaerovibrio.s__Anaerovibrio_unclassified			-
d__Bacteria.p__Chloroflexi.c__Chloroflexia.o__Chloroflexales.f__Roseiflexaceae.g__Roseiflexus			-
d__Bacteria.p__Firmicutes.c__Clostridia.o__Clostridiales.f__Clostridiaceae.g__Clostridium.s__Clostridium_sp__NML_04A032			-
d__Bacteria.p__Firmicutes.c__Negativicutes.o__Selenomonadales.f__Veillonellaceae			-
d__Bacteria.p__Proteobacteria.c__Gammaproteobacteria.o__Aeromonadales.f__Succinivibrionaceae.g__Succinatimonas.s__Succinatimonas_hippei			-
d__Bacteria.p__Proteobacteria.c__Deltaproteobacteria.o__NB1_j.f__NB1_j_unclassified			-
d__Bacteria.p__Firmicutes.c__Clostridia.o__Clostridiales.f__Ruminococcaceae.g__Faecalibacterium.s__Faecalibacterium_prausnitzii			-
d__Bacteria.p__Actinobacteria.c__Actinobacteria.o__Micrococcales.f__Brevibacteriaceae.g__Brevibacterium			-
d__Bacteria.p__Proteobacteria.c__Gammaproteobacteria.o__Enterobacterales.f__Enterobacteriaceae.g__Klebsiella.s__Klebsiella_aerogenes			-
d__Bacteria.p__Bacteroidetes.c__Bacteroidia.o__Flavobacteriales.f__Weeksellaceae.g__Bergeyella.s__Bergeyella_unclassified			-
d__Bacteria.p__Tenericutes.c__Mollicutes.o__Izimaplasmatales.f__Izimaplasmatales_unclassified.g__Izimaplasmatales_unclassified			-
d__Bacteria.p__Firmicutes.c__Clostridia.o__Clostridiales.f__Ruminococcaceae.g__Acetivibrio			-
d__Bacteria.p__Proteobacteria.c__Alphaproteobacteria.o__Rhodospirillales.f__Rhodospirillaceae.g__Rhodospirillaceae_unclassified.s__Rhodospirillaceae_unclassified			-
d__Bacteria.p__Firmicutes.c__Bacilli.o__Lactobacillales.f__Lactobacillaceae.g__Lactobacillus.s__Lactobacillus_iners			-
d__Bacteria.p__Chloroflexi.c__Anaerolineae.o__Caldilineales.f__Caldilineaceae			-
d__Bacteria.p__Firmicutes.c__Bacilli.o__Bacillales.f__Staphylococcaceae.g__Staphylococcus.s__uncultured_Staphylococcus_sp_			-
d__Bacteria.p__Fusobacteria.c__Fusobacteriia.o__Fusobacteriales.f__Leptotrichiaceae.g__Sneathia			-
d__Bacteria.p__Fusobacteria.c__Fusobacteriia.o__Fusobacteriales.f__Fusobacteriaceae.g__Fusobacteriaceae_unclassified			-
d__Bacteria.p__Bacteroidetes.c__Bacteroidia.o__Bacteroidales.f__Bacteroidaceae.g__Bacteroides.s__Bacteroides_sp__HGA0249			-
d__Archaea.p__Euryarchaeota.c__Euryarchaeota_unclassified.o__Euryarchaeota_unclassified.f__Euryarchaeota_unclassified.g__Euryarchaeota_unclassified			-
d__Bacteria.p__Firmicutes.c__Clostridia.o__Clostridiales.f__Ruminococcaceae.g__Drancourtella			-
d__Bacteria.p__Firmicutes.c__Bacilli.o__Bacillales.f__Family_XI.g__Gemella.s__Gemella_unclassified			-
d__Bacteria.p__Proteobacteria.c__Gammaproteobacteria.o__Pseudomonadales.f__Moraxellaceae.g__Acinetobacter.s__uncultured_Acinetobacter_sp_			-
d__Bacteria.p__Proteobacteria.c__Alphaproteobacteria.o__Rhizobiales.f__Hyphomicrobiaceae.g__Hyphomicrobiaceae_unclassified			-
d__Bacteria.p__Actinobacteria.c__Actinobacteria.o__Bifidobacteriales.f__Bifidobacteriaceae.g__Alloscardovia			-
d__Bacteria.p__Patescibacteria.c__Gracilibacteria.o__Gracilibacteria_unclassified			-
d__Bacteria.p__Proteobacteria.c__Gammaproteobacteria.o__Betaproteobacteriales	Control	3.56497	2.19572e-05
d__Bacteria.p__Firmicutes.c__Clostridia.o__Clostridiales.f__Lachnospiraceae.g__Epulopiscium			-
d__Bacteria.p__Proteobacteria.c__Betaproteobacteria.o__Burkholderiales.f__Comamonadaceae.g__Variovorax			-
d__Bacteria.p__Patescibacteria.c__Saccharimonadia.o__Saccharimonadales.f__Saccharimonadaceae.g__Saccharimonadaceae_unclassified.s__Saccharimonadaceae_unclassified			-
d__Bacteria.p__Proteobacteria.c__Gammaproteobacteria.o__Enterobacteriales.f__Enterobacteriaceae.g__Providencia			-
d__Bacteria.p__Epsilonbacteraeota.c__Campylobacteria.o__Campylobacterales.f__Arcobacteraceae			-
d__Bacteria.p__Proteobacteria.c__Gammaproteobacteria.o__Alteromonadales.f__Alteromonadaceae.g__Alteromonas.s__uncultured_Alteromonas_sp_			-
d__Bacteria.p__Synergistetes.c__Synergistia.o__Synergistales.f__Synergistaceae.g__Pyramidobacter			-
d__Bacteria.p__Firmicutes.c__Clostridia.o__Clostridiales.f__Family_XI.g__Finegoldia.s__Finegoldia_unclassified			-
d__Bacteria.p__Actinobacteria.c__Actinobacteria.o__Corynebacteriales.f__Nocardiaceae.g__Gordonia			-
d__Bacteria.p__Proteobacteria.c__Alphaproteobacteria.o__Sphingomonadales.f__Sphingomonadaceae.g__Sphingobium.s__Sphingobium_yanoikuyae			-
d__Bacteria.p__Proteobacteria.c__Alphaproteobacteria.o__Alphaproteobacteria_unclassified			-
d__Bacteria.p__Firmicutes.c__Clostridia.o__Clostridiales.f__Lachnospiraceae.g__Tyzzerella_3.s__Tyzzerella_3_unclassified	Control	3.56389	3.87768e-07
d__Bacteria.p__Proteobacteria.c__Gammaproteobacteria.o__Enterobacterales.f__Enterobacteriaceae.g__Cronobacter			-
d__Bacteria.p__Firmicutes.c__Clostridia.o__Clostridiales.f__Lachnospiraceae.g__Eubacterium__ruminantium_group.s__Eubacterium__ruminantium_group_unclassified			-
d__Bacteria.p__Proteobacteria.c__Proteobacteria_unclassified.o__Proteobacteria_unclassified.f__Proteobacteria_unclassified			-
d__Bacteria.p__Synergistetes.c__Synergistia.o__Synergistales.f__Synergistaceae.g__Synergistes.s__uncultured_Synergistes_sp_			-
d__Bacteria.p__Chloroflexi.c__OLB14.o__OLB14_unclassified			-
d__Bacteria.p__Firmicutes.c__Clostridia.o__Clostridiales.f__Christensenellaceae.g__Christensenella.s__Christensenella_sp_			-
d__Bacteria.p__Gemmatimonadetes.c__S0134_terrestrial_group.o__S0134_terrestrial_group_unclassified.f__S0134_terrestrial_group_unclassified.g__S0134_terrestrial_group_unclassified.s__S0134_terrestrial_group_unclassified			-
d__Bacteria.p__Firmicutes.c__Clostridia.o__Clostridiales.f__Lachnospiraceae.g__Tyzzerella_3	Control	3.56383	3.87768e-07
d__Bacteria.p__Firmicutes.c__Clostridia.o__Clostridiales.f__Peptostreptococcaceae.g__Paraclostridium			-
d__Bacteria.p__Firmicutes.c__Erysipelotrichia.o__Erysipelotrichales.f__Erysipelotrichaceae.g__Erysipelatoclostridium.s__Clostridium__saccharogumia			-
d__Bacteria.p__Bacteroidetes.c__Chitinophagia.o__Chitinophagales.f__Chitinophagaceae.g__Terrimonas.s__uncultured_Terrimonas_sp_			-
d__Bacteria.p__Firmicutes.c__Clostridia.o__Clostridiales.f__Lachnospiraceae.g__Lachnoclostridium.s__Lachnoclostridium_edouardi			-
d__Bacteria.p__Synergistetes.c__Synergistia.o__Synergistales.f__Synergistaceae.g__Pyramidobacter.s__uncultured_Pyramidobacter_sp_			-
d__Bacteria.p__Bacteroidetes.c__Bacteroidia.o__Bacteroidales.f__Marinifilaceae.g__Marinifilaceae_unclassified			-
d__Bacteria.p__Bacteroidetes.c__Bacteroidia.o__Flavobacteriales.f__Weeksellaceae.g__Chryseobacterium			-
d__Bacteria.p__Proteobacteria.c__Gammaproteobacteria.o__Betaproteobacteriales.f__Burkholderiaceae	Control	3.56277	1.83115e-05
d__Bacteria.p__Firmicutes.c__Clostridia.o__Clostridiales.f__Ruminococcaceae.g__Anaerotruncus.s__uncultured_Anaerotruncus_sp_			-
d__unclassified.p__unclassified.c__unclassified.o__unclassified			-
d__Bacteria.p__Bacteroidetes.c__Bacteroidia.o__Bacteroidales.f__Prevotellaceae.g__Prevotella			-
d__Bacteria.p__Proteobacteria.c__Gammaproteobacteria.o__Xanthomonadales.f__Xanthomonadaceae.g__Xanthomonas			-
d__Bacteria.p__Fusobacteria.c__Fusobacteriia.o__Fusobacteriales.f__Fusobacteriaceae.g__Fusobacterium.s__Fusobacterium_necrogenes			-
d__Bacteria.p__Acidobacteria.c__Blastocatellia__Subgroup_4_.o__Blastocatellales.f__Blastocatellaceae.g__Blastocatellaceae_unclassified.s__Blastocatellaceae_unclassified			-
d__Bacteria.p__Proteobacteria.c__Gammaproteobacteria.o__Alteromonadales			-
d__Bacteria.p__Proteobacteria.c__Gammaproteobacteria.o__Betaproteobacteriales.f__Neisseriaceae			-
d__Bacteria.p__Firmicutes.c__Clostridia.o__MBA03.f__MBA03_unclassified			-
d__Bacteria.p__Candidatus_Saccharibacteria.c__Candidatus_Saccharibacteria_unclassified			-
d__Bacteria.p__Proteobacteria.c__Gammaproteobacteria.o__Salinisphaerales			-
d__Bacteria.p__Firmicutes.c__Negativicutes.o__Selenomonadales.f__Veillonellaceae.g__Megasphaera.s__Megasphaera_unclassified			-
d__Bacteria.p__Actinobacteria.c__Actinobacteria.o__Frankiales.f__Sporichthyaceae			-
d__Bacteria.p__Proteobacteria.c__Alphaproteobacteria.o__Sphingomonadales.f__Sphingomonadaceae.g__Sphingomonas.s__Sphingomonas_sp__UAC_74			-
d__Bacteria.p__Proteobacteria.c__Gammaproteobacteria.o__Enterobacteriales.f__Enterobacteriaceae.g__Morganella.s__Morganella_unclassified			-
d__Bacteria.p__Firmicutes.c__Clostridia.o__Clostridiales.f__Ruminococcaceae.g__Ruminiclostridium_6.s__Ruminiclostridium_6_unclassified	GroupA	3.55943	0.000894089
d__Bacteria.p__Proteobacteria.c__Alphaproteobacteria.o__Rhodobacterales			-
d__Bacteria.p__Planctomycetes.c__Planctomycetacia.o__Isosphaerales.f__Isosphaeraceae.g__Isosphaeraceae_unclassified.s__Isosphaeraceae_unclassified			-
d__Bacteria.p__Firmicutes.c__Clostridia.o__Clostridiales.f__Lachnospiraceae.g__Lachnoclostridium.s__Clostridium__clostridioforme			-
d__Bacteria.p__Bacteroidetes.c__Bacteroidia.o__Bacteroidales.f__Tannerellaceae.g__Parabacteroides.s__Parabacteroides_distasonis			-
d__Bacteria.p__Actinobacteria.c__Actinobacteria.o__Pseudonocardiales.f__Pseudonocardiaceae			-
d__Bacteria.p__Firmicutes.c__Negativicutes.o__Acidaminococcales.f__Acidaminococcaceae			-
d__Bacteria.p__Actinobacteria.c__Actinobacteria.o__Bifidobacteriales.f__Bifidobacteriaceae.g__Bifidobacterium.s__Bifidobacterium_ramosum			-
d__Bacteria.p__Firmicutes.c__Clostridia.o__Clostridiales.f__Lachnospiraceae.g__Blautia.s__Blautia_unclassified			-
d__Bacteria.p__Firmicutes.c__Clostridia.o__Clostridiales.f__Family_XIII.g__Family_XIII_unclassified.s__Family_XIII_unclassified			-
d__Bacteria.p__Bacteroidetes.c__Bacteroidia.o__Bacteroidales.f__Prevotellaceae.g__Prevotellaceae_unclassified			-
d__Bacteria.p__Firmicutes.c__Bacilli.o__Lactobacillales.f__Streptococcaceae.g__Streptococcus.s__Streptococcus_lutetiensis			-
d__Bacteria.p__Proteobacteria.c__Alphaproteobacteria.o__Caulobacterales.f__Parvularculaceae			-
d__Bacteria.p__Firmicutes.c__Clostridia.o__Clostridiales.f__Family_XIII.g__Mogibacterium			-
d__Bacteria.p__Firmicutes.c__Clostridia.o__Clostridiales.f__Lachnospiraceae.g__A2			-
d__Bacteria.p__Actinobacteria.c__FFCH16263			-
d__Bacteria.p__Firmicutes.c__Clostridia.o__Clostridiales.f__Lachnospiraceae.g__Hungatella.s__Hungatella_unclassified			-
d__Bacteria.p__Firmicutes.c__Negativicutes.o__Selenomonadales.f__Selenomonadaceae			-
d__Bacteria.p__Epsilonbacteraeota.c__Campylobacteria.o__Campylobacterales.f__Campylobacteraceae			-
d__Bacteria.p__Proteobacteria.c__Gammaproteobacteria.o__Enterobacterales.f__Enterobacteriaceae.g__Raoultella.s__Raoultella_planticola			-
d__Bacteria.p__Bacteroidetes.c__Bacteroidia.o__Bacteroidales.f__Rikenellaceae.g__Alistipes.s__Alistipes_indistinctus			-
d__Bacteria.p__Firmicutes.c__Clostridia.o__Clostridiales.f__Ruminococcaceae.g__Harryflintia.s__Harryflintia_acetispora			-
d__Bacteria.p__Firmicutes.c__Clostridia.o__Clostridiales.f__Ruminococcaceae.g__Ruminiclostridium_6	GroupA	3.55937	0.000894089
d__Bacteria.p__Chloroflexi.c__Dehalococcoidia.o__S085.f__S085_unclassified.g__S085_unclassified.s__S085_unclassified			-
d__Bacteria.p__Proteobacteria.c__Gammaproteobacteria.o__Betaproteobacteriales.f__Burkholderiaceae.g__Candidatus_Protistobacter.s__Candidatus_Protistobacter_unclassified			-
d__Bacteria.p__Firmicutes.c__Bacilli.o__Bacillales.f__Staphylococcaceae.g__Staphylococcus			-
d__Bacteria.p__Proteobacteria.c__Alphaproteobacteria.o__Acetobacterales			-
d__Bacteria.p__Firmicutes.c__Clostridia.o__Clostridiales.f__Clostridiaceae.g__Clostridium.s__Clostridium_sp__Marseille_P3820			-
d__Bacteria.p__Firmicutes.c__Clostridia.o__Clostridiales.f__Lachnospiraceae.g__Catonella.s__Catonella_unclassified			-
d__Bacteria.p__Bacteroidetes.c__Chitinophagia.o__Chitinophagales.f__Chitinophagaceae.g__Chitinophaga.s__Chitinophaga_sp__WW1_2011_			-
d__Bacteria.p__Proteobacteria.c__Alphaproteobacteria.o__Caulobacterales.f__Caulobacteraceae.g__Brevundimonas.s__Brevundimonas_unclassified			-
d__Bacteria.p__Bacteroidetes.c__Bacteroidia.o__Bacteroidales.f__Rikenellaceae.g__Alistipes.s__Alistipes_unclassified	GroupB	3.53206	1.64387e-05
d__Bacteria.p__Proteobacteria.c__Gammaproteobacteria.o__Oceanospirillales.f__Nitrincolaceae.g__Marinobacterium			-
d__Bacteria.p__Deinococcus_Thermus.c__Deinococci.o__Deinococcales.f__Deinococcaceae.g__Deinococcus.s__Deinococcus_unclassified			-
d__Bacteria.p__Firmicutes.c__Clostridia.o__Clostridiales.f__Clostridiaceae_1.g__Youngiibacter.s__Youngiibacter_unclassified			-
d__Bacteria.p__Proteobacteria.c__Gammaproteobacteria.o__Xanthomonadales.f__Xanthomonadaceae.g__Stenotrophomonas			-
d__Bacteria.p__Bacteroidetes.c__Bacteroidia.o__Bacteroidales.f__Bacteroidales_unclassified			-
d__Bacteria.p__BRC1			-
d__Bacteria.p__Proteobacteria.c__Alphaproteobacteria.o__Caulobacterales.f__Caulobacteraceae			-
d__Bacteria.p__Proteobacteria.c__Deltaproteobacteria.o__Desulfovibrionales.f__Desulfovibrionaceae.g__Mailhella			-
d__Bacteria.p__Proteobacteria.c__Alphaproteobacteria.o__Rhizobiales.f__Xanthobacteraceae.g__Bradyrhizobium.s__Bradyrhizobium_unclassified			-
d__Bacteria.p__Firmicutes.c__Clostridia.o__Clostridiales.f__Ruminococcaceae.g__Ruminiclostridium.s__Ruminiclostridium_unclassified			-
d__Bacteria.p__Proteobacteria.c__Alphaproteobacteria.o__Rhizobiales.f__Xanthobacteraceae.g__Rhodopseudomonas.s__Rhodopseudomonas_unclassified			-
d__Bacteria.p__Firmicutes.c__Clostridia.o__Clostridiales.f__Peptostreptococcaceae.g__Paeniclostridium.s__Paeniclostridium_unclassified			-
d__Bacteria.p__Firmicutes.c__Clostridia.o__Clostridiales.f__Peptostreptococcaceae.g__Peptostreptococcus.s__Peptostreptococcus_anaerobius			-
d__Bacteria.p__Firmicutes.c__Clostridia.o__Clostridiales.f__Lachnospiraceae.g__Kineothrix			-
d__Bacteria.p__Firmicutes.c__Clostridia.o__Clostridiales.f__Ruminococcaceae.g__Angelakisella			-
d__Bacteria.p__Proteobacteria.c__Deltaproteobacteria.o__Myxococcales.f__Haliangiaceae.g__Haliangium			-
d__Bacteria.p__Firmicutes.c__Clostridia.o__Clostridiales.f__Ruminococcaceae.g__Anaeromassilibacillus.s__Anaeromassilibacillus_sp__Marseille_P3876			-
d__Bacteria.p__Firmicutes.c__Bacilli.o__Lactobacillales.f__Streptococcaceae.g__Streptococcus.s__Streptococcus_constellatus	GroupC	3.52553	6.42659e-10
d__Bacteria.p__Proteobacteria.c__Gammaproteobacteria.o__Cardiobacteriales.f__Cardiobacteriaceae.g__Cardiobacterium			-
d__Bacteria.p__Fusobacteria.c__Fusobacteriia.o__Fusobacteriales			-
d__Bacteria.p__Firmicutes.c__Clostridia.o__Clostridiales.f__Clostridiaceae.g__Clostridium.s__Clostridium_sp__Marseille_P2415			-
d__Bacteria.p__Firmicutes.c__Clostridia.o__Clostridiales.f__Peptostreptococcaceae	GroupA	3.51962	0.000211758
d__Bacteria.p__Firmicutes.c__Bacilli.o__Lactobacillales.f__Leuconostocaceae.g__Fructobacillus.s__Fructobacillus_tropaeoli			-
d__Bacteria.p__Firmicutes.c__Clostridia.o__Clostridiales.f__Clostridiales_vadinBB60_group			-
d__Bacteria.p__Firmicutes.c__Clostridia.o__Clostridiales.f__Lachnospiraceae.g__Tyzzerella			-
d__Bacteria.p__Actinobacteria.c__Actinobacteria.o__Actinomycetales.f__Actinomycetaceae.g__Actinomyces.s__Actinomyces_oris			-
d__Bacteria.p__Firmicutes.c__Erysipelotrichia.o__Erysipelotrichales.f__Erysipelotrichaceae.g__Clostridium__innocuum_group.s__Clostridium__innocuum_group_unclassified			-
d__Bacteria.p__Firmicutes.c__Clostridia.o__Clostridiales.f__Clostridiales_Family_IV__Incertae_Sedis.g__Clostridiales_Family_IV__Incertae_Sedis_unclassified			-
d__Bacteria.p__Firmicutes.c__Negativicutes.o__Selenomonadales.f__Veillonellaceae.g__Selenomonas			-
d__Bacteria.p__Verrucomicrobia.c__Verrucomicrobiae.o__Opitutales.f__Opitutaceae.g__Opitutus			-
d__Bacteria.p__Chloroflexi.c__Anaerolineae.o__Anaerolineales.f__Anaerolineaceae.g__RBG_16_58_14			-
d__Bacteria.p__Bacteroidetes.c__Bacteroidia.o__Flavobacteriales.f__Weeksellaceae.g__Elizabethkingia	Control	3.51924	6.84141e-05
d__Bacteria.p__Bacteroidetes.c__Bacteroidia.o__Flavobacteriales.f__Weeksellaceae.g__Elizabethkingia.s__Elizabethkingia_unclassified	Control	3.51354	6.84141e-05
d__Bacteria.p__Bacteroidetes.c__Bacteroidia.o__Bacteroidales.f__Prevotellaceae.g__Prevotella_2	GroupB	3.50023	0.0037319
d__Bacteria.p__Chloroflexi.c__Dehalococcoidia.o__S085.f__S085_unclassified.g__S085_unclassified			-
d__Bacteria.p__Firmicutes.c__Clostridia.o__Clostridiales.f__Lachnospiraceae.g__Lachnoclostridium.s__Clostridium__saccharolyticum			-
d__Bacteria.p__Firmicutes.c__Clostridia.o__Clostridiales.f__Clostridiales_Family_XIII__Incertae_Sedis.g__Mobilibacterium			-
d__Bacteria.p__Lentisphaerae.c__Lentisphaeria.o__Victivallales.f__Victivallaceae.g__Victivallis.s__uncultured_Victivallis_sp_			-
d__Bacteria.p__Actinobacteria.c__Coriobacteriia.o__Coriobacteriales.f__Eggerthellaceae.g__Gordonibacter.s__Gordonibacter_unclassified			-
d__Bacteria.p__Actinobacteria.c__Rubrobacteria.o__Rubrobacteria_unclassified.f__Rubrobacteria_unclassified			-
d__Bacteria.p__Firmicutes.c__Negativicutes.o__Selenomonadales.f__Veillonellaceae.g__Negativicoccus.s__Negativicoccus_unclassified			-
d__Bacteria.p__Proteobacteria.c__Gammaproteobacteria.o__Xanthomonadales			-
d__Bacteria.p__Bacteroidetes.c__Bacteroidia.o__Bacteroidales.f__Prevotellaceae.g__Prevotella.s__Prevotella_sp__oral_clone_FX046			-
d__Bacteria.p__Bacteroidetes.c__Bacteroidia.o__Cytophagales			-
d__Bacteria.p__Proteobacteria.c__Alphaproteobacteria.o__Rhizobiales.f__Xanthobacteraceae.g__Rhodopseudomonas			-
d__Bacteria.p__Acidobacteria.c__Blastocatellia__Subgroup_4_.o__Blastocatellales			-
d__Bacteria.p__Actinobacteria.c__Coriobacteriia.o__Coriobacteriales.f__Eggerthellaceae.g__Eggerthellaceae_unclassified			-
d__Bacteria.p__Firmicutes.c__Negativicutes.o__Selenomonadales.f__Selenomonadaceae.g__Mitsuokella.s__uncultured_Mitsuokella_sp_			-
d__Bacteria.p__Proteobacteria.c__Gammaproteobacteria.o__Enterobacterales.f__Morganellaceae.g__Proteus.s__Proteus_mirabilis			-
d__Bacteria.p__Bacteroidetes.c__Bacteroidia.o__Bacteroidales.f__Odoribacteraceae.g__Butyricimonas.s__Butyricimonas_sp_			-
d__Bacteria.p__Firmicutes.c__Clostridia.o__Clostridiales.f__Family_XIII.g__Family_XIII_UCG_001			-
d__Bacteria.p__Actinobacteria.c__Coriobacteriia.o__Coriobacteriales.f__Coriobacteriaceae.g__Collinsella.s__Collinsella_unclassified			-
d__Bacteria.p__Bacteroidetes.c__Bacteroidia.o__Bacteroidales.f__Prevotellaceae.g__Prevotella_2.s__Prevotella_2_unclassified	GroupB	3.50023	0.0037319
d__Bacteria.p__Proteobacteria.c__Alphaproteobacteria.o__Rhizobiales.f__Bradyrhizobiaceae.g__Bradyrhizobium.s__uncultured_Bradyrhizobium_sp_			-
d__Bacteria.p__Proteobacteria			-
d__Bacteria.p__Firmicutes.c__Clostridia.o__Clostridiales.f__Lachnospiraceae.g__Anaerosporobacter			-
d__Bacteria.p__Firmicutes.c__Clostridia.o__Clostridiales.f__Lachnospiraceae.g__Sellimonas			-
d__Bacteria.p__Proteobacteria.c__Gammaproteobacteria.o__Xanthomonadales.f__Xanthomonadaceae.g__Pseudoxanthomonas			-
d__Bacteria.p__Proteobacteria.c__Alphaproteobacteria.o__Caulobacterales.f__Caulobacteraceae.g__Caulobacter.s__Caulobacter_sp__3C2_32			-
d__Bacteria.p__Proteobacteria.c__Gammaproteobacteria.o__Betaproteobacteriales.f__Burkholderiaceae.g__Lautropia			-
d__Bacteria.p__Firmicutes.c__Clostridia.o__Clostridiales.f__Lachnospiraceae.g__Faecalicatena			-
d__Bacteria.p__Firmicutes.c__Bacilli.o__Lactobacillales.f__Lactobacillaceae.g__Lactobacillus.s__Lactobacillus_fuchuensis			-
d__Bacteria.p__Bacteroidetes.c__Bacteroidia.o__Bacteroidales.f__Bacteroidaceae.g__Bacteroides.s__Bacteroides_sp__35AE31			-
d__Bacteria.p__Firmicutes.c__Clostridia.o__Clostridiales.f__Lachnospiraceae.g__Faecalimonas.s__Faecalimonas_umbilicata			-
d__Bacteria.p__Firmicutes.c__Bacilli.o__Lactobacillales.f__Lactobacillaceae.g__Lactobacillus.s__Lactobacillus_sp__T17_4F	GroupC	3.49463	8.70269e-08
d__Bacteria.p__Proteobacteria.c__Gammaproteobacteria.o__Pasteurellales.f__Pasteurellaceae.g__Aggregatibacter.s__Aggregatibacter_segnis			-
d__Bacteria.p__Verrucomicrobia.c__Verrucomicrobiae.o__Verrucomicrobiales.f__Akkermansiaceae.g__Akkermansia.s__uncultured_Akkermansia_sp_	GroupC	3.48	1.37142e-06
d__Bacteria.p__Firmicutes.c__Clostridia.o__Clostridiales.f__Lachnospiraceae.g__Moryella.s__Moryella_unclassified			-
d__Bacteria.p__Firmicutes.c__Clostridia.o__Clostridiales.f__Eubacteriaceae.g__Pseudoramibacter.s__uncultured_Pseudoramibacter_sp_			-
d__Bacteria.p__Actinobacteria.c__Coriobacteriia.o__Coriobacteriales.f__Coriobacteriaceae.g__Collinsella.s__Collinsella_sp__MS5			-
d__Bacteria.p__Proteobacteria.c__Gammaproteobacteria.o__Betaproteobacteriales.f__Burkholderiaceae.g__Burkholderia_Caballeronia_Paraburkholderia			-
d__Bacteria.p__Proteobacteria.c__Gammaproteobacteria.o__Betaproteobacteriales.f__Burkholderiaceae.g__Herbaspirillum			-
d__Bacteria.p__Firmicutes.c__Clostridia.o__Clostridiales.f__Eubacteriaceae.g__Eubacteriaceae_unclassified.s__Eubacteriaceae_unclassified			-
d__Bacteria.p__Bacteroidetes.c__Bacteroidia.o__Bacteroidales.f__Prevotellaceae.g__Prevotellaceae_UCG_001.s__Prevotellaceae_UCG_001_unclassified	GroupD	3.46999	0.000384383
d__Bacteria.p__Firmicutes.c__Negativicutes.o__Selenomonadales.f__Selenomonadaceae.g__Selenomonas.s__Selenomonas_genomosp__P6_oral_clone_MB3_C41			-
d__Bacteria.p__Actinobacteria.c__Rubrobacteria.o__Rubrobacteria_unclassified.f__Rubrobacteria_unclassified.g__Rubrobacteria_unclassified			-
d__Bacteria.p__Actinobacteria.c__Actinobacteria.o__Propionibacteriales.f__Propionibacteriaceae.g__Pseudopropionibacterium.s__Pseudopropionibacterium_unclassified			-
d__Bacteria.p__Firmicutes.c__Negativicutes.o__Selenomonadales.f__Selenomonadaceae.g__Mitsuokella			-
d__Bacteria.p__Firmicutes.c__Bacilli.o__Lactobacillales.f__Carnobacteriaceae.g__Carnobacterium.s__Carnobacterium_divergens			-
d__Bacteria.p__Bacteroidetes.c__Bacteroidia.o__Bacteroidales.f__Porphyromonadaceae.g__Porphyromonas			-
d__Bacteria.p__Bacteroidetes.c__Bacteroidia.o__Bacteroidales.f__Prevotellaceae.g__Prevotellaceae_UCG_001	GroupD	3.46257	0.000384383
d__Bacteria.p__Firmicutes.c__Clostridia.o__Clostridiales.f__Lachnospiraceae.g__Catonella			-
d__Bacteria.p__Firmicutes.c__Erysipelotrichia.o__Erysipelotrichales.f__Erysipelotrichaceae.g__Erysipelotrichaceae_UCG_006.s__Erysipelotrichaceae_UCG_006_unclassified			-
d__Bacteria.p__Proteobacteria.c__Alphaproteobacteria.o__Caulobacterales.f__Parvularculaceae.g__Amphiplicatus			-
d__Bacteria.p__Firmicutes.c__Bacilli.o__Lactobacillales.f__Streptococcaceae.g__Anthococcus.s__Anthococcus_unclassified			-
d__Bacteria.p__Firmicutes.c__Negativicutes.o__Veillonellales.f__Veillonellaceae.g__Megasphaera.s__Megasphaera_genomosp__C1			-
d__Bacteria.p__Firmicutes.c__Clostridia.o__Clostridiales.f__Clostridiaceae.g__Butyricicoccus.s__Butyricicoccus_pullicaecorum			-
d__Bacteria.p__Proteobacteria.c__Deltaproteobacteria.o__Deltaproteobacteria_unclassified.f__Deltaproteobacteria_unclassified.g__Deltaproteobacteria_unclassified			-
d__Bacteria.p__Bacteroidetes.c__Bacteroidia.o__Bacteroidales.f__Bacteroidales_Incertae_Sedis.g__Phocaeicola			-
d__Bacteria.p__Firmicutes.c__Clostridia.o__Clostridiales.f__Lachnospiraceae.g__UC5_1_2E3			-
d__Bacteria.p__Dadabacteria.c__Dadabacteriia			-
d__Bacteria.p__Actinobacteria.c__Actinobacteria.o__Corynebacteriales.f__Corynebacteriaceae.g__Corynebacterium_1			-
d__Bacteria.p__Firmicutes.c__Clostridia.o__Clostridiales.f__Ruminococcaceae.g__Acetanaerobacterium.s__uncultured_Acetanaerobacterium_sp_			-
d__Bacteria.p__Firmicutes.c__Clostridia.o__Thermoanaerobacterales.f__Thermoanaerobacterales_unclassified			-
d__Bacteria.p__Firmicutes.c__Clostridia.o__Clostridiales.f__Lachnospiraceae.g__Lachnospiraceae_ND3007_group	Control	3.45199	1.69186e-06
d__Bacteria.p__Firmicutes.c__Erysipelotrichia.o__Erysipelotrichales.f__Erysipelotrichaceae.g__Catenibacterium.s__Catenibacterium_unclassified			-
d__unclassified.p__unclassified.c__unclassified			-
d__Bacteria.p__Bacteroidetes.c__Bacteroidia.o__Bacteroidales.f__Tannerellaceae.g__Parabacteroides.s__Parabacteroides_gordonii			-
d__Bacteria.p__Proteobacteria.c__Gammaproteobacteria.o__Pasteurellales.f__Pasteurellaceae			-
d__Bacteria.p__Dadabacteria.c__Dadabacteriia.o__Dadabacteriales.f__Dadabacteriales_unclassified.g__Dadabacteriales_unclassified			-
d__Bacteria.p__Firmicutes.c__Clostridia.o__Clostridiales.f__Lachnospiraceae.g__Lachnospiraceae_ND3007_group.s__Lachnospiraceae_ND3007_group_unclassified	Control	3.45199	1.69186e-06
d__Bacteria.p__Proteobacteria.c__Gammaproteobacteria.o__Aeromonadales.f__Aeromonadaceae			-
d__Bacteria.p__Actinobacteria.c__Actinobacteria.o__Actinomycetales.f__Actinomycetaceae.g__Actinomyces.s__Actinomyces_sp__oral_taxon_448			-
d__Bacteria.p__Firmicutes.c__Clostridia.o__Clostridiales.f__Lachnospiraceae.g__Lachnospiraceae_NK4A136_group.s__Lachnospiraceae_NK4A136_group_unclassified	Control	3.38987	1.43317e-25
d__Bacteria.p__Proteobacteria.c__Alphaproteobacteria.o__Rhodobacterales.f__Rhodobacteraceae.g__Paracoccus.s__Paracoccus_limosus			-
d__Bacteria.p__Actinobacteria.c__Actinobacteria.o__Bifidobacteriales.f__Bifidobacteriaceae.g__Bifidobacterium.s__Bifidobacterium_stellenboschense			-
d__Bacteria.p__Firmicutes.c__Clostridia.o__Clostridiales.f__Clostridiales_Family_XIV__Incertae_Sedis.g__Clostridiales_Family_XIV__Incertae_Sedis_unclassified			-
d__Bacteria.p__Firmicutes.c__Clostridia.o__Clostridiales.f__Lachnospiraceae.g__Lachnospiraceae_NK4A136_group	Control	3.38148	1.43317e-25
d__Bacteria.p__Bacteroidetes.c__Bacteroidia.o__Bacteroidales.f__Prevotellaceae.g__Prevotella.s__uncultured_Prevotella_sp_			-
d__Bacteria.p__Firmicutes.c__Negativicutes.o__Selenomonadales.f__Acidaminococcaceae	GroupA	3.37877	0.000933126
d__Bacteria.p__Firmicutes.c__Bacilli.o__Lactobacillales.f__Enterococcaceae.g__Enterococcus.s__Enterococcus_cecorum			-
d__Bacteria.p__Actinobacteria.c__Actinobacteria.o__Actinomycetales.f__Actinomycetaceae.g__Actinobaculum.s__uncultured_Actinobaculum_sp_			-
d__Bacteria.p__Proteobacteria.c__Betaproteobacteria.o__Burkholderiales.f__Alcaligenaceae.g__Pusillimonas.s__Pusillimonas_sp__MSTy28SBO3			-
d__Bacteria.p__Firmicutes.c__Clostridia.o__Clostridiales.f__Lachnospiraceae.g__Eubacterium__fissicatena_group			-
d__Bacteria.p__Firmicutes.c__Bacilli.o__Lactobacillales.f__Enterococcaceae.g__Vagococcus.s__Vagococcus_fluvialis			-
d__Bacteria.p__Actinobacteria.c__Actinobacteria.o__Micrococcales.f__Intrasporangiaceae			-
d__Bacteria.p__Synergistetes.c__Synergistia.o__Synergistales.f__Synergistaceae.g__Fretibacterium.s__uncultured_Fretibacterium_sp_			-
d__Bacteria.p__Firmicutes.c__Erysipelotrichia.o__Erysipelotrichales.f__Erysipelotrichaceae.g__Erysipelotrichaceae_unclassified.s__Erysipelotrichaceae_unclassified			-
d__Bacteria.p__Actinobacteria.c__Coriobacteriia.o__Eggerthellales.f__Eggerthellaceae.g__Adlercreutzia			-
d__Bacteria.p__Spirochaetes.c__Spirochaetes_unclassified.o__Spirochaetes_unclassified.f__Spirochaetes_unclassified.g__Spirochaetes_unclassified.s__Spirochaetes_unclassified			-
d__Bacteria.p__Proteobacteria.c__Betaproteobacteria.o__Neisseriales.f__Neisseriaceae.g__Neisseria.s__Neisseria_elongata			-
d__Bacteria.p__Bacteroidetes.c__Bacteroidia.o__Bacteroidales.f__Bacteroidaceae.g__Bacteroides.s__Bacteroides_galacturonicus			-
d__Bacteria.p__Bacteroidetes.c__Bacteroidia.o__Bacteroidales.f__Bacteroidaceae.g__Bacteroides.s__Bacteroides_uniformis			-
d__Bacteria.p__Firmicutes.c__Erysipelotrichia.o__Erysipelotrichales.f__Erysipelotrichaceae.g__Holdemanella.s__Holdemanella_biformis			-
d__Bacteria.p__Firmicutes.c__Bacilli.o__Bacillales.f__Bacillaceae.g__Bacillus.s__uncultured_Bacillus_sp_			-
d__Bacteria.p__Proteobacteria.c__Gammaproteobacteria.o__Betaproteobacteriales.f__Burkholderiaceae.g__Parasutterella	Control	3.372	4.10595e-05
d__Bacteria.p__Proteobacteria.c__Gammaproteobacteria.o__Oceanospirillales.f__Nitrincolaceae.g__Neptuniibacter.s__Neptuniibacter_unclassified			-
d__Bacteria.p__Firmicutes.c__Bacilli.o__Lactobacillales.f__Enterococcaceae.g__Enterococcus.s__Enterococcus_sp__CR_300S			-
d__Bacteria.p__Bacteroidetes.c__Chitinophagia.o__Chitinophagales.f__Chitinophagaceae.g__Terrimonas			-
d__Bacteria.p__Bacteroidetes.c__Bacteroidia.o__Bacteroidales.f__Bacteroidales_RF16_group.g__Bacteroidales_RF16_group_unclassified.s__Bacteroidales_RF16_group_unclassified			-
d__Bacteria.p__Proteobacteria.c__Gammaproteobacteria.o__Betaproteobacteriales.f__Burkholderiaceae.g__Parasutterella.s__Parasutterella_unclassified	Control	3.372	4.10595e-05
d__Archaea.p__Euryarchaeota.c__Methanobacteria.o__Methanobacteriales.f__Methanobacteriaceae			-
d__Bacteria.p__Bacteroidetes.c__Bacteroidia.o__Bacteroidales.f__Bacteroidales_Incertae_Sedis.g__Phocaeicola.s__Phocaeicola_unclassified			-
d__Bacteria.p__Bacteroidetes.c__Sphingobacteriia.o__Sphingobacteriales.f__Sphingobacteriaceae			-
d__Bacteria.p__Proteobacteria.c__Alphaproteobacteria.o__Rhizobiales.f__Rhizobiaceae.g__Rhizobiaceae_unclassified.s__Rhizobiaceae_unclassified			-
d__Bacteria.p__Patescibacteria.c__Saccharimonadia.o__Saccharimonadales			-
d__Bacteria.p__Proteobacteria.c__Gammaproteobacteria.o__Pseudomonadales.f__Pseudomonadaceae.g__Pseudomonas.s__uncultured_Pseudomonas_sp_			-
d__Bacteria.p__Spirochaetes.c__Spirochaetes_unclassified			-
d__Bacteria.p__Patescibacteria.c__Gracilibacteria.o__Gracilibacteria_unclassified.f__Gracilibacteria_unclassified.g__Gracilibacteria_unclassified			-
d__Bacteria.p__Proteobacteria.c__Gammaproteobacteria.o__Pasteurellales.f__Pasteurellaceae.g__Haemophilus			-
d__Bacteria.p__Proteobacteria.c__Alphaproteobacteria.o__Sphingomonadales.f__Sphingomonadaceae.g__Blastomonas.s__Blastomonas_unclassified			-
d__Bacteria.p__Firmicutes.c__Clostridia.o__Clostridiales.f__Christensenellaceae.g__Christensenella.s__Christensenella_sp__Marseille_P3954			-
d__Bacteria.p__Actinobacteria.c__Coriobacteriia.o__Coriobacteriales.f__Eggerthellaceae.g__Parvibacter	Control	3.34333	0.000676127
d__Bacteria.p__Firmicutes.c__Bacilli.o__Bacillales.f__Bacillaceae.g__Bacillus.s__Bacillus_sp__N300I			-
d__Bacteria.p__Fusobacteria.c__Fusobacteriia.o__Fusobacteriales.f__Fusobacteriaceae.g__Fusobacterium.s__Fusobacterium_necrophorum			-
d__Bacteria.p__Firmicutes.c__Bacilli.o__Lactobacillales.f__Streptococcaceae.g__Streptococcus.s__Streptococcus_downei			-
d__Bacteria.p__Actinobacteria.c__Actinobacteria.o__Propionibacteriales.f__Propionibacteriaceae			-
d__Bacteria.p__Firmicutes.c__Erysipelotrichia.o__Erysipelotrichales.f__Erysipelotrichaceae.g__Erysipelotrichaceae_UCG_003.s__Erysipelotrichaceae_UCG_003_unclassified	GroupA	3.33335	0.00326808
d__Bacteria.p__Bacteroidetes.c__Bacteroidia.o__Bacteroidales.f__Tannerellaceae.g__Parabacteroides.s__Parabacteroides_sp__S229			-
d__Bacteria.p__Firmicutes.c__Negativicutes.o__Selenomonadales.f__Veillonellaceae.g__Selenomonas.s__Selenomonas_unclassified			-
d__Bacteria.p__Chloroflexi.c__KD4_96			-
d__Bacteria.p__Firmicutes.c__Erysipelotrichia.o__Erysipelotrichales.f__Erysipelotrichaceae.g__Erysipelotrichaceae_UCG_003	GroupA	3.33335	0.00326808
d__Bacteria.p__Actinobacteria.c__Actinobacteria.o__Propionibacteriales.f__Propionibacteriaceae.g__Cutibacterium.s__Cutibacterium_unclassified			-
d__Bacteria.p__Planctomycetes.c__Planctomycetacia.o__Planctomycetales.f__Schlesneriaceae.g__Planctopirus.s__Planctopirus_unclassified			-
d__Bacteria.p__Deinococcus_Thermus.c__Deinococci.o__Deinococcales.f__Deinococcaceae.g__Deinococcus			-
d__Bacteria.p__Proteobacteria.c__Alphaproteobacteria.o__Sphingomonadales.f__Sphingomonadaceae.g__Sphingorhabdus			-
d__Bacteria.p__Proteobacteria.c__Alphaproteobacteria.o__Rhizobiales.f__Devosiaceae			-
d__Bacteria.p__Synergistetes			-
d__Bacteria.p__Firmicutes.c__Clostridia.o__Clostridiales.f__Family_XIII.g__S5_A14a.s__S5_A14a_unclassified			-
d__Bacteria.p__Actinobacteria.c__Coriobacteriia.o__Coriobacteriales.f__Eggerthellaceae.g__Parvibacter.s__Parvibacter_unclassified	Control	3.30867	0.000676127
d__Bacteria.p__Proteobacteria.c__Betaproteobacteria.o__Burkholderiales.f__Oxalobacteraceae.g__Oxalobacter			-
d__Bacteria.p__Bacteroidetes.c__Chitinophagia.o__Chitinophagales.f__Chitinophagaceae.g__Sediminibacterium			-
d__Bacteria.p__Firmicutes.c__Clostridia.o__Clostridiales.f__Ruminococcaceae.g__Anaeromassilibacillus.s__Anaeromassilibacillus_sp_			-
d__Bacteria.p__Firmicutes.c__Negativicutes.o__Acidaminococcales			-
d__Bacteria.p__Proteobacteria.c__Deltaproteobacteria.o__NB1_j.f__NB1_j_unclassified.g__NB1_j_unclassified.s__NB1_j_unclassified			-
d__Bacteria.p__Proteobacteria.c__Gammaproteobacteria.o__Betaproteobacteriales.f__Burkholderiaceae.g__Limnobacter.s__Limnobacter_unclassified			-
d__Bacteria.p__Cyanobacteria.c__Oxyphotobacteria.o__Nostocales.f__Chroococcidiopsaceae			-
d__Bacteria.p__Proteobacteria.c__Alphaproteobacteria.o__Rhizobiales.f__Xanthobacteraceae.g__Bradyrhizobium			-
d__Bacteria.p__Firmicutes.c__Clostridia.o__Clostridiales.f__Lachnospiraceae.g__Blautia.s__uncultured_Blautia_sp_			-
d__Bacteria.p__Proteobacteria.c__Gammaproteobacteria.o__Enterobacterales.f__Enterobacteriaceae.g__Enterobacteriaceae_unclassified			-
d__Bacteria.p__Spirochaetes.c__Spirochaetes_unclassified.o__Spirochaetes_unclassified.f__Spirochaetes_unclassified.g__Spirochaetes_unclassified			-
d__Bacteria.p__Proteobacteria.c__Gammaproteobacteria.o__Alteromonadales.f__Alteromonadaceae.g__Alteromonas			-
d__Bacteria.p__Firmicutes.c__Clostridia.o__Clostridiales.f__Clostridiaceae.g__Clostridium.s__Clostridium_sp__SP17_B1			-
d__Bacteria.p__Proteobacteria.c__Gammaproteobacteria.o__Pasteurellales.f__Pasteurellaceae.g__Actinobacillus			-
d__Bacteria.p__Proteobacteria.c__Gammaproteobacteria.o__Betaproteobacteriales.f__Rhodocyclaceae.g__Methyloversatilis			-
d__Bacteria.p__Proteobacteria.c__Gammaproteobacteria.o__Betaproteobacteriales.f__Burkholderiaceae.g__Janthinobacterium.s__Janthinobacterium_unclassified			-
d__Bacteria.p__Synergistetes.c__Synergistia.o__Synergistales			-
d__Bacteria.p__Proteobacteria.c__Deltaproteobacteria.o__Desulfovibrionales.f__Desulfovibrionaceae.g__Desulfovibrio			-
d__Bacteria.p__Firmicutes.c__Clostridia.o__Clostridiales.f__Defluviitaleaceae			-
d__Bacteria.p__Firmicutes.c__Bacilli.o__Lactobacillales.f__Leuconostocaceae.g__Weissella.s__Weissella_cibaria			-
d__Bacteria.p__Cyanobacteria.c__Sericytochromatia.o__Sericytochromatia_unclassified.f__Sericytochromatia_unclassified.g__Sericytochromatia_unclassified.s__Sericytochromatia_unclassified			-
d__Bacteria.p__Firmicutes.c__Clostridia.o__Clostridiales.f__Ruminococcaceae.g__CAG_352			-
d__Bacteria.p__Firmicutes.c__Clostridia.o__Clostridiales.f__Ruminococcaceae.g__Ruminococcus.s__Ruminococcus_sp__RLB2			-
d__Bacteria.p__Firmicutes.c__Clostridia.o__Clostridiales.f__Clostridiaceae.g__Mordavella			-
d__Bacteria.p__Actinobacteria.c__Actinobacteria.o__Streptosporangiales.f__Nocardiopsaceae.g__Thermobifida.s__uncultured_Thermobifida_sp_			-
d__Bacteria.p__Firmicutes.c__Clostridia.o__Clostridiales.f__Ruminococcaceae.g__Butyricicoccus	GroupA	3.30422	3.37584e-08
d__Bacteria.p__Proteobacteria.c__Gammaproteobacteria.o__Enterobacterales.f__Enterobacteriaceae.g__Escherichia.s__Escherichia_fergusonii			-
d__Bacteria.p__Firmicutes.c__Clostridia.o__Clostridiales.f__Lachnospiraceae.g__Butyrivibrio_2.s__Butyrivibrio_2_unclassified			-
d__Bacteria.p__Chloroflexi.c__Chloroflexia.o__Chloroflexales.f__Roseiflexaceae.g__Roseiflexaceae_unclassified.s__Roseiflexaceae_unclassified			-
d__Bacteria.p__Proteobacteria.c__Gammaproteobacteria.o__Enterobacterales.f__Enterobacteriaceae.g__Enterobacter.s__Enterobacter_sp__9_2			-
d__Bacteria.p__Actinobacteria.c__Actinobacteria.o__Bifidobacteriales.f__Bifidobacteriaceae.g__Bifidobacterium.s__Bifidobacterium_longum			-
d__Bacteria.p__Chloroflexi.c__Anaerolineae.o__Ardenticatenales.f__Ardenticatenaceae.g__Ardenticatenaceae_unclassified			-
d__Bacteria.p__Proteobacteria.c__Alphaproteobacteria.o__Caulobacterales.f__Caulobacteraceae.g__Brevundimonas.s__uncultured_Brevundimonas_sp_			-
d__Bacteria.p__Proteobacteria.c__Gammaproteobacteria.o__Enterobacterales.f__Enterobacteriaceae.g__Enterobacteriaceae_unclassified.s__Enterobacteriaceae_unclassified			-
d__Bacteria.p__Acidobacteria.c__Subgroup_6.o__Unknown_Order.f__Unknown_Family.g__Luteitalea			-
d__Bacteria.p__Chloroflexi.c__Chloroflexia.o__Chloroflexales			-
d__Bacteria.p__Firmicutes.c__Bacilli.o__Lactobacillales.f__Lactobacillales_unclassified.g__Lactobacillales_unclassified.s__Lactobacillales_unclassified			-
d__Bacteria.p__Chloroflexi.c__Anaerolineae.o__Ardenticatenales			-
d__Bacteria.p__Cyanobacteria.c__Melainabacteria			-
d__Bacteria.p__Proteobacteria.c__Gammaproteobacteria.o__Betaproteobacteriales.f__Burkholderiaceae.g__Cupriavidus.s__Cupriavidus_unclassified			-
d__Bacteria.p__Firmicutes.c__Clostridia.o__Clostridiales.f__Ruminococcaceae.g__Anaerotruncus.s__Anaerotruncus_massiliensis			-
d__Bacteria.p__Actinobacteria.c__Actinobacteria.o__Bifidobacteriales.f__Bifidobacteriaceae.g__Bifidobacterium.s__Bifidobacterium_cuniculi			-
d__Bacteria.p__Firmicutes.c__Clostridia.o__Clostridiales.f__Ruminococcaceae.g__Butyricicoccus.s__Butyricicoccus_unclassified	GroupA	3.30422	3.37584e-08
d__Bacteria.p__Firmicutes.c__Clostridia.o__Clostridiales.f__Christensenellaceae	Control	3.27617	3.30471e-06
d__Bacteria.p__Bacteroidetes.c__Chitinophagia.o__Chitinophagales.f__Chitinophagaceae.g__Flavisolibacter			-
d__Bacteria.p__Chloroflexi.c__Anaerolineae.o__RBG_13_54_9.f__RBG_13_54_9_unclassified.g__RBG_13_54_9_unclassified.s__RBG_13_54_9_unclassified			-
d__Bacteria.p__Firmicutes.c__Clostridia.o__Clostridiales.f__Lachnospiraceae.g__Eubacterium__hallii_group	GroupA	3.2749	3.88013e-09
d__Bacteria.p__Firmicutes.c__Clostridia.o__Clostridiales.f__Lachnospiraceae.g__Merdimonas.s__Merdimonas_faecis			-
d__Bacteria.p__Patescibacteria.c__Saccharimonadia.o__Saccharimonadales.f__Saccharimonadaceae.g__Candidatus_Saccharimonas.s__Candidatus_Saccharimonas_unclassified			-
d__Bacteria.p__Firmicutes.c__Clostridia.o__Clostridiales.f__Lachnospiraceae.g__Eubacterium__hallii_group.s__Eubacterium__hallii_group_unclassified	GroupA	3.27214	3.88013e-09
d__Bacteria.p__Firmicutes.c__Clostridia.o__Clostridiales.f__Ruminococcaceae.g__Ruminococcus.s__Ruminococcus_sp__14531			-
d__Bacteria.p__Actinobacteria.c__Actinobacteria.o__Kineosporiales			-
d__Bacteria.p__Firmicutes.c__Bacilli.o__Lactobacillales.f__Lactobacillaceae.g__Lactobacillus.s__Lactobacillus_sp_			-
d__Bacteria.p__Actinobacteria.c__Actinobacteria.o__Propionibacteriales.f__Nocardioidaceae.g__Marmoricola			-
d__Bacteria.p__Proteobacteria.c__Alphaproteobacteria.o__Alphaproteobacteria_unclassified.f__Alphaproteobacteria_unclassified.g__Alphaproteobacteria_unclassified			-
d__Bacteria.p__Firmicutes.c__Bacilli.o__Lactobacillales.f__Lactobacillaceae.g__Lactobacillus.s__Lactobacillus_pantheris			-
d__Bacteria.p__Cyanobacteria.c__Oxyphotobacteria.o__Nostocales.f__Chroococcidiopsaceae.g__Aliterella_CENA595.s__Aliterella_CENA595_unclassified			-
d__Bacteria.p__Firmicutes.c__Bacilli.o__Bacillales.f__Family_XI			-
d__Bacteria.p__Proteobacteria.c__Gammaproteobacteria.o__Ga0077536.f__Ga0077536_unclassified.g__Ga0077536_unclassified			-
d__Bacteria.p__Firmicutes.c__Clostridia.o__Clostridiales.f__Ruminococcaceae.g__Ruminococcus.s__uncultured_Ruminococcus_sp_			-
d__Bacteria.p__Firmicutes.c__Clostridia.o__Clostridiales.f__Peptococcaceae.g__Peptococcus.s__Peptococcus_sp__oral_taxon_167	GroupA	3.27025	0.0108282
d__Bacteria.p__Firmicutes.c__Clostridia.o__Clostridiales.f__Christensenellaceae.g__Christensenellaceae_R_7_group	Control	3.26791	3.83596e-05
d__Bacteria.p__Proteobacteria.c__Alphaproteobacteria.o__Sphingomonadales.f__Sphingomonadaceae.g__Porphyrobacter			-
d__Bacteria.p__Proteobacteria.c__Gammaproteobacteria.o__Betaproteobacteriales.f__TRA3_20			-
d__Bacteria.p__Firmicutes.c__Clostridia.o__Clostridiales.f__Christensenellaceae.g__Christensenellaceae_R_7_group.s__Christensenellaceae_R_7_group_unclassified	Control	3.26783	3.83596e-05
d__Bacteria.p__Proteobacteria.c__Betaproteobacteria.o__Rhodocyclales.f__Rhodocyclaceae.g__Rhodocyclaceae_unclassified			-
d__Bacteria.p__Proteobacteria.c__Gammaproteobacteria.o__Enterobacterales.f__Enterobacteriaceae.g__Raoultella.s__Raoultella_ornithinolytica			-
d__Bacteria.p__Verrucomicrobia.c__Verrucomicrobiae.o__Pedosphaerales.f__Pedosphaeraceae.g__Pedosphaeraceae_unclassified.s__Pedosphaeraceae_unclassified			-
d__Bacteria.p__Firmicutes.c__Bacilli.o__Lactobacillales.f__Enterococcaceae.g__Enterococcus.s__Enterococcus_sp__4			-
d__Bacteria.p__Deinococcus_Thermus.c__Deinococci.o__Deinococcales.f__Deinococcaceae.g__Deinococcaceae_unclassified.s__Deinococcaceae_unclassified			-
d__Bacteria.p__Firmicutes.c__Clostridia.o__Clostridiales.f__Lachnospiraceae.g__Oribacterium			-
d__Bacteria.p__Patescibacteria.c__Gracilibacteria.o__Gracilibacteria_unclassified.f__Gracilibacteria_unclassified.g__Gracilibacteria_unclassified.s__Gracilibacteria_unclassified			-
d__Bacteria.p__Firmicutes.c__Clostridia.o__Clostridiales.f__Clostridiaceae.g__Massilioclostridium.s__Massilioclostridium_coli			-
d__Bacteria.p__Bacteroidetes.c__Bacteroidia.o__Bacteroidales.f__Bacteroidaceae.g__Bacteroides.s__Bacteroides_sp__AN_5745			-
d__Bacteria.p__Lentisphaerae.c__Lentisphaeria.o__Victivallales.f__Victivallaceae.g__Victivallis			-
d__Bacteria.p__Firmicutes.c__Clostridia.o__Clostridiales.f__Clostridiaceae_1.g__Haloimpatiens			-
d__Bacteria.p__Acidobacteria.c__Subgroup_6.o__Unknown_Order.f__Unknown_Family			-
d__Bacteria.p__Actinobacteria.c__Actinobacteria.o__Propionibacteriales.f__Nocardioidaceae.g__Nocardioides			-
d__Bacteria.p__Proteobacteria.c__Alphaproteobacteria.o__Rhizobiales.f__Rhizobiaceae.g__Chelativorans.s__Chelativorans_unclassified			-
d__Bacteria.p__Actinobacteria.c__Actinobacteria.o__Actinomycetales.f__Actinomycetaceae.g__F0332			-
d__Bacteria.p__Actinobacteria.c__Actinobacteria.o__Corynebacteriales.f__Corynebacteriaceae.g__Corynebacterium	GroupC	3.26392	0.000333864
d__Bacteria.p__Firmicutes.c__Bacilli.o__Lactobacillales.f__Enterococcaceae.g__Vagococcus.s__Vagococcus_sp__176B7_12AGalle			-
d__Bacteria.p__Proteobacteria.c__Gammaproteobacteria.o__Cardiobacteriales			-
d__Bacteria.p__Bacteroidetes.c__Bacteroidia.o__Bacteroidales.f__Bacteroidaceae.g__Bacteroides.s__Bacteroides_clarus			-
d__Bacteria.p__Patescibacteria.c__Saccharimonadia.o__Saccharimonadales.f__Saccharimonadales_unclassified.g__Saccharimonadales_unclassified			-
d__Bacteria.p__Firmicutes.c__Clostridia.o__Clostridiales.f__Family_XI.g__Ezakiella			-
d__Bacteria.p__Firmicutes.c__Clostridia.o__Clostridiales.f__Christensenellaceae.g__Catabacter.s__Catabacter_unclassified			-
d__Bacteria.p__Proteobacteria.c__Gammaproteobacteria.o__Xanthomonadales.f__Xanthomonadaceae.g__Lysobacter.s__uncultured_Lysobacter_sp_			-
d__Bacteria.p__Chloroflexi.c__KD4_96.o__KD4_96_unclassified.f__KD4_96_unclassified			-
d__Bacteria.p__Bacteroidetes.c__Bacteroidia.o__Bacteroidales.f__Marinifilaceae	GroupB	3.23568	1.72579e-07
d__Bacteria.p__Tenericutes.c__Mollicutes.o__Anaeroplasmatales.f__Anaeroplasmataceae.g__Anaeroplasma			-
d__Bacteria.p__Firmicutes.c__Clostridia.o__Clostridiales.f__Ruminococcaceae.g__UBA1819	GroupC	3.23138	0.00715829
d__Bacteria.p__Proteobacteria.c__Gammaproteobacteria.o__Betaproteobacteriales.f__Burkholderiaceae.g__Janthinobacterium			-
d__Bacteria.p__Proteobacteria.c__Gammaproteobacteria.o__Betaproteobacteriales.f__Burkholderiaceae.g__Ralstonia			-
d__Bacteria.p__Patescibacteria.c__Gracilibacteria			-
d__Bacteria.p__Verrucomicrobia.c__Verrucomicrobiae.o__Verrucomicrobiales.f__Verrucomicrobiaceae.g__Verrucomicrobiaceae_unclassified.s__Verrucomicrobiaceae_unclassified			-
d__Bacteria.p__Planctomycetes.c__Planctomycetacia.o__Planctomycetales.f__Schlesneriaceae			-
d__Bacteria.p__Actinobacteria.c__Coriobacteriia.o__Coriobacteriales.f__Coriobacteriales_unclassified.g__Coriobacteriales_unclassified			-
d__Bacteria.p__Proteobacteria.c__Alphaproteobacteria.o__Sphingomonadales.f__Sphingomonadaceae.g__Qipengyuania.s__Qipengyuania_unclassified			-
d__Bacteria.p__Firmicutes.c__Clostridia.o__Clostridiales.f__Ruminococcaceae.g__UBA1819.s__UBA1819_unclassified	GroupC	3.23136	0.00715829
d__Bacteria.p__Firmicutes.c__Clostridia.o__Clostridiales.f__Lachnospiraceae.g__Coprococcus_1			-
d__Bacteria.p__Firmicutes.c__Clostridia.o__Clostridiales.f__Family_XVIII.g__Symbiobacterium			-
d__Bacteria.p__Firmicutes.c__Clostridia.o__Clostridiales.f__Lachnospiraceae.g__Coprococcus_3			-
d__Bacteria.p__Firmicutes.c__Clostridia.o__Clostridiales.f__Lachnospiraceae.g__Coprococcus_2			-
d__Bacteria.p__Proteobacteria.c__Gammaproteobacteria.o__Pseudomonadales.f__Moraxellaceae.g__Acinetobacter.s__Acinetobacter_sp__An17			-
d__Bacteria.p__Proteobacteria.c__Gammaproteobacteria.o__Pseudomonadales	GroupC	3.21093	3.25088e-12
d__Bacteria.p__Bacteroidetes.c__Bacteroidia.o__Sphingobacteriales.f__env_OPS_17.g__env_OPS_17_unclassified.s__env_OPS_17_unclassified			-
d__Bacteria.p__Proteobacteria.c__Betaproteobacteria.o__Burkholderiales.f__Sutterellaceae.g__Parasutterella			-
d__Bacteria.p__Proteobacteria.c__Alphaproteobacteria.o__Caulobacterales.f__Caulobacteraceae.g__Phenylobacterium.s__Phenylobacterium_unclassified	Control	3.20532	1.6062e-11
d__Bacteria.p__Actinobacteria.c__Acidimicrobiia.o__Microtrichales.f__Ilumatobacteraceae.g__Ilumatobacter			-
d__Bacteria.p__Proteobacteria.c__Betaproteobacteria.o__Burkholderiales.f__Burkholderiaceae.g__Ralstonia.s__uncultured_Ralstonia_sp_			-
d__Bacteria.p__Proteobacteria.c__Alphaproteobacteria.o__Caulobacterales.f__Caulobacteraceae.g__Phenylobacterium	Control	3.20226	1.6062e-11
d__Bacteria.p__Proteobacteria.c__Deltaproteobacteria.o__Desulfovibrionales.f__Desulfovibrionaceae.g__Mailhella.s__Mailhella_unclassified	GroupA	3.18748	0.00979804
d__Bacteria.p__Bacteroidetes.c__Bacteroidia.o__Bacteroidales.f__Muribaculaceae	Control	3.1722	9.49663e-10
d__Bacteria.p__Actinobacteria.c__Actinobacteria.o__Micrococcales.f__Intrasporangiaceae.g__Serinicoccus.s__Serinicoccus_sp__N131_2010_			-
d__Bacteria.p__Firmicutes.c__Clostridia.o__Clostridiales.f__Ruminococcaceae.g__Ruminococcus_1			-
d__Bacteria.p__Acidobacteria.c__Blastocatellia__Subgroup_4_.o__Blastocatellales.f__Blastocatellaceae.g__Blastocatella.s__Blastocatella_unclassified			-
d__Bacteria.p__Bacteroidetes.c__Bacteroidia.o__Bacteroidales.f__Muribaculaceae.g__Muribaculaceae_unclassified	Control	3.17138	8.2213e-10
d__Bacteria.p__Actinobacteria.c__Actinobacteria.o__Actinomycetales.f__Actinomycetaceae.g__Mobiluncus.s__uncultured_Mobiluncus_sp_			-
d__Bacteria.p__Chloroflexi.c__KD4_96.o__KD4_96_unclassified.f__KD4_96_unclassified.g__KD4_96_unclassified			-
d__Bacteria.p__Firmicutes.c__Clostridia.o__Clostridiales.f__Clostridiaceae.g__Oxobacter.s__uncultured_Oxobacter_sp_			-
d__Bacteria.p__Bacteroidetes.c__Bacteroidia.o__Bacteroidales.f__Muribaculaceae.g__Muribaculaceae_unclassified.s__Muribaculaceae_unclassified	Control	3.17118	8.2213e-10
d__Bacteria.p__Actinobacteria.c__Coriobacteriia.o__Coriobacteriales.f__Atopobiaceae.g__Olsenella.s__Olsenella_profusa			-
d__Bacteria.p__Firmicutes.c__Erysipelotrichia.o__Erysipelotrichales.f__Erysipelotrichaceae.g__Erysipelothrix.s__Erysipelothrix_unclassified			-
d__Bacteria.p__Firmicutes.c__Clostridia.o__Clostridiales.f__Lachnospiraceae.g__Lachnospiraceae_UCG_003.s__Lachnospiraceae_UCG_003_unclassified			-
d__Bacteria.p__Firmicutes.c__Bacilli.o__Lactobacillales.f__Lactobacillaceae.g__Lactobacillus.s__Lactobacillus_crispatus			-
d__Bacteria.p__Verrucomicrobia.c__Verrucomicrobiae.o__Chthoniobacterales.f__Chthoniobacteraceae.g__Chthoniobacter.s__Chthoniobacter_unclassified			-
d__Bacteria.p__Actinobacteria.c__Actinobacteria.o__Bifidobacteriales.f__Bifidobacteriaceae.g__Bifidobacterium.s__Bifidobacterium_breve			-
d__Bacteria.p__Firmicutes.c__Bacilli.o__Bacillales.f__Planococcaceae.g__Sporosarcina.s__Sporosarcina_psychrophila			-
d__Bacteria.p__Proteobacteria.c__Alphaproteobacteria.o__Caulobacterales.f__Caulobacteraceae.g__Brevundimonas.s__Brevundimonas_sp__0511TES10J6			-
d__Bacteria.p__Actinobacteria.c__Coriobacteriia.o__Coriobacteriales.f__Coriobacteriaceae.g__Enorma.s__Enorma_timonensis			-
d__Bacteria.p__Proteobacteria.c__Gammaproteobacteria.o__Enterobacterales.f__Enterobacteriaceae.g__Enterobacter.s__Enterobacter_cloacae			-
d__Bacteria.p__Proteobacteria.c__Alphaproteobacteria.o__Holosporales.f__Holosporaceae.g__Holosporaceae_unclassified.s__Holosporaceae_unclassified			-
d__Bacteria.p__Proteobacteria.c__Deltaproteobacteria.o__Myxococcales.f__Polyangiaceae.g__Pajaroellobacter.s__Pajaroellobacter_unclassified			-
d__Bacteria.p__Proteobacteria.c__Gammaproteobacteria.o__Betaproteobacteriales.f__Burkholderiaceae.g__Caenimonas.s__Caenimonas_unclassified			-
d__Bacteria.p__Proteobacteria.c__Alphaproteobacteria.o__Rhizobiales.f__Rhizobiaceae.g__Shinella.s__Shinella_sp__WG48			-
d__Bacteria.p__Actinobacteria.c__Coriobacteriia.o__Coriobacteriales.f__Coriobacteriaceae.g__Enorma.s__Enorma_unclassified			-
d__Bacteria.p__Proteobacteria.c__Betaproteobacteria.o__Burkholderiales	Control	3.16001	0.0102148
d__Bacteria.p__Firmicutes.c__Bacilli.o__Lactobacillales.f__Lactobacillales_unclassified.g__Lactobacillales_unclassified			-
d__Bacteria.p__Proteobacteria.c__Gammaproteobacteria.o__Pseudomonadales.f__Pseudomonadaceae.g__Pseudomonas	GroupC	3.15688	7.32083e-13
d__Bacteria.p__Firmicutes.c__Clostridia.o__Clostridiales.f__Clostridiales_Family_XIII__Incertae_Sedis.g__Mogibacterium			-
d__Bacteria.p__Actinobacteria.c__Coriobacteriia.o__Coriobacteriales.f__Eggerthellaceae.g__Slackia			-
d__Bacteria.p__Proteobacteria.c__Gammaproteobacteria.o__Pseudomonadales.f__Pseudomonadaceae	GroupC	3.15688	7.32083e-13
d__Bacteria.p__Proteobacteria.c__Alphaproteobacteria.o__Rhizobiales.f__Phyllobacteriaceae.g__Aminobacter.s__Aminobacter_sp__LC355			-
d__Bacteria.p__Deinococcus_Thermus.c__Deinococci.o__Deinococcales.f__Deinococcaceae			-
d__Bacteria.p__Firmicutes.c__Clostridia.o__Clostridiales.f__Ruminococcaceae.g__Oscillospira			-
d__Bacteria.p__Proteobacteria.c__Gammaproteobacteria.o__Cellvibrionales			-
d__Bacteria.p__Actinobacteria.c__Coriobacteriia.o__Coriobacteriales.f__Eggerthellaceae.g__CHKCI002.s__CHKCI002_unclassified			-
d__Bacteria.p__Firmicutes.c__Clostridia.o__Clostridiales.f__Family_XI.g__Finegoldia			-
d__Bacteria.p__Proteobacteria.c__Alphaproteobacteria.o__Sphingomonadales.f__Sphingomonadaceae.g__Sphingorhabdus.s__Sphingorhabdus_unclassified			-
d__Bacteria.p__Proteobacteria.c__Alphaproteobacteria.o__Sphingomonadales.f__Sphingomonadaceae	GroupC	3.15036	2.08316e-08
d__Bacteria.p__Proteobacteria.c__Alphaproteobacteria.o__Sphingomonadales	GroupC	3.15006	2.08316e-08
d__Bacteria.p__Firmicutes.c__Erysipelotrichia.o__Erysipelotrichales.f__Erysipelotrichaceae.g__Erysipelotrichaceae_unclassified			-
d__Bacteria.p__Firmicutes.c__Erysipelotrichia.o__Erysipelotrichales.f__Erysipelotrichaceae.g__Catenisphaera.s__Catenisphaera_unclassified			-
d__Bacteria.p__Proteobacteria.c__Betaproteobacteria.o__Burkholderiales.f__Sutterellaceae.g__Sutterella.s__uncultured_Sutterella_sp_	Control	3.14852	3.40534e-05
d__Archaea.p__Euryarchaeota.c__Methanomicrobia.o__Methanosarcinales.f__Methanosarcinaceae			-
d__Bacteria.p__Acidobacteria.c__Subgroup_25			-
d__Bacteria.p__Proteobacteria.c__Alphaproteobacteria.o__Rhodobacterales.f__Rhodobacteraceae.g__Paracoccus			-
d__Bacteria.p__Proteobacteria.c__Deltaproteobacteria.o__Bdellovibrionales			-
d__Bacteria.p__Firmicutes.c__Negativicutes.o__Veillonellales			-
d__Bacteria.p__Fusobacteria.c__Fusobacteriia.o__Fusobacteriales.f__Leptotrichiaceae.g__Leptotrichia.s__Leptotrichia_buccalis			-
d__Bacteria.p__Proteobacteria.c__Gammaproteobacteria.o__Pseudomonadales.f__Pseudomonadaceae.g__Pseudomonas.s__Pseudomonas_putida			-
d__Bacteria.p__Proteobacteria.c__Gammaproteobacteria.o__Pseudomonadales.f__Moraxellaceae.g__Acinetobacter.s__Acinetobacter_sp__109	GroupC	3.14769	0.00557918
d__Bacteria.p__Verrucomicrobia.c__Verrucomicrobiae.o__Pedosphaerales			-
d__Bacteria.p__Chloroflexi.c__OLB14			-
d__Bacteria.p__Firmicutes.c__Bacilli.o__Lactobacillales.f__Leuconostocaceae.g__Leuconostoc.s__Leuconostoc_gelidum			-
d__Bacteria.p__Firmicutes.c__Clostridia.o__Clostridiales.f__Clostridiaceae.g__Clostridium.s__Clostridium_sp_			-
d__Bacteria.p__Firmicutes.c__Bacilli.o__Lactobacillales.f__Lactobacillaceae.g__Lactobacillus.s__Lactobacillus_plantarum			-
d__Bacteria.p__Actinobacteria.c__Actinobacteria.o__Micrococcales.f__Dermabacteraceae.g__Brachybacterium			-
d__Bacteria.p__Proteobacteria.c__Gammaproteobacteria.o__Pseudomonadales.f__Pseudomonadaceae.g__Pseudomonas.s__Pseudomonas_koreensis			-
d__Bacteria.p__Elusimicrobia.c__Elusimicrobia.o__Elusimicrobiales.f__Elusimicrobiaceae.g__Elusimicrobium.s__Elusimicrobium_unclassified			-
d__Bacteria.p__Planctomycetes.c__OM190.o__OM190_unclassified			-
d__Bacteria.p__Tenericutes.c__Mollicutes.o__Mycoplasmatales			-
d__Bacteria.p__Firmicutes.c__Negativicutes.o__Selenomonadales.f__Veillonellaceae.g__Sporomusa.s__Sporomusa_unclassified			-
d__Bacteria.p__Actinobacteria.c__Acidimicrobiia.o__Actinomarinales.f__Actinomarinales_unclassified.g__Actinomarinales_unclassified.s__Actinomarinales_unclassified			-
d__Bacteria.p__Actinobacteria.c__Actinobacteria.o__Actinomycetales.f__Actinomycetales_unclassified.g__Actinomycetales_unclassified			-
d__Bacteria.p__Chloroflexi.c__Anaerolineae.o__RBG_13_54_9.f__RBG_13_54_9_unclassified.g__RBG_13_54_9_unclassified			-
d__Bacteria.p__Firmicutes.c__Negativicutes.o__Veillonellales.f__Veillonellaceae.g__Megasphaera			-
d__Bacteria.p__Proteobacteria.c__Gammaproteobacteria.o__Betaproteobacteriales.f__Burkholderiaceae.g__Aquabacterium.s__Aquabacterium_unclassified			-
d__Bacteria.p__Proteobacteria.c__Deltaproteobacteria.o__Bdellovibrionales.f__Bdellovibrionaceae			-
d__Bacteria.p__Actinobacteria.c__Actinobacteria.o__Micrococcales	GroupD	3.13861	1.32183e-10
d__Bacteria.p__Actinobacteria.c__Actinobacteria.o__Micrococcales.f__Micrococcaceae	GroupD	3.13779	3.28956e-10
d__Bacteria.p__Proteobacteria.c__Alphaproteobacteria.o__Caulobacterales.f__Caulobacteraceae.g__Brevundimonas.s__Brevundimonas_sp__NA61			-
d__Bacteria.p__Bacteroidetes.c__Bacteroidia.o__Bacteroidales.f__Tannerellaceae.g__Parabacteroides.s__Parabacteroides_timonensis			-
d__Bacteria.p__Firmicutes.c__Negativicutes.o__Acidaminococcales.f__Acidaminococcaceae.g__Succiniclasticum.s__uncultured_Succiniclasticum_sp_			-
d__Bacteria.p__Actinobacteria.c__FFCH16263.o__FFCH16263_unclassified.f__FFCH16263_unclassified.g__FFCH16263_unclassified.s__FFCH16263_unclassified			-
d__Bacteria.p__Chloroflexi.c__Chloroflexia.o__Thermomicrobiales.f__JG30_KF_CM45.g__JG30_KF_CM45_unclassified.s__JG30_KF_CM45_unclassified			-
d__Bacteria.p__Actinobacteria.c__Actinobacteria.o__Micrococcales.f__Micrococcaceae.g__Rothia	GroupD	3.13689	1.07172e-09
d__Bacteria.p__Firmicutes.c__Clostridia.o__Clostridiales.f__Ruminococcaceae.g__Ruminococcaceae_UCG_013.s__Ruminococcaceae_UCG_013_unclassified	Control	3.12727	3.86346e-09
d__Bacteria.p__Firmicutes.c__Clostridia.o__Clostridiales.f__Ruminococcaceae.g__Ruminococcaceae_UCG_013	Control	3.12704	3.86346e-09
d__Bacteria.p__Tenericutes.c__Mollicutes.o__Izimaplasmatales.f__Izimaplasmatales_unclassified.g__Izimaplasmatales_unclassified.s__Izimaplasmatales_unclassified			-
d__Bacteria.p__Actinobacteria.c__Actinobacteria.o__Corynebacteriales.f__Mycobacteriaceae.g__Mycobacterium			-
d__Bacteria.p__Firmicutes.c__Clostridia.o__Clostridiales.f__Peptococcaceae.g__Thermincola	GroupD	3.11417	0.00192027
d__Bacteria.p__Bacteroidetes.c__Bacteroidia.o__Bacteroidales.f__Tannerellaceae.g__Parabacteroides.s__Parabacteroides_faecis			-
d__Bacteria.p__Bacteroidetes.c__Bacteroidia.o__Flavobacteriales.f__Flavobacteriaceae.g__Capnocytophaga.s__Capnocytophaga_unclassified			-
d__Bacteria.p__Firmicutes.c__Clostridia.o__Clostridiales.f__Ruminococcaceae.g__Intestinimonas.s__Intestinimonas_unclassified			-
d__Bacteria.p__Actinobacteria.c__Actinobacteria.o__Bifidobacteriales.f__Bifidobacteriaceae.g__Bifidobacterium.s__Bifidobacterium_dentium			-
d__Bacteria.p__Proteobacteria.c__Betaproteobacteria.o__Burkholderiales.f__Burkholderiales_unclassified.g__Burkholderiales_unclassified			-
d__Bacteria.p__Bacteroidetes.c__Bacteroidia.o__Bacteroidales.f__Prevotellaceae.g__Prevotella_7.s__Prevotella_7_unclassified			-
d__Bacteria.p__Firmicutes.c__Negativicutes.o__Acidaminococcales.f__Acidaminococcaceae.g__Acidaminococcus.s__uncultured_Acidaminococcus_sp_			-
d__Bacteria.p__Cyanobacteria.c__Oxyphotobacteria.o__Nostocales.f__Chroococcidiopsaceae.g__Chroococcidiopsis_SAG_2023			-
d__Bacteria.p__Proteobacteria.c__Alphaproteobacteria.o__Sphingomonadales.f__Sphingomonadaceae.g__Ellin6055.s__Ellin6055_unclassified			-
d__Archaea.p__Euryarchaeota			-
d__Bacteria.p__Tenericutes.c__Mollicutes.o__Anaeroplasmatales.f__Anaeroplasmataceae			-
d__Bacteria.p__Firmicutes.c__Clostridia.o__Clostridiales.f__Peptococcaceae.g__Thermincola.s__Thermincola_unclassified	GroupD	3.11357	0.00192027
d__Bacteria.p__Proteobacteria.c__Gammaproteobacteria.o__Betaproteobacteriales.f__Burkholderiaceae.g__Ralstonia.s__Ralstonia_unclassified			-
d__Bacteria.p__Firmicutes.c__Bacilli.o__Bacillales.f__Staphylococcaceae.g__Macrococcus.s__Macrococcus_unclassified			-
d__Bacteria.p__Firmicutes.c__Bacilli.o__Lactobacillales.f__Streptococcaceae.g__Streptococcus.s__Streptococcus_sp__KG2b			-
d__Bacteria.p__Proteobacteria.c__Alphaproteobacteria.o__Sphingomonadales.f__Sphingomonadaceae.g__Qipengyuania			-
d__Bacteria.p__Actinobacteria.c__Actinobacteria.o__Micrococcales.f__Micrococcaceae.g__Rothia.s__Rothia_mucilaginosa	GroupD	3.10438	7.73261e-09
d__Bacteria.p__Actinobacteria.c__Coriobacteriia.o__Coriobacteriales.f__Eggerthellaceae.g__Cryptobacterium			-
d__Bacteria.p__Firmicutes.c__Clostridia.o__Clostridiales.f__Lachnospiraceae.g__Roseburia.s__Roseburia_intestinalis			-
d__Bacteria.p__Firmicutes.c__Clostridia.o__Clostridiales.f__Ruminococcaceae.g__Ruminococcaceae_V9D2013_group			-
d__Bacteria.p__Proteobacteria.c__Alphaproteobacteria.o__Rhodobacterales.f__Rhodobacteraceae.g__Paracoccus.s__uncultured_Paracoccus_sp_			-
d__Bacteria.p__Firmicutes.c__Clostridia.o__Clostridiales.f__Christensenellaceae.g__Beduinibacterium			-
d__Bacteria.p__Chloroflexi.c__Anaerolineae.o__Anaerolineales.f__Anaerolineaceae.g__Flexilinea			-
d__Bacteria.p__Firmicutes.c__Clostridia.o__Clostridiales.f__Eubacteriaceae.g__Eubacterium.s__Eubacterium_sp__Marseille_P4003			-
d__Bacteria.p__Actinobacteria.c__Thermoleophilia.o__Solirubrobacterales.f__Solirubrobacteraceae.g__Patulibacter.s__Patulibacter_unclassified			-
d__Bacteria.p__Firmicutes.c__Clostridia.o__Clostridiales.f__Lachnospiraceae.g__Lachnospiraceae_UCG_004.s__Lachnospiraceae_UCG_004_unclassified	GroupA	3.09331	2.40895e-05
d__Bacteria.p__Firmicutes.c__Clostridia.o__Clostridiales.f__Lachnospiraceae.g__Lachnospiraceae_UCG_004	GroupA	3.09331	2.40895e-05
d__Bacteria.p__Synergistetes.c__Synergistia.o__Synergistales.f__Synergistaceae.g__Pyramidobacter.s__Pyramidobacter_unclassified			-
d__Bacteria.p__Firmicutes.c__Clostridia.o__Clostridiales.f__Lachnospiraceae.g__Lachnoanaerobaculum.s__Lachnoanaerobaculum_unclassified			-
d__Bacteria.p__Firmicutes.c__Clostridia.o__Clostridiales.f__Lachnospiraceae.g__Lachnoanaerobaculum			-
d__Bacteria.p__Firmicutes.c__Clostridia.o__Clostridiales.f__Ruminococcaceae.g__Ruminococcaceae_UCG_014.s__Ruminococcaceae_UCG_014_unclassified	GroupA	3.08395	0.0231856
d__Bacteria.p__Firmicutes.c__Clostridia.o__Clostridiales.f__Lachnospiraceae.g__Kineothrix.s__Kineothrix_sp_			-
d__Bacteria.p__Firmicutes.c__Clostridia.o__Clostridiales.f__Ruminococcaceae.g__Ruminococcaceae_UCG_014	GroupA	3.08378	0.0231856
d__Bacteria.p__Firmicutes.c__Clostridia.o__Clostridiales.f__Lachnospiraceae.g__UC5_1_2E3.s__UC5_1_2E3_unclassified			-
d__Bacteria.p__Proteobacteria.c__Gammaproteobacteria.o__Pseudomonadales.f__Pseudomonadaceae.g__Pseudomonas.s__Pseudomonas_brenneri			-
d__Bacteria.p__Bacteroidetes.c__Bacteroidia.o__Cytophagales.f__Amoebophilaceae			-
d__Bacteria.p__Proteobacteria.c__Betaproteobacteria.o__Burkholderiales.f__Sutterellaceae	Control	3.07966	0.00212468
d__Bacteria.p__Proteobacteria.c__Betaproteobacteria.o__Rhodocyclales.f__Azonexaceae.g__Dechloromonas.s__uncultured_Dechloromonas_sp_			-
d__Bacteria.p__Actinobacteria.c__Coriobacteriia.o__Eggerthellales.f__Eggerthellaceae.g__Paraeggerthella			-
d__Bacteria.p__Proteobacteria.c__Betaproteobacteria.o__Nitrosomonadales.f__Sterolibacteriaceae.g__Methyloversatilis			-
d__Bacteria.p__Proteobacteria.c__Betaproteobacteria.o__Burkholderiales.f__Sutterellaceae.g__Sutterella	Control	3.07945	0.00165038
d__Bacteria.p__Proteobacteria.c__Betaproteobacteria.o__Rhodocyclales			-
d__Bacteria.p__Actinobacteria.c__Actinobacteria.o__Micrococcales.f__Dermabacteraceae			-
d__Bacteria.p__Bacteroidetes.c__Bacteroidia.o__Bacteroidales.f__Tannerellaceae.g__Parabacteroides.s__Parabacteroides_unclassified			-
d__Bacteria.p__Proteobacteria.c__Alphaproteobacteria.o__Rhizobiales.f__Pleomorphomonadaceae.g__Pleomorphomonadaceae_unclassified	Control	3.07364	5.40661e-05
d__Bacteria.p__Firmicutes.c__Bacilli.o__Lactobacillales.f__Streptococcaceae.g__Streptococcus.s__Streptococcus_sp_			-
d__Bacteria.p__Firmicutes.c__Clostridia.o__Clostridiales.f__Lachnospiraceae.g__Shuttleworthia.s__Shuttleworthia_unclassified			-
d__Bacteria.p__Proteobacteria.c__Gammaproteobacteria.o__Enterobacterales			-
d__Bacteria.p__Proteobacteria.c__Betaproteobacteria.o__Burkholderiales.f__Sutterellaceae.g__Sutterella.s__Sutterella_stercoricanis	Control	3.07344	0.00169017
d__Bacteria.p__Bacteroidetes.c__Bacteroidia.o__Bacteroidales.f__Bacteroidaceae.g__Bacteroides.s__Bacteroides_barnesiae			-
d__Bacteria.p__Firmicutes.c__Clostridia.o__Clostridiales.f__Lachnospiraceae.g__Lachnoclostridium.s__Clostridium__symbiosum			-
d__Bacteria.p__Firmicutes.c__Bacilli.o__Lactobacillales.f__Streptococcaceae.g__Streptococcus.s__uncultured_Streptococcus_sp_			-
d__Bacteria.p__Acidobacteria.c__Acidobacteriia.o__Acidobacteriales			-
d__Bacteria.p__Firmicutes.c__Clostridia.o__Clostridiales.f__Ruminococcaceae.g__Sporobacter.s__uncultured_Sporobacter_sp_			-
d__Bacteria.p__Firmicutes.c__Clostridia.o__Clostridiales.f__Clostridiales_Family_XIII__Incertae_Sedis.g__Mobilibacterium.s__Mobilibacterium_massiliense			-
d__Bacteria.p__Firmicutes.c__Limnochordia.o__Limnochordales.f__Limnochordaceae.g__Limnochordaceae_unclassified			-
d__Bacteria.p__Actinobacteria.c__Actinobacteria.o__Micrococcales.f__Micrococcaceae.g__Nesterenkonia			-
d__Bacteria.p__Proteobacteria.c__Alphaproteobacteria.o__Rhodospirillales.f__Rhodospirillaceae			-
d__Bacteria.p__Proteobacteria.c__Alphaproteobacteria.o__Sphingomonadales.f__Sphingomonadaceae.g__Sphingomonas	GroupC	3.07293	1.20824e-10
d__Bacteria.p__Bacteroidetes.c__Ignavibacteria.o__SJA_28.f__SJA_28_unclassified			-
d__Bacteria.p__Proteobacteria.c__Gammaproteobacteria.o__Pseudomonadales.f__Moraxellaceae.g__Moraxella			-
d__Bacteria.p__Actinobacteria			-
d__Bacteria.p__Fusobacteria.c__Fusobacteriia.o__Fusobacteriales.f__Leptotrichiaceae			-
d__Bacteria.p__Firmicutes.c__Negativicutes.o__Selenomonadales.f__Veillonellaceae.g__Mitsuokella.s__Mitsuokella_unclassified	GroupA	3.07136	0.0016751
d__Bacteria.p__Proteobacteria.c__Alphaproteobacteria.o__Rhizobiales.f__Pleomorphomonadaceae	Control	3.06129	5.40661e-05
d__Bacteria.p__Firmicutes.c__Bacilli.o__Lactobacillales.f__Lactobacillaceae.g__Lactobacillus.s__Lactobacillus_sp__oral_taxon_052			-
d__Bacteria.p__Bacteroidetes.c__Bacteroidia.o__Flavobacteriales.f__Flavobacteriaceae			-
d__Bacteria.p__Firmicutes.c__Clostridia.o__Clostridiales.f__Ruminococcaceae.g__CAG_352.s__CAG_352_unclassified			-
d__Bacteria.p__Acidobacteria.c__Blastocatellia__Subgroup_4_.o__11_24.f__11_24_unclassified.g__11_24_unclassified			-
d__Bacteria.p__Actinobacteria.c__Coriobacteriia.o__Coriobacteriales.f__Coriobacteriaceae.g__Collinsella.s__Collinsella_phocaeensis			-
d__Bacteria.p__Firmicutes.c__Clostridia.o__Clostridiales.f__Clostridiaceae.g__Clostridium.s__Clostridium_sp__Marseille_P3122			-
d__Bacteria.p__Firmicutes.c__Bacilli.o__Bacillales.f__Staphylococcaceae			-
d__Bacteria.p__Proteobacteria.c__Gammaproteobacteria.o__Enterobacterales.f__Morganellaceae.g__Proteus			-
d__Bacteria.p__Acidobacteria.c__Acidobacteriia.o__Acidobacteriales.f__Acidobacteriales_unclassified.g__Acidobacteriales_unclassified			-
d__Bacteria.p__Proteobacteria.c__Gammaproteobacteria.o__Pasteurellales.f__Pasteurellaceae.g__Haemophilus.s__Haemophilus_influenzae			-
d__Bacteria.p__Proteobacteria.c__Alphaproteobacteria.o__Caulobacterales.f__Hyphomonadaceae.g__Hirschia.s__Hirschia_unclassified			-
d__Bacteria.p__Spirochaetes.c__Spirochaetia.o__Spirochaetales.f__Spirochaetaceae.g__Sphaerochaeta.s__uncultured_Sphaerochaeta_sp_			-
d__Bacteria.p__Proteobacteria.c__Gammaproteobacteria.o__Vibrionales.f__Vibrionaceae			-
d__Bacteria.p__Proteobacteria.c__Alphaproteobacteria.o__Alphaproteobacteria_unclassified.f__Alphaproteobacteria_unclassified			-
d__Bacteria.p__Firmicutes.c__Clostridia.o__Clostridiales.f__Lachnospiraceae.g__Butyrivibrio.s__uncultured_Butyrivibrio_sp_			-
d__Bacteria.p__Firmicutes.c__Clostridia.o__Clostridiales.f__Clostridiales_Family_XIII__Incertae_Sedis.g__Anaerovorax.s__uncultured_Anaerovorax_sp_			-
d__Bacteria.p__Proteobacteria.c__Gammaproteobacteria.o__Betaproteobacteriales.f__TRA3_20.g__TRA3_20_unclassified.s__TRA3_20_unclassified			-
d__Bacteria.p__Firmicutes.c__Clostridia.o__Clostridiales.f__Lachnospiraceae.g__Lachnoclostridium_5			-
d__Bacteria.p__Firmicutes.c__Negativicutes			-
d__Bacteria.p__Proteobacteria.c__Alphaproteobacteria.o__Rhizobiales.f__Pleomorphomonadaceae.g__Pleomorphomonadaceae_unclassified.s__Pleomorphomonadaceae_unclassified	Control	3.05981	5.40661e-05
d__Bacteria.p__Proteobacteria.c__Alphaproteobacteria.o__Caulobacterales.f__Parvularculaceae.g__Amphiplicatus.s__Amphiplicatus_unclassified			-
d__Bacteria.p__Fusobacteria.c__Fusobacteriia.o__Fusobacteriales.f__Leptotrichiaceae.g__Sneathia.s__uncultured_Sneathia_sp_			-
d__Bacteria.p__Gemmatimonadetes.c__Gemmatimonadetes.o__Gemmatimonadales			-
d__Bacteria.p__Firmicutes.c__Bacilli.o__Lactobacillales.f__Leuconostocaceae.g__Weissella.s__Weissella_confusa			-
d__Bacteria.p__Firmicutes.c__Clostridia.o__Clostridiales.f__Clostridiaceae_1.g__Clostridium_sensu_stricto_2.s__Clostridium_sensu_stricto_2_unclassified			-
d__Bacteria.p__Firmicutes.c__Clostridia.o__Clostridiales.f__Peptostreptococcaceae.g__Peptostreptococcaceae_unclassified.s__Peptostreptococcaceae_unclassified			-
d__Bacteria.p__Firmicutes.c__Clostridia.o__Clostridiales.f__Family_XIII.g__Mogibacterium.s__Mogibacterium_unclassified			-
d__Bacteria.p__Bacteroidetes.c__Bacteroidia.o__Bacteroidales.f__Bacteroidaceae.g__Bacteroides.s__Bacteroides_oleiciplenus			-
d__Bacteria.p__Proteobacteria.c__Gammaproteobacteria.o__Enterobacterales.f__Yersiniaceae.g__Serratia.s__Serratia_plymuthica			-
d__Bacteria.p__Actinobacteria.c__Actinobacteria.o__Propionibacteriales.f__Nocardioidaceae.g__Aeromicrobium.s__Aeromicrobium_sp_			-
d__Bacteria.p__Firmicutes.c__Clostridia.o__Clostridiales.f__Clostridiales_Family_XIII__Incertae_Sedis			-
d__Bacteria.p__Actinobacteria.c__Actinobacteria.o__Actinomycetales	GroupD	3.05452	3.60006e-06
d__Bacteria.p__Firmicutes.c__Bacilli.o__Lactobacillales.f__Streptococcaceae.g__Streptococcus.s__Streptococcus_pneumoniae			-
d__Archaea.p__Euryarchaeota.c__Euryarchaeota_unclassified.o__Euryarchaeota_unclassified.f__Euryarchaeota_unclassified.g__Euryarchaeota_unclassified.s__Euryarchaeota_unclassified			-
d__Bacteria.p__Actinobacteria.c__Actinobacteria.o__Corynebacteriales.f__Nocardiaceae			-
d__Bacteria.p__Proteobacteria.c__Deltaproteobacteria.o__Desulfovibrionales.f__Desulfovibrionaceae.g__Bilophila.s__Bilophila_wadsworthia			-
d__Bacteria.p__Deinococcus_Thermus.c__Deinococci			-
d__Bacteria.p__Firmicutes.c__Clostridia.o__Clostridiales.f__Family_XI			-
d__Bacteria.p__Actinobacteria.c__Actinobacteria.o__Actinomycetales.f__Actinomycetaceae	GroupD	3.05413	3.79197e-06
d__Archaea.p__Archaea_unclassified.c__Archaea_unclassified.o__Archaea_unclassified			-
d__Bacteria.p__Proteobacteria.c__Gammaproteobacteria.o__Vibrionales.f__Vibrionaceae.g__Vibrio.s__uncultured_Vibrio_sp_			-
d__Bacteria.p__Actinobacteria.c__Actinobacteria.o__Actinomycetales.f__Actinomycetaceae.g__Actinomyces	GroupD	3.05382	6.50371e-06
d__Bacteria.p__Firmicutes.c__Bacilli.o__Lactobacillales.f__Leuconostocaceae.g__Weissella	GroupC	3.05041	0.0435845
d__Bacteria.p__Proteobacteria.c__Alphaproteobacteria.o__Reyranellales.f__Reyranellaceae			-
d__Bacteria.p__Firmicutes.c__Bacilli.o__Lactobacillales.f__Lactobacillaceae.g__Pediococcus			-
d__Bacteria.p__Firmicutes.c__Clostridia.o__Clostridiales.f__Lachnospiraceae.g__Ruminococcus__gnavus_group.s__Ruminococcus__gnavus_group_unclassified			-
d__Bacteria.p__Proteobacteria.c__Gammaproteobacteria.o__Aeromonadales			-
d__Bacteria.p__Firmicutes.c__Erysipelotrichia.o__Erysipelotrichales.f__Erysipelotrichaceae.g__Dielma			-
d__Bacteria.p__Bacteroidetes.c__Bacteroidia.o__Bacteroidales.f__Bacteroidaceae.g__Bacteroides.s__Bacteroides_sp_			-
d__Bacteria.p__Proteobacteria.c__Betaproteobacteria.o__Burkholderiales.f__Burkholderiales_unclassified			-
d__Bacteria.p__Actinobacteria.c__Actinobacteria.o__Propionibacteriales.f__Nocardioidaceae.g__Aeromicrobium			-
d__Bacteria.p__Firmicutes.c__Bacilli.o__Lactobacillales.f__Leuconostocaceae.g__Weissella.s__Weissella_sp__VRE272B15_13_2A			-
d__Bacteria.p__Firmicutes.c__Negativicutes.o__Selenomonadales.f__Veillonellaceae.g__Selenomonas_4			-
d__Bacteria.p__Firmicutes.c__Negativicutes.o__Selenomonadales.f__Veillonellaceae.g__Selenomonas_3			-
d__unclassified.p__unclassified			-
d__Bacteria.p__Proteobacteria.c__Alphaproteobacteria.o__Rhodospirillales.f__Rhodospirillales_unclassified			-
d__Bacteria.p__Proteobacteria.c__Gammaproteobacteria.o__EPR3968_O8a_Bc78.f__EPR3968_O8a_Bc78_unclassified.g__EPR3968_O8a_Bc78_unclassified			-
d__Bacteria.p__Actinobacteria.c__Coriobacteriia.o__Coriobacteriales.f__Eggerthellaceae.g__Paraeggerthella.s__Paraeggerthella_unclassified			-
d__Bacteria.p__Bacteroidetes.c__Bacteroidia.o__Bacteroidales.f__Prevotellaceae.g__Alloprevotella.s__Alloprevotella_tannerae			-
d__Bacteria.p__Firmicutes.c__Clostridia.o__Clostridiales.f__Lachnospiraceae.g__Lachnoclostridium.s__Clostridium__scindens			-
d__Bacteria.p__Fusobacteria.c__Fusobacteriia.o__Fusobacteriales.f__Leptotrichiaceae.g__Leptotrichia.s__Leptotrichia_sp__oral_strain_FAC5			-
d__Bacteria.p__Firmicutes.c__Bacilli.o__Lactobacillales.f__Lactobacillaceae.g__Lactobacillus.s__Lactobacillus_mucosae			-
d__Bacteria.p__Fusobacteria.c__Fusobacteriia.o__Fusobacteriales.f__Fusobacteriaceae.g__Fusobacterium.s__Fusobacterium_mortiferum			-
d__Bacteria.p__Actinobacteria.c__Actinobacteria.o__Corynebacteriales.f__Mycobacteriaceae.g__Mycobacterium.s__uncultured_Mycobacterium_sp_			-
d__Bacteria.p__Firmicutes.c__Clostridia.o__Clostridiales.f__Lachnospiraceae.g__Dorea.s__Dorea_sp__Marseille_P4003			-
d__Bacteria.p__Nitrospirae.c__Nitrospira.o__Nitrospirales.f__Nitrospiraceae.g__Nitrospira			-
d__Bacteria.p__Firmicutes.c__Negativicutes.o__Veillonellales.f__Veillonellaceae.g__Megasphaera.s__Megasphaera_sp__ASD88			-
d__Bacteria.p__Proteobacteria.c__Alphaproteobacteria.o__Sphingomonadales.f__Sphingomonadaceae.g__Sphingomonas.s__uncultured_Sphingomonas_sp_	GroupC	3.04997	2.17365e-10
d__Bacteria.p__Proteobacteria.c__Alphaproteobacteria.o__Acetobacterales.f__Acetobacteraceae.g__Gluconobacter			-
d__Bacteria.p__Actinobacteria.c__Coriobacteriia.o__Coriobacteriales.f__Coriobacteriaceae.g__Collinsella			-
d__Bacteria.p__Firmicutes.c__Clostridia.o__Clostridiales.f__Clostridiaceae.g__Clostridium.s__Clostridium_phoceensis			-
d__Bacteria.p__Proteobacteria.c__Gammaproteobacteria.o__Betaproteobacteriales.f__Rhodocyclaceae.g__Methyloversatilis.s__Methyloversatilis_unclassified			-
d__Bacteria.p__Firmicutes.c__Clostridia.o__Clostridiales.f__Lachnospiraceae.g__Dorea.s__Dorea_unclassified	GroupA	3.04626	0.000781907
d__Bacteria.p__Chloroflexi.c__Anaerolineae.o__Ardenticatenales.f__Ardenticatenaceae.g__Ardenticatenaceae_unclassified.s__Ardenticatenaceae_unclassified			-
d__Bacteria.p__Proteobacteria.c__Deltaproteobacteria	Control	3.04102	2.58017e-06
d__Bacteria.p__Tenericutes.c__Mollicutes.o__Mycoplasmatales.f__Mycoplasmataceae.g__Ureaplasma.s__uncultured_Ureaplasma_sp_			-
d__Bacteria.p__Actinobacteria.c__Acidimicrobiia.o__Microtrichales.f__Ilumatobacteraceae.g__CL500_29_marine_group			-
d__Bacteria.p__Proteobacteria.c__Deltaproteobacteria.o__Desulfovibrionales.f__Desulfovibrionaceae	Control	3.04027	2.63707e-06
d__Bacteria.p__Firmicutes.c__Clostridia.o__Clostridiales.f__Ruminococcaceae.g__Oscillospira.s__uncultured_Oscillospira_sp_			-
d__Bacteria.p__Firmicutes.c__Clostridia.o__Clostridiales.f__Lachnospiraceae.g__Eubacterium__ruminantium_group			-
d__Bacteria.p__Firmicutes.c__Clostridia.o__Clostridiales.f__Lachnospiraceae.g__Moryella			-
d__Bacteria.p__Proteobacteria.c__Alphaproteobacteria.o__Rhizobiales.f__Bradyrhizobiaceae.g__Bradyrhizobium.s__Bradyrhizobium_sp__Oc7			-
d__Bacteria.p__Proteobacteria.c__Deltaproteobacteria.o__Desulfovibrionales	Control	3.04027	2.63707e-06
d__Bacteria.p__Bacteroidetes.c__Sphingobacteriia.o__Sphingobacteriales			-
d__Bacteria.p__Firmicutes.c__Bacilli.o__Lactobacillales.f__Streptococcaceae.g__Lactococcus.s__uncultured_Lactococcus_sp_			-
d__Bacteria.p__BRC1.c__BRC1_unclassified.o__BRC1_unclassified.f__BRC1_unclassified			-
d__Bacteria.p__Bacteroidetes.c__Bacteroidia.o__Bacteroidales.f__Odoribacteraceae.g__Butyricimonas.s__uncultured_Butyricimonas_sp_			-
d__Bacteria.p__Firmicutes.c__Clostridia.o__Clostridiales.f__Lachnospiraceae.g__Murimonas.s__Murimonas_intestini			-
d__Bacteria.p__Firmicutes.c__Clostridia.o__Clostridiales.f__Lachnospiraceae.g__Roseburia.s__Roseburia_hominis	Control	3.0395	0.000183783
d__Bacteria.p__Proteobacteria.c__Gammaproteobacteria.o__Xanthomonadales.f__Xanthomonadaceae.g__Xanthomonas.s__Xanthomonas_oryzae			-
d__Bacteria.p__Firmicutes.c__Bacilli.o__Lactobacillales.f__Streptococcaceae.g__Lactococcus.s__Lactococcus_lactis			-
d__Bacteria.p__Spirochaetes.c__Spirochaetia.o__Spirochaetales.f__Spirochaetaceae			-
d__Bacteria.p__Proteobacteria.c__Alphaproteobacteria.o__Sphingomonadales.f__Sphingomonadaceae.g__Sphingopyxis.s__uncultured_Sphingopyxis_sp_			-
d__Bacteria.p__Firmicutes.c__Clostridia.o__Clostridiales.f__Lachnospiraceae.g__Anaerostipes.s__Anaerostipes_rhamnosivorans			-
d__Bacteria.p__Bacteroidetes.c__Bacteroidia.o__Flavobacteriales			-
d__Bacteria.p__Firmicutes.c__Clostridia.o__Clostridiales.f__Ruminococcaceae.g__Ruminococcaceae_V9D2013_group.s__Ruminococcaceae_V9D2013_group_unclassified			-
d__Bacteria.p__Firmicutes.c__Clostridia.o__Clostridiales.f__Family_XI.g__Sedimentibacter.s__Sedimentibacter_unclassified			-
d__Bacteria.p__Nitrospirae			-
d__Bacteria.p__Proteobacteria.c__Betaproteobacteria.o__Rhodocyclales.f__Azonexaceae.g__Dechloromonas			-
d__Bacteria.p__Proteobacteria.c__Alphaproteobacteria.o__Caulobacterales.f__Caulobacteraceae.g__Caulobacter.s__Caulobacter_unclassified			-
d__Bacteria.p__Proteobacteria.c__Gammaproteobacteria.o__EPR3968_O8a_Bc78.f__EPR3968_O8a_Bc78_unclassified			-
d__Bacteria.p__Firmicutes.c__Clostridia.o__Clostridiales.f__Clostridiaceae.g__Oxobacter			-
d__Bacteria.p__Chloroflexi.c__Chloroflexia.o__Chloroflexales.f__Roseiflexaceae			-
d__Bacteria.p__Firmicutes.c__Clostridia.o__Clostridiales.f__Family_XI.g__Anaerococcus			-
d__Bacteria.p__Firmicutes.c__Clostridia.o__Thermoanaerobacterales.f__Thermoanaerobacteraceae.g__Moorella.s__Moorella_thermoacetica			-
d__Bacteria.p__Candidatus_Saccharibacteria.c__Candidatus_Saccharibacteria_unclassified.o__Candidatus_Saccharibacteria_unclassified.f__Candidatus_Saccharibacteria_unclassified.g__Candidatus_Saccharibacteria_unclassified.s__Candidatus_Saccharibacteria_unclassified			-
d__Bacteria.p__Proteobacteria.c__Gammaproteobacteria.o__Pseudomonadales.f__Moraxellaceae.g__Acinetobacter.s__Acinetobacter_sp__dcm5A			-
d__Bacteria.p__Firmicutes.c__Erysipelotrichia.o__Erysipelotrichales.f__Erysipelotrichaceae.g__Faecalibaculum			-
d__Bacteria.p__Firmicutes.c__Clostridia.o__Clostridiales.f__Ruminococcaceae.g__Anaerotruncus			-
d__Bacteria.p__Actinobacteria.c__Actinobacteria.o__Bifidobacteriales.f__Bifidobacteriaceae.g__Scardovia.s__Scardovia_sp__sp3_iso_10_2			-
d__Bacteria.p__Firmicutes.c__Negativicutes.o__Selenomonadales.f__Veillonellaceae.g__Mitsuokella	GroupA	3.03877	0.0016751
d__Bacteria.p__Actinobacteria.c__Acidimicrobiia.o__Microtrichales.f__Ilumatobacteraceae.g__CL500_29_marine_group.s__CL500_29_marine_group_unclassified			-
d__Bacteria.p__Firmicutes.c__Clostridia.o__Clostridiales.f__Lachnospiraceae.g__Tyzzerella.s__Tyzzerella_unclassified			-
d__Bacteria.p__Actinobacteria.c__Actinobacteria.o__Actinomycetales.f__Actinomycetaceae.g__Actinomyces.s__Actinomyces_sp__MD1	GroupD	3.02474	1.47811e-05
d__Bacteria.p__Proteobacteria.c__Gammaproteobacteria.o__Legionellales.f__Legionellaceae.g__Legionella.s__uncultured_Legionella_sp_			-
d__Bacteria.p__Proteobacteria.c__Gammaproteobacteria.o__Gammaproteobacteria_unclassified.f__Gammaproteobacteria_unclassified			-
d__Bacteria.p__Proteobacteria.c__Gammaproteobacteria.o__Enterobacterales.f__Enterobacteriaceae.g__Citrobacter.s__Citrobacter_freundii			-
d__Bacteria.p__Proteobacteria.c__Alphaproteobacteria.o__Caulobacterales.f__Caulobacteraceae.g__Caulobacteraceae_unclassified.s__Caulobacteraceae_unclassified			-
d__Bacteria.p__Proteobacteria.c__Gammaproteobacteria.o__Betaproteobacteriales.f__Neisseriaceae.g__Neisseria.s__Neisseria_unclassified			-
d__Bacteria.p__Firmicutes.c__Negativicutes.o__Selenomonadales.f__Veillonellaceae.g__Veillonellaceae_unclassified.s__Veillonellaceae_unclassified			-
d__Bacteria.p__Firmicutes.c__Clostridia.o__Clostridiales.f__Lachnospiraceae.g__Lachnoclostridium.s__Clostridium__glycyrrhizinilyticum			-
d__Bacteria.p__Bacteroidetes.c__Bacteroidia.o__Bacteroidales.f__Bacteroidaceae.g__Bacteroides.s__Bacteroides_sp__35AE37	GroupA	3.01012	0.0068046
d__Bacteria.p__Actinobacteria.c__Actinobacteria.o__Propionibacteriales.f__Nocardioidaceae.g__Nocardioides.s__Nocardioides_sp__B105_21			-
d__Bacteria.p__Firmicutes.c__Negativicutes.o__Veillonellales.f__Veillonellaceae.g__Dialister.s__uncultured_Dialister_sp_			-
d__Bacteria.p__Proteobacteria.c__Gammaproteobacteria.o__Pasteurellales.f__Pasteurellaceae.g__Haemophilus.s__Haemophilus_unclassified			-
d__Bacteria.p__Firmicutes.c__Clostridia.o__Clostridiales.f__Clostridiales_Family_XIV__Incertae_Sedis.g__Clostridiales_Family_XIV__Incertae_Sedis_unclassified.s__Clostridiales_Family_XIV__Incertae_Sedis_unclassified			-
d__Bacteria.p__Synergistetes.c__Synergistia.o__Synergistales.f__Synergistaceae.g__Synergistes.s__Synergistes_unclassified			-
d__Bacteria.p__Proteobacteria.c__Betaproteobacteria.o__Neisseriales			-
d__Bacteria.p__Bacteroidetes.c__Bacteroidia.o__Bacteroidales.f__Prevotellaceae.g__Prevotella.s__Prevotella_marshii			-
d__Bacteria.p__Acidobacteria.c__Subgroup_6			-
d__Bacteria.p__Bacteroidetes.c__Bacteroidia.o__Bacteroidales.f__Prevotellaceae.g__Prevotella.s__Prevotella_lascolaii			-
d__Bacteria.p__Firmicutes.c__Erysipelotrichia.o__Erysipelotrichales.f__Erysipelotrichaceae.g__Eggerthia			-
d__Bacteria.p__Firmicutes.c__Bacilli.o__Lactobacillales.f__Streptococcaceae.g__Streptococcus.s__Streptococcus_sp__oral_clone_GM006			-
d__Bacteria.p__Firmicutes.c__Bacilli.o__Lactobacillales.f__Streptococcaceae.g__Streptococcus.s__Streptococcus_salivarius			-
d__Bacteria.p__Firmicutes.c__Bacilli.o__Lactobacillales.f__Lactobacillaceae.g__Lactobacillus.s__Lactobacillus_fermentum			-
d__Bacteria.p__Proteobacteria.c__Gammaproteobacteria.o__Cellvibrionales.f__Cellvibrionaceae.g__Aestuariicella			-
d__Bacteria.p__Proteobacteria.c__Gammaproteobacteria.o__Betaproteobacteriales.f__Rhodocyclaceae.g__Azospira			-
d__Bacteria.p__Firmicutes.c__Negativicutes.o__Selenomonadales			-
d__Bacteria.p__Bacteroidetes.c__Bacteroidia.o__Sphingobacteriales.f__Sphingobacteriaceae.g__Pedobacter.s__Pedobacter_unclassified			-
d__Bacteria.p__Bacteroidetes.c__Bacteroidia.o__Bacteroidales.f__Marinifilaceae.g__Odoribacter	GroupB	3.00597	4.99141e-08
d__Bacteria.p__Planctomycetes.c__OM190.o__OM190_unclassified.f__OM190_unclassified			-
d__Bacteria.p__Bacteroidetes.c__Bacteroidia.o__Bacteroidales.f__Marinifilaceae.g__Odoribacter.s__Odoribacter_unclassified	GroupB	3.00377	4.99141e-08
d__Bacteria.p__Bacteroidetes.c__Ignavibacteria.o__SJA_28			-
d__Bacteria.p__Bacteroidetes.c__Bacteroidia.o__Bacteroidales.f__Tannerellaceae			-
d__Bacteria.p__Firmicutes.c__Clostridia.o__Clostridiales.f__Peptococcaceae.g__Peptococcus.s__Peptococcus_sp__S9_B_15			-
d__Bacteria.p__Firmicutes.c__Bacilli.o__Bacillales.f__Bacillaceae.g__Bacillus.s__Bacillus_sp__Cd_7c			-
d__Bacteria.p__Proteobacteria.c__Gammaproteobacteria.o__Aeromonadales.f__Aeromonadaceae.g__Aeromonas			-
d__Bacteria.p__Chloroflexi.c__KD4_96.o__KD4_96_unclassified.f__KD4_96_unclassified.g__KD4_96_unclassified.s__KD4_96_unclassified			-
d__Bacteria.p__Bacteroidetes.c__Bacteroidia.o__Bacteroidales.f__Bacteroidaceae.g__Bacteroidaceae_unclassified			-
d__Bacteria.p__Actinobacteria.c__Actinobacteria.o__Bifidobacteriales.f__Bifidobacteriaceae.g__Bifidobacterium			-
d__Bacteria.p__Firmicutes.c__Clostridia.o__Clostridiales.f__Ruminococcaceae.g__Candidatus_Soleaferrea.s__Candidatus_Soleaferrea_massiliensis			-
d__Bacteria.p__Proteobacteria.c__Gammaproteobacteria.o__Betaproteobacteriales.f__Burkholderiaceae.g__Sutterella			-
d__Bacteria.p__Gemmatimonadetes.c__Gemmatimonadetes.o__Gemmatimonadales.f__Gemmatimonadaceae.g__Gemmatimonas.s__uncultured_Gemmatimonas_sp_			-
d__Bacteria.p__Firmicutes.c__Negativicutes.o__Selenomonadales.f__Veillonellaceae.g__Megamonas			-
d__Bacteria.p__Actinobacteria.c__Actinobacteria.o__Propionibacteriales.f__Propionibacteriaceae.g__Propionicimonas			-
d__Bacteria.p__Firmicutes.c__Clostridia.o__Clostridiales.f__Lachnospiraceae.g__Stomatobaculum.s__Stomatobaculum_unclassified			-
d__Bacteria.p__Bacteroidetes.c__Ignavibacteria.o__SJA_28.f__SJA_28_unclassified.g__SJA_28_unclassified.s__SJA_28_unclassified			-
d__Bacteria.p__Bacteroidetes.c__Bacteroidia.o__Chitinophagales.f__Saprospiraceae.g__Haliscomenobacter.s__Haliscomenobacter_unclassified			-
d__Bacteria.p__Fusobacteria.c__Fusobacteriia.o__Fusobacteriales.f__Fusobacteriaceae.g__Fusobacteriaceae_unclassified.s__Fusobacteriaceae_unclassified			-
d__Bacteria.p__Proteobacteria.c__Gammaproteobacteria.o__Gammaproteobacteria_unclassified			-
d__Bacteria.p__Bacteroidetes.c__Bacteroidia.o__Bacteroidales.f__Barnesiellaceae.g__Barnesiella.s__uncultured_Barnesiella_sp_			-
d__Bacteria.p__Chloroflexi.c__Chloroflexia			-
d__Bacteria.p__Actinobacteria.c__Acidimicrobiia.o__Actinomarinales			-
d__Bacteria.p__Firmicutes.c__Clostridia.o__Clostridiales.f__Lachnospiraceae.g__Butyrivibrio_2			-
d__Bacteria.p__Gemmatimonadetes.c__Longimicrobia.o__Longimicrobiales			-
d__Bacteria.p__Firmicutes.c__Bacilli.o__Bacillales.f__Pasteuriaceae			-
d__Bacteria.p__Firmicutes.c__Clostridia.o__Clostridiales.f__Family_XVIII.g__Symbiobacterium.s__Symbiobacterium_unclassified			-
d__Bacteria.p__Firmicutes.c__Clostridia.o__Clostridiales.f__Lachnospiraceae.g__Mediterraneibacter.s__Mediterraneibacter_massiliensis			-
d__Bacteria.p__Proteobacteria.c__Gammaproteobacteria.o__Alteromonadales.f__Alteromonadaceae			-
d__Bacteria.p__Firmicutes.c__Clostridia.o__Clostridiales.f__Lachnospiraceae.g__Lachnospiraceae_UCG_001.s__Lachnospiraceae_UCG_001_unclassified			-
d__Bacteria.p__Proteobacteria.c__Alphaproteobacteria.o__Sphingomonadales.f__Sphingomonadaceae.g__Blastomonas			-
d__Bacteria.p__Firmicutes.c__Clostridia.o__Clostridiales.f__Clostridiaceae_4.g__Anaerosolibacter			-
d__Bacteria.p__Deinococcus_Thermus.c__Deinococci.o__Deinococcales			-
d__Bacteria.p__Firmicutes.c__Clostridia.o__Clostridiales.f__Lachnospiraceae.g__Blautia.s__Blautia_hydrogenotrophica			-
d__Bacteria.p__Firmicutes.c__Clostridia.o__Clostridiales.f__Peptostreptococcaceae.g__Filifactor			-
d__Bacteria.p__Actinobacteria.c__Actinobacteria.o__Bifidobacteriales.f__Bifidobacteriaceae.g__Gardnerella			-
d__Bacteria.p__Firmicutes.c__Limnochordia.o__Limnochordales			-
d__Bacteria.p__Proteobacteria.c__Betaproteobacteria.o__Burkholderiales.f__Oxalobacteraceae.g__Oxalobacter.s__Oxalobacter_formigenes			-
d__Bacteria.p__Chloroflexi.c__OLB14.o__OLB14_unclassified.f__OLB14_unclassified.g__OLB14_unclassified			-
d__Bacteria.p__Actinobacteria.c__Thermoleophilia.o__Solirubrobacterales.f__Solirubrobacteraceae.g__Patulibacter			-
d__Bacteria.p__Firmicutes.c__Bacilli.o__Lactobacillales.f__Lactobacillaceae.g__Lactobacillus.s__Lactobacillus_aviarius			-
d__Bacteria.p__Actinobacteria.c__Actinobacteria.o__Streptosporangiales.f__Thermomonosporaceae			-
d__Bacteria.p__Proteobacteria.c__Gammaproteobacteria.o__Aeromonadales.f__Aeromonadaceae.g__Aeromonas.s__Aeromonas_schubertii			-
d__Bacteria.p__Bacteroidetes.c__Bacteroidia.o__Bacteroidales.f__Muribaculaceae.g__Muribaculum			-
d__Bacteria.p__Firmicutes.c__Clostridia.o__Clostridiales.f__Clostridiaceae_1.g__Haloimpatiens.s__Haloimpatiens_unclassified			-
d__Bacteria.p__Firmicutes.c__Negativicutes.o__Selenomonadales.f__Veillonellaceae.g__Selenomonas_3.s__Selenomonas_3_unclassified			-
d__Bacteria.p__Epsilonbacteraeota.c__Campylobacteria.o__Campylobacterales.f__Arcobacteraceae.g__Arcobacter.s__Arcobacter_unclassified			-
d__Bacteria.p__Proteobacteria.c__Gammaproteobacteria.o__Xanthomonadales.f__Xanthomonadaceae.g__Pseudoxanthomonas.s__Pseudoxanthomonas_unclassified			-
d__Bacteria.p__Tenericutes.c__Mollicutes.o__Mycoplasmatales.f__Mycoplasmataceae			-
d__Bacteria.p__Fusobacteria.c__Fusobacteriia.o__Fusobacteriales.f__Leptotrichiaceae.g__Leptotrichia.s__Leptotrichia_sp__oral_clone_EX103			-
d__Bacteria.p__Proteobacteria.c__Alphaproteobacteria.o__Sphingomonadales.f__Sphingomonadaceae.g__Sphingomonas.s__Sphingomonas_sp__Sph16			-
d__Bacteria.p__Firmicutes.c__Clostridia.o__Clostridiales.f__Ruminococcaceae.g__Ruminococcaceae_UCG_003.s__Ruminococcaceae_UCG_003_unclassified			-
d__Bacteria.p__Actinobacteria.c__Coriobacteriia.o__Coriobacteriales.f__Atopobiaceae.g__Olsenella.s__Olsenella_congonensis			-
d__Bacteria.p__Bacteroidetes.c__Bacteroidia.o__Bacteroidales.f__Bacteroidaceae.g__Bacteroides.s__Bacteroides_thetaiotaomicron			-
d__Bacteria.p__Firmicutes.c__Bacilli.o__Lactobacillales.f__Streptococcaceae.g__Streptococcus.s__Streptococcus_anginosus			-
d__Bacteria.p__Fusobacteria.c__Fusobacteriia.o__Fusobacteriales.f__Fusobacteriaceae.g__Fusobacterium.s__Fusobacterium_unclassified			-
d__Bacteria.p__Firmicutes.c__Erysipelotrichia.o__Erysipelotrichales.f__Erysipelotrichaceae.g__Allobaculum.s__uncultured_Allobaculum_sp_			-
d__Bacteria.p__Planctomycetes.c__Planctomycetacia.o__Planctomycetales.f__Planctomycetales_unclassified.g__Planctomycetales_unclassified.s__Planctomycetales_unclassified			-
d__Bacteria.p__Firmicutes.c__Clostridia.o__Clostridiales.f__Eubacteriaceae.g__Pseudoramibacter			-
d__Bacteria.p__Actinobacteria.c__Actinobacteria.o__Propionibacteriales.f__Propionibacteriaceae.g__Cutibacterium			-
d__Bacteria.p__Cyanobacteria.c__Melainabacteria.o__Gastranaerophilales.f__Gastranaerophilales_unclassified.g__Gastranaerophilales_unclassified.s__Gastranaerophilales_unclassified			-
d__Bacteria.p__Firmicutes.c__Clostridia.o__Clostridiales.f__Peptostreptococcaceae.g__Clostridioides			-
d__Bacteria.p__Proteobacteria.c__Betaproteobacteria.o__Neisseriales.f__Neisseriaceae.g__Neisseriaceae_unclassified			-
d__Bacteria.p__Patescibacteria.c__Saccharimonadia.o__Saccharimonadales.f__Saccharimonadaceae.g__Saccharimonadaceae_unclassified			-
d__Bacteria.p__Actinobacteria.c__Coriobacteriia.o__Coriobacteriales.f__Atopobiaceae.g__Coriobacteriaceae_UCG_002.s__Coriobacteriaceae_UCG_002_unclassified			-
d__Bacteria.p__Firmicutes.c__Clostridia.o__Clostridiales.f__Lachnospiraceae.g__Roseburia.s__Roseburia_sp_			-
d__Bacteria.p__Firmicutes.c__Clostridia.o__Clostridiales.f__Peptostreptococcaceae.g__Paraclostridium.s__Paraclostridium_unclassified			-
d__Bacteria.p__Firmicutes.c__Negativicutes.o__Acidaminococcales.f__Acidaminococcaceae.g__Acidaminococcus			-
d__Bacteria.p__Proteobacteria.c__Betaproteobacteria.o__Burkholderiales.f__Oxalobacteraceae.g__Massilia.s__Massilia_sp__YMA4			-
d__Bacteria.p__Actinobacteria.c__Actinobacteria.o__Bifidobacteriales.f__Bifidobacteriaceae.g__Gardnerella.s__Gardnerella_unclassified			-
d__Bacteria.p__Proteobacteria.c__Gammaproteobacteria.o__Pseudomonadales.f__Pseudomonadaceae.g__Pseudomonas.s__Pseudomonas_sp_			-
d__Bacteria.p__Actinobacteria.c__Thermoleophilia.o__Solirubrobacterales			-
d__Bacteria.p__Bacteroidetes.c__Bacteroidia.o__Bacteroidales.f__Bacteroidaceae.g__Bacteroides.s__Bacteroides_sp__S254			-
d__Bacteria.p__Verrucomicrobia.c__Verrucomicrobiae.o__Opitutales.f__Puniceicoccaceae			-
d__Bacteria.p__Firmicutes.c__Clostridia.o__Clostridiales.f__Ruminococcaceae.g__Fournierella.s__Fournierella_massiliensis			-
d__Bacteria.p__Proteobacteria.c__Gammaproteobacteria.o__Betaproteobacteriales.f__Rhodocyclaceae.g__Sulfuritalea			-
d__Bacteria.p__Firmicutes.c__Clostridia.o__Clostridiales.f__Lachnospiraceae.g__Lachnoclostridium.s__Lachnoclostridium_urinimassiliense			-
d__Bacteria.p__Firmicutes.c__Clostridia.o__Clostridiales.f__Lachnospiraceae.g__Butyrivibrio			-
d__Bacteria.p__Bacteroidetes.c__Bacteroidia.o__Bacteroidales.f__Tannerellaceae.g__Tannerella.s__uncultured_Tannerella_sp_			-
d__Bacteria.p__Firmicutes.c__Clostridia.o__Clostridiales.f__Ruminococcaceae.g__Phocea.s__Phocea_unclassified			-
d__Bacteria.p__Firmicutes.c__Clostridia.o__Clostridiales.f__Lachnospiraceae.g__Robinsoniella.s__uncultured_Robinsoniella_sp_			-
d__Bacteria.p__Firmicutes.c__Clostridia.o__Clostridiales.f__Peptostreptococcaceae.g__Terrisporobacter			-
d__Bacteria.p__Actinobacteria.c__Actinobacteria.o__Pseudonocardiales.f__Pseudonocardiaceae.g__Actinomycetospora.s__Actinomycetospora_lutea			-
d__Bacteria.p__Proteobacteria.c__Gammaproteobacteria.o__Cellvibrionales.f__Porticoccaceae.g__Porticoccus			-
d__Bacteria.p__Actinobacteria.c__Coriobacteriia.o__Coriobacteriales.f__Eggerthellaceae.g__Paraeggerthella			-
d__Bacteria.p__Proteobacteria.c__Deltaproteobacteria.o__Bdellovibrionales.f__Bdellovibrionaceae.g__Bdellovibrio.s__Bdellovibrio_unclassified			-
d__Archaea.p__Archaea_unclassified.c__Archaea_unclassified.o__Archaea_unclassified.f__Archaea_unclassified.g__Archaea_unclassified			-
d__Bacteria.p__Proteobacteria.c__Alphaproteobacteria.o__Rhizobiales.f__Rhizobiaceae.g__Shinella			-
d__Bacteria.p__Acidobacteria.c__Subgroup_6.o__Subgroup_6_unclassified.f__Subgroup_6_unclassified.g__Subgroup_6_unclassified.s__Subgroup_6_unclassified			-
d__Bacteria.p__Proteobacteria.c__Alphaproteobacteria.o__Rhodobacterales.f__Rhodobacteraceae.g__Rubellimicrobium.s__Rubellimicrobium_unclassified			-
d__Bacteria.p__Proteobacteria.c__Betaproteobacteria.o__Burkholderiales.f__Comamonadaceae.g__Hydrogenophaga			-
d__Bacteria.p__Bacteroidetes.c__Bacteroidia.o__Sphingobacteriales.f__Sphingobacteriaceae.g__Pedobacter			-
d__Bacteria.p__Firmicutes.c__Clostridia.o__Clostridiales.f__Ruminococcaceae.g__Ruminococcaceae_UCG_008.s__Ruminococcaceae_UCG_008_unclassified			-
d__Bacteria.p__Firmicutes.c__Clostridia.o__Clostridiales.f__Clostridiaceae.g__Mordavella.s__Mordavella_sp__28_15			-
d__Bacteria.p__Actinobacteria.c__Coriobacteriia.o__Coriobacteriales.f__Atopobiaceae.g__Libanicoccus.s__Libanicoccus_unclassified			-
d__Bacteria.p__Proteobacteria.c__Gammaproteobacteria.o__Nitrosococcales.f__Methylophagaceae.g__Methylophaga			-
d__Bacteria.p__Proteobacteria.c__Alphaproteobacteria.o__Rhizobiales.f__Bradyrhizobiaceae.g__Bradyrhizobium.s__Bradyrhizobium_sp__181TO1SAPT			-
d__Bacteria.p__Proteobacteria.c__Gammaproteobacteria.o__Pseudomonadales.f__Moraxellaceae.g__Alkanindiges			-
d__Bacteria.p__Patescibacteria.c__Saccharimonadia.o__Saccharimonadales.f__Saccharimonadales_unclassified.g__Saccharimonadales_unclassified.s__Saccharimonadales_unclassified			-
d__Bacteria.p__Firmicutes.c__Bacilli.o__Bacillales.f__Staphylococcaceae.g__Macrococcus			-
d__Bacteria.p__Firmicutes.c__Erysipelotrichia.o__Erysipelotrichales.f__Erysipelotrichaceae.g__Candidatus_Stoquefichus			-
d__Bacteria.p__Firmicutes.c__Clostridia.o__Clostridiales.f__Lachnospiraceae.g__Extibacter.s__Extibacter_muris			-
d__Bacteria.p__Firmicutes.c__Clostridia.o__Clostridiales.f__Peptostreptococcaceae.g__Romboutsia.s__Romboutsia_hominis			-
d__Bacteria.p__Proteobacteria.c__Gammaproteobacteria.o__Oceanospirillales.f__Nitrincolaceae.g__Marinobacterium.s__Marinobacterium_unclassified			-
d__Bacteria.p__Firmicutes.c__Clostridia.o__Clostridiales.f__Ruminococcaceae.g__Sporobacter			-
d__Bacteria.p__Actinobacteria.c__Coriobacteriia.o__Coriobacteriales.f__Atopobiaceae.g__Olsenella.s__Olsenella_sp__SN21			-
d__Bacteria.p__Firmicutes.c__Clostridia.o__Clostridiales.f__Ruminococcaceae.g__Ruminococcus.s__Ruminococcus_lactaris			-
d__Bacteria.p__Proteobacteria.c__Gammaproteobacteria.o__Enterobacterales.f__Yersiniaceae			-
d__Bacteria.p__Proteobacteria.c__Gammaproteobacteria.o__Enterobacterales.f__Enterobacteriaceae.g__Enterobacter.s__Enterobacter_sp__Nj_68			-
d__Bacteria.p__Actinobacteria.c__FFCH16263.o__FFCH16263_unclassified.f__FFCH16263_unclassified.g__FFCH16263_unclassified			-
d__Bacteria.p__Firmicutes.c__Clostridia.o__Clostridiales.f__Family_XIII.g__Family_XIII_AD3011_group			-
d__Bacteria.p__Actinobacteria.c__Actinobacteria.o__Micrococcales.f__Microbacteriaceae.g__Leucobacter.s__Leucobacter_chironomi			-
d__Bacteria.p__Proteobacteria.c__Epsilonproteobacteria.o__Campylobacterales			-
d__Bacteria.p__Epsilonbacteraeota.c__Campylobacteria.o__Campylobacterales.f__Campylobacteraceae.g__Campylobacter			-
d__Bacteria.p__Firmicutes.c__Erysipelotrichia.o__Erysipelotrichales.f__Erysipelotrichaceae.g__Erysipelatoclostridium.s__Clostridium__cocleatum			-
d__Bacteria.p__Verrucomicrobia.c__Verrucomicrobiae			-
d__Bacteria.p__Proteobacteria.c__Alphaproteobacteria.o__Rhodobacterales.f__Rhodobacteraceae.g__Paracoccus.s__Paracoccus_sp__G200V			-
d__Bacteria.p__Firmicutes.c__Erysipelotrichia.o__Erysipelotrichales.f__Erysipelotrichaceae.g__Faecalitalea.s__uncultured_Faecalitalea_sp_			-
d__Bacteria.p__Firmicutes.c__Bacilli.o__Lactobacillales.f__Lactobacillaceae.g__Lactobacillus.s__Lactobacillus_reuteri			-
d__Bacteria.p__Firmicutes.c__Erysipelotrichia.o__Erysipelotrichales.f__Erysipelotrichaceae.g__Catenisphaera			-
d__Bacteria.p__Firmicutes.c__Clostridia.o__Clostridiales.f__Ruminococcaceae.g__Phocea			-
d__Bacteria.p__Synergistetes.c__Synergistia.o__Synergistales.f__Synergistaceae.g__Fretibacterium.s__Fretibacterium_unclassified			-
d__Bacteria.p__Firmicutes.c__Clostridia.o__Clostridiales.f__Lachnospiraceae.g__Blautia.s__Blautia_sp__AUH_JLD3			-
d__Bacteria.p__Proteobacteria.c__Betaproteobacteria.o__Burkholderiales.f__Comamonadaceae.g__Comamonas.s__uncultured_Comamonas_sp_			-
d__Bacteria.p__Firmicutes.c__Bacilli.o__Lactobacillales.f__Lactobacillaceae.g__Lactobacillus.s__Lactobacillus_pontis			-
d__Bacteria.p__Cyanobacteria.c__Oxyphotobacteria.o__Nostocales.f__Chroococcidiopsaceae.g__Chroococcidiopsis_SAG_2023.s__Chroococcidiopsis_SAG_2023_unclassified			-
d__Bacteria.p__Bacteroidetes.c__Bacteroidia.o__Bacteroidales.f__Bacteroidaceae.g__Bacteroides.s__Bacteroides_salyersiae			-
d__Bacteria.p__Firmicutes.c__Clostridia.o__Clostridiales.f__Lachnospiraceae.g__Blautia.s__Blautia_obeum			-
d__Bacteria.p__Firmicutes.c__Clostridia.o__Clostridiales.f__Lachnospiraceae.g__Stomatobaculum			-
d__Archaea.p__Euryarchaeota.c__Euryarchaeota_unclassified.o__Euryarchaeota_unclassified			-
d__Bacteria.p__Firmicutes.c__Clostridia.o__Clostridiales.f__Ruminococcaceae.g__Acetivibrio.s__uncultured_Acetivibrio_sp_			-
d__Bacteria.p__Tenericutes.c__Mollicutes.o__Mycoplasmatales.f__Mycoplasmataceae.g__Mycoplasma			-
d__Bacteria.p__Actinobacteria.c__Actinobacteria			-
d__Bacteria.p__Firmicutes.c__Clostridia.o__Clostridiales.f__Lachnospiraceae.g__GCA_900066755			-
d__Bacteria.p__Actinobacteria.c__Rubrobacteria.o__Rubrobacteria_unclassified.f__Rubrobacteria_unclassified.g__Rubrobacteria_unclassified.s__Rubrobacteria_unclassified			-
d__Bacteria.p__Bacteroidetes.c__Bacteroidia.o__Flavobacteriales.f__Weeksellaceae			-
d__Bacteria.p__BRC1.c__BRC1_unclassified			-
d__Bacteria.p__Firmicutes.c__Clostridia.o__Clostridiales.f__Ruminococcaceae.g__Anaerotruncus.s__Anaerotruncus_unclassified			-
d__Bacteria.p__Actinobacteria.c__Coriobacteriia.o__Coriobacteriales.f__Coriobacteriaceae.g__Enorma.s__Enorma_massiliensis			-
d__Bacteria.p__Proteobacteria.c__Gammaproteobacteria.o__Pseudomonadales.f__Moraxellaceae.g__Acinetobacter.s__Acinetobacter_septicus			-
d__Bacteria.p__Firmicutes.c__Clostridia.o__Thermoanaerobacterales.f__Family_III			-
d__Bacteria.p__Firmicutes.c__Clostridia.o__Clostridiales.f__Lachnospiraceae.g__Robinsoniella.s__Robinsoniella_peoriensis			-
d__Bacteria.p__Firmicutes.c__Erysipelotrichia.o__Erysipelotrichales.f__Erysipelotrichaceae.g__Erysipelotrichaceae_UCG_006			-
d__Bacteria.p__Proteobacteria.c__Alphaproteobacteria.o__Caulobacterales.f__Hyphomonadaceae			-
d__Bacteria.p__Firmicutes.c__Erysipelotrichia.o__Erysipelotrichales.f__Erysipelotrichaceae.g__Erysipelotrichaceae_UCG_004			-
d__Bacteria.p__Bacteroidetes.c__Bacteroidia.o__Cytophagales.f__Microscillaceae.g__Chryseolinea.s__Chryseolinea_unclassified			-
d__Bacteria.p__Tenericutes.c__Mollicutes.o__Izimaplasmatales			-
d__Bacteria.p__Proteobacteria.c__Gammaproteobacteria.o__Enterobacterales.f__Enterobacteriaceae.g__Citrobacter			-
d__Bacteria.p__Gemmatimonadetes.c__Longimicrobia			-
d__Bacteria.p__Gemmatimonadetes.c__Gemmatimonadetes.o__Gemmatimonadales.f__Gemmatimonadaceae			-
d__Bacteria.p__Firmicutes.c__Bacilli.o__Bacillales.f__Bacillaceae.g__Anoxybacillus			-
d__Bacteria.p__Planctomycetes.c__Phycisphaerae.o__Pla1_lineage.f__Pla1_lineage_unclassified.g__Pla1_lineage_unclassified			-
d__Bacteria.p__Firmicutes.c__Clostridia.o__Clostridiales.f__Ruminococcaceae.g__Ruminococcaceae_UCG_007.s__Ruminococcaceae_UCG_007_unclassified			-
d__Bacteria.p__Actinobacteria.c__Coriobacteriia.o__Coriobacteriales.f__Eggerthellaceae.g__CHKCI002			-
d__Bacteria.p__Proteobacteria.c__Alphaproteobacteria.o__Rhodospirillales.f__Rhodospirillales_unclassified.g__Rhodospirillales_unclassified.s__Rhodospirillales_unclassified			-
d__Bacteria.p__Proteobacteria.c__Gammaproteobacteria.o__R7C24.f__R7C24_unclassified			-
d__Bacteria.p__Firmicutes.c__Bacilli.o__Bacillales.f__Paenibacillaceae			-
d__Bacteria.p__Proteobacteria.c__Alphaproteobacteria.o__Sphingomonadales.f__Sphingomonadaceae.g__Sphingopyxis			-
d__Bacteria.p__Bacteroidetes.c__Bacteroidia.o__Bacteroidales.f__Bacteroidaceae.g__Bacteroides.s__Bacteroides_rodentium			-
d__Bacteria.p__Planctomycetes.c__Phycisphaerae.o__Pla1_lineage			-
d__Bacteria.p__BRC1.c__BRC1_unclassified.o__BRC1_unclassified.f__BRC1_unclassified.g__BRC1_unclassified.s__BRC1_unclassified			-
d__Bacteria.p__Chloroflexi.c__Anaerolineae.o__Ardenticatenales.f__Ardenticatenaceae			-
d__Bacteria.p__Proteobacteria.c__Gammaproteobacteria.o__Enterobacterales.f__Enterobacteriaceae.g__Salmonella.s__Salmonella_sp_			-
d__Bacteria.p__Proteobacteria.c__Alphaproteobacteria.o__Caulobacterales.f__Caulobacteraceae.g__Brevundimonas			-
d__Bacteria.p__Proteobacteria.c__Alphaproteobacteria.o__Sphingomonadales.f__Sphingomonadaceae.g__Sphingomonas.s__Sphingomonas_sp__F5			-
d__Bacteria.p__Firmicutes.c__Clostridia.o__Clostridiales.f__Ruminococcaceae.g__Caproiciproducens			-
d__Bacteria.p__Firmicutes.c__Clostridia.o__Clostridiales.f__Ruminococcaceae.g__Acetanaerobacterium			-
d__Bacteria.p__Actinobacteria.c__Actinobacteria.o__Actinomycetales.f__Actinomycetaceae.g__Actinomyces.s__Actinomyces_israelii			-
d__Bacteria.p__Firmicutes.c__Bacilli.o__Lactobacillales.f__Streptococcaceae.g__Streptococcus.s__Streptococcus_thermophilus			-
d__Bacteria.p__Firmicutes.c__Clostridia.o__Clostridiales.f__Lachnospiraceae.g__Cellulosilyticum.s__Cellulosilyticum_lentocellum			-
d__Bacteria.p__Proteobacteria.c__Gammaproteobacteria.o__Pasteurellales.f__Pasteurellaceae.g__Haemophilus.s__Haemophilus_sp__oral_clone_JM053			-
d__Bacteria.p__Bacteroidetes.c__Bacteroidia.o__Bacteroidales.f__Dysgonomonadaceae			-
d__Bacteria.p__Fusobacteria.c__Fusobacteriia.o__Fusobacteriales.f__Fusobacteriaceae.g__Fusobacterium.s__uncultured_Fusobacterium_sp_			-
d__Bacteria.p__Proteobacteria.c__Gammaproteobacteria.o__Pseudomonadales.f__Moraxellaceae.g__Alkanindiges.s__Alkanindiges_unclassified			-
d__Bacteria.p__Bacteroidetes.c__Bacteroidia.o__Cytophagales.f__Microscillaceae.g__Chryseolinea			-
d__Archaea.p__Euryarchaeota.c__Methanomicrobia.o__Methanosarcinales			-
d__Bacteria.p__Proteobacteria.c__Alphaproteobacteria.o__Rhizobiales.f__Rhizobiaceae.g__Aureimonas.s__Aureimonas_unclassified			-
d__Bacteria.p__Proteobacteria.c__Gammaproteobacteria.o__Pseudomonadales.f__Pseudomonadaceae.g__Pseudomonas.s__Pseudomonas_monteilii			-
d__Archaea.p__Archaea_unclassified.c__Archaea_unclassified			-
d__Bacteria.p__Bacteroidetes.c__Bacteroidia.o__Bacteroidales.f__Bacteroidaceae.g__Bacteroides.s__Bacteroides_sartorii			-
d__Bacteria.p__Proteobacteria.c__Gammaproteobacteria.o__Pseudomonadales.f__Pseudomonadaceae.g__Pseudomonas.s__Pseudomonas_migulae			-
d__Bacteria.p__Proteobacteria.c__Gammaproteobacteria.o__Enterobacterales.f__Morganellaceae			-
d__Archaea.p__Euryarchaeota.c__Euryarchaeota_unclassified.o__Euryarchaeota_unclassified.f__Euryarchaeota_unclassified			-
d__Bacteria.p__Proteobacteria.c__Alphaproteobacteria.o__Reyranellales			-
d__Bacteria.p__Bacteroidetes.c__Bacteroidia.o__Bacteroidales.f__Dysgonomonadaceae.g__Dysgonomonas.s__Dysgonomonas_unclassified			-
d__Bacteria.p__Firmicutes.c__Erysipelotrichia.o__Erysipelotrichales.f__Erysipelotrichaceae.g__Catenibacterium.s__Catenibacterium_mitsuokai			-
d__Bacteria.p__Proteobacteria.c__Betaproteobacteria			-
d__Bacteria.p__Firmicutes.c__Clostridia.o__Clostridiales.f__Ruminococcaceae.g__DTU089.s__DTU089_unclassified			-
d__Bacteria.p__Actinobacteria.c__Actinobacteria.o__Micrococcales.f__Micrococcaceae.g__Micrococcus			-
d__Bacteria.p__Firmicutes.c__Clostridia.o__Clostridiales.f__Lachnospiraceae.g__Lachnoclostridium.s__Lachnoclostridium_phytofermentans			-
d__Bacteria.p__Firmicutes.c__Clostridia.o__Clostridiales.f__Eubacteriaceae.g__Eubacterium.s__Eubacterium_sp_			-
d__Bacteria.p__Proteobacteria.c__Betaproteobacteria.o__Neisseriales.f__Neisseriaceae.g__Eikenella.s__uncultured_Eikenella_sp_			-
d__Bacteria.p__Planctomycetes.c__Planctomycetacia.o__Planctomycetales			-
d__Bacteria.p__Firmicutes.c__Clostridia.o__Clostridiales.f__Clostridiaceae.g__Clostridium.s__Clostridium_sp__cTPY_17			-
d__Bacteria.p__Actinobacteria.c__Acidimicrobiia.o__Microtrichales.f__Ilumatobacteraceae			-
d__Bacteria.p__Proteobacteria.c__Gammaproteobacteria.o__Gammaproteobacteria_Incertae_Sedis.f__Unknown_Family.g__Candidatus_Berkiella.s__Candidatus_Berkiella_unclassified			-
d__Bacteria.p__Firmicutes.c__Clostridia.o__Clostridiales.f__Ruminococcaceae.g__Ruminococcaceae_UCG_005.s__Ruminococcaceae_UCG_005_unclassified			-
d__Bacteria.p__Bacteroidetes.c__Bacteroidia.o__Cytophagales.f__Microscillaceae			-
d__Bacteria.p__Actinobacteria.c__Actinobacteria.o__Actinomycetales.f__Actinomycetales_unclassified.g__Actinomycetales_unclassified.s__Actinomycetales_unclassified			-
d__Bacteria.p__Bacteroidetes.c__Bacteroidetes_unclassified.o__Bacteroidetes_unclassified.f__Bacteroidetes_unclassified			-
d__Bacteria.p__Proteobacteria.c__Alphaproteobacteria.o__Rhizobiales.f__Devosiaceae.g__Devosia			-
d__Bacteria.p__Firmicutes.c__Clostridia.o__Clostridiales.f__Lachnospiraceae.g__Lachnospiraceae_UCG_002.s__Lachnospiraceae_UCG_002_unclassified			-
d__Bacteria.p__Firmicutes.c__Clostridia.o__Clostridiales.f__Eubacteriaceae.g__Intestinibacillus			-
d__Bacteria.p__Proteobacteria.c__Alphaproteobacteria.o__Sphingomonadales.f__Sphingomonadaceae.g__Altererythrobacter.s__Altererythrobacter_unclassified			-
d__Bacteria.p__Actinobacteria.c__Actinobacteria.o__Corynebacteriales.f__Dietziaceae			-
d__Bacteria.p__Cyanobacteria.c__Melainabacteria.o__Obscuribacterales.f__Obscuribacterales_unclassified.g__Obscuribacterales_unclassified.s__Obscuribacterales_unclassified			-
d__Bacteria.p__Firmicutes.c__Negativicutes.o__Veillonellales.f__Veillonellaceae.g__Dialister			-
d__Bacteria.p__Firmicutes.c__Bacilli.o__Lactobacillales.f__Lactobacillaceae.g__Lactobacillus.s__Lactobacillus_sp__TS2			-
d__Bacteria.p__Firmicutes.c__Bacilli.o__Bacillales.f__Paenibacillaceae.g__Paenibacillus			-
d__Bacteria.p__Actinobacteria.c__Actinobacteria.o__Micrococcales.f__Microbacteriaceae			-
d__Bacteria.p__Proteobacteria.c__Alphaproteobacteria.o__Rhizobiales.f__Bradyrhizobiaceae			-
d__Bacteria.p__Firmicutes.c__Clostridia.o__Clostridiales.f__Clostridiaceae.g__Clostridium.s__Clostridium_sp__AT4			-
d__Bacteria.p__Bacteroidetes.c__Bacteroidia.o__Bacteroidales.f__Muribaculaceae.g__Muribaculum.s__Muribaculum_unclassified			-
d__Bacteria.p__Acidobacteria.c__Acidobacteriia			-
d__Bacteria.p__Cyanobacteria.c__Melainabacteria.o__Gastranaerophilales.f__Gastranaerophilales_unclassified.g__Gastranaerophilales_unclassified			-
d__Bacteria.p__Proteobacteria.c__Alphaproteobacteria.o__Rhodobacterales.f__Rhodobacteraceae			-
d__Bacteria.p__Proteobacteria.c__Alphaproteobacteria.o__Caulobacterales.f__Caulobacteraceae.g__Caulobacteraceae_unclassified			-
d__Bacteria.p__Bacteroidetes.c__Bacteroidia.o__Bacteroidales.f__Tannerellaceae.g__Parabacteroides.s__Parabacteroides_sp__Marseille_P3668			-
d__Bacteria.p__Firmicutes.c__Negativicutes.o__Selenomonadales.f__Veillonellaceae.g__Sporomusa			-
d__Bacteria.p__Proteobacteria.c__Betaproteobacteria.o__Burkholderiales.f__Comamonadaceae.g__Comamonas			-
d__Bacteria.p__Proteobacteria.c__Alphaproteobacteria.o__Sphingomonadales.f__Sphingomonadaceae.g__Sphingomonas.s__Sphingomonas_melonis			-
d__Bacteria.p__Firmicutes.c__Erysipelotrichia.o__Erysipelotrichales.f__Erysipelotrichaceae.g__Holdemania.s__Holdemania_sp__Marseille_P2844			-
d__Bacteria.p__Proteobacteria.c__Alphaproteobacteria.o__Rhizobiales.f__Rhizobiaceae.g__Aureimonas			-
d__Bacteria.p__Firmicutes.c__Bacilli.o__Lactobacillales.f__Lactobacillaceae.g__Lactobacillus.s__Lactobacillus_sanfranciscensis			-
d__Bacteria.p__Firmicutes.c__Clostridia.o__Clostridiales.f__Hungateiclostridiaceae			-
d__Bacteria.p__Firmicutes.c__Clostridia.o__Clostridiales.f__Peptostreptococcaceae.g__Tepidibacter			-
d__Bacteria.p__Proteobacteria.c__Gammaproteobacteria.o__Enterobacterales.f__Yersiniaceae.g__Serratia			-
d__Bacteria.p__Chloroflexi.c__Anaerolineae.o__Caldilineales.f__Caldilineaceae.g__Caldilineaceae_unclassified			-
d__Bacteria.p__Firmicutes.c__Clostridia.o__Clostridiales.f__Peptostreptococcaceae.g__Peptoclostridium			-
d__Bacteria.p__Bacteroidetes.c__Bacteroidia.o__Bacteroidales.f__Barnesiellaceae.g__Coprobacter			-
d__Bacteria.p__Bacteroidetes.c__Bacteroidia.o__Bacteroidales.f__Prevotellaceae.g__Prevotellaceae_NK3B31_group			-
d__Bacteria.p__Verrucomicrobia.c__Verrucomicrobiae.o__Pedosphaerales.f__Pedosphaeraceae.g__Pedosphaeraceae_unclassified			-
d__Bacteria.p__Actinobacteria.c__Actinobacteria.o__Micrococcales.f__Intrasporangiaceae.g__Serinicoccus			-
d__Archaea.p__Euryarchaeota.c__Methanobacteria.o__Methanobacteriales.f__Methanobacteriaceae.g__Methanobrevibacter.s__uncultured_Methanobrevibacter_sp_			-
d__Bacteria.p__Candidatus_Saccharibacteria.c__Candidatus_Saccharibacteria_unclassified.o__Candidatus_Saccharibacteria_unclassified.f__Candidatus_Saccharibacteria_unclassified			-
d__Bacteria.p__Verrucomicrobia.c__Verrucomicrobiae.o__Verrucomicrobiales.f__Akkermansiaceae			-
d__Bacteria.p__Firmicutes.c__Clostridia.o__Clostridiales.f__Ruminococcaceae.g__Ruminococcus.s__Ruminococcus_sp__2P_7			-
d__Bacteria.p__Firmicutes.c__Bacilli.o__Bacillales.f__Bacillaceae.g__Bacillus.s__Bacillus_sp__PASCS17			-
d__Bacteria.p__Chloroflexi.c__Anaerolineae.o__RBG_13_54_9.f__RBG_13_54_9_unclassified			-
d__Bacteria.p__Firmicutes.c__Clostridia.o__Clostridiales.f__Ruminococcaceae.g__Agathobaculum.s__Agathobaculum_sp_			-
d__Bacteria.p__Firmicutes.c__Bacilli.o__Bacillales.f__Pasteuriaceae.g__Pasteuria			-
d__Bacteria.p__Proteobacteria.c__Gammaproteobacteria.o__Ga0077536.f__Ga0077536_unclassified			-
d__Bacteria.p__Planctomycetes.c__Planctomycetacia.o__Gemmatales.f__Gemmataceae.g__Gemmata.s__Gemmata_unclassified			-
d__Bacteria.p__Firmicutes.c__Negativicutes.o__Selenomonadales.f__Veillonellaceae.g__Veillonellaceae_unclassified			-
d__Bacteria.p__Firmicutes.c__Erysipelotrichia.o__Erysipelotrichales.f__Erysipelotrichaceae.g__Clostridium__innocuum_group			-
d__Bacteria.p__Proteobacteria.c__Betaproteobacteria.o__Burkholderiales.f__Comamonadaceae.g__Hydrogenophaga.s__Hydrogenophaga_sp__IDSBO_1			-
d__Bacteria.p__Proteobacteria.c__Gammaproteobacteria.o__Gammaproteobacteria_Incertae_Sedis.f__Unknown_Family.g__Acidibacter.s__Acidibacter_unclassified			-
d__Bacteria.p__Proteobacteria.c__Alphaproteobacteria.o__Rhizobiales.f__Xanthobacteraceae			-
d__Bacteria.p__Firmicutes.c__Clostridia.o__Clostridiales.f__Lachnospiraceae.g__Blautia.s__Blautia_sp__YHC_4			-
d__Bacteria.p__Proteobacteria.c__Gammaproteobacteria.o__Betaproteobacteriales.f__Neisseriaceae.g__Eikenella.s__Eikenella_unclassified			-
d__Bacteria.p__Dadabacteria.c__Dadabacteriia.o__Dadabacteriales			-
d__Bacteria.p__Firmicutes.c__Clostridia.o__Clostridiales.f__Clostridiales_Family_XIII__Incertae_Sedis.g__Ihubacter.s__Ihubacter_massiliensis			-
d__Bacteria.p__Firmicutes.c__Clostridia.o__Clostridiales.f__Lachnospiraceae.g__Lachnoclostridium.s__Clostridium__hylemonae			-
d__Bacteria.p__Planctomycetes.c__Planctomycetacia.o__Planctomycetales.f__Planctomycetales_unclassified			-
d__Bacteria.p__Planctomycetes.c__Planctomycetacia.o__Planctomycetales.f__Planctomycetales_unclassified.g__Planctomycetales_unclassified			-
d__Bacteria.p__Firmicutes.c__Clostridia.o__Clostridiales.f__Peptostreptococcaceae.g__Romboutsia.s__Romboutsia_sp__Marseille_P6047			-
d__Bacteria.p__Firmicutes.c__Clostridia.o__Clostridiales.f__Eubacteriaceae.g__Eubacterium.s__Eubacterium_limosum			-
d__Bacteria.p__Proteobacteria.c__Betaproteobacteria.o__Burkholderiales.f__Oxalobacteraceae			-
d__Bacteria.p__Firmicutes.c__Clostridia.o__Clostridiales.f__Eubacteriaceae.g__Intestinibacillus.s__Intestinibacillus_massiliensis			-
d__Bacteria.p__Firmicutes.c__Negativicutes.o__Selenomonadales.f__Acidaminococcaceae.g__Phascolarctobacterium.s__Phascolarctobacterium_unclassified			-
d__Bacteria.p__Proteobacteria.c__Gammaproteobacteria.o__Enterobacterales.f__Erwiniaceae.g__Pantoea.s__uncultured_Pantoea_sp_			-
d__Bacteria.p__Proteobacteria.c__Alphaproteobacteria.o__Rhizobiales.f__Rhizobiaceae.g__Allorhizobium_Neorhizobium_Pararhizobium_Rhizobium			-
d__Bacteria.p__Proteobacteria.c__Gammaproteobacteria.o__Pasteurellales.f__Pasteurellaceae.g__Aggregatibacter.s__Aggregatibacter_aphrophilus			-
d__Bacteria.p__Proteobacteria.c__Gammaproteobacteria.o__Enterobacterales.f__Yersiniaceae.g__Serratia.s__Serratia_fonticola			-
d__Bacteria.p__Dadabacteria.c__Dadabacteriia.o__Dadabacteriales.f__Dadabacteriales_unclassified			-
d__Bacteria.p__Bacteroidetes.c__Bacteroidia.o__Flavobacteriales.f__Flavobacteriaceae.g__Capnocytophaga			-
d__Bacteria.p__Acidobacteria.c__Subgroup_25.o__Subgroup_25_unclassified.f__Subgroup_25_unclassified.g__Subgroup_25_unclassified.s__Subgroup_25_unclassified			-
d__Bacteria.p__Firmicutes.c__Clostridia.o__Clostridiales.f__Christensenellaceae.g__Catabacter			-
d__Bacteria.p__Firmicutes.c__Bacilli.o__Lactobacillales.f__Lactobacillaceae.g__Lactobacillus.s__Lactobacillus_colini			-
d__Bacteria.p__Firmicutes.c__Bacilli.o__Bacillales.f__Bacillaceae.g__Oceanobacillus.s__Oceanobacillus_indicireducens			-
d__Bacteria.p__Firmicutes.c__Clostridia.o__Clostridiales.f__Ruminococcaceae.g__Subdoligranulum.s__uncultured_Subdoligranulum_sp_			-
d__Bacteria.p__Firmicutes.c__Clostridia.o__Clostridiales.f__Lachnospiraceae.g__Lachnoclostridium.s__Clostridium__methoxybenzovorans			-
d__Bacteria.p__Firmicutes.c__Clostridia.o__Clostridiales.f__Peptococcaceae.g__Desulfosporosinus.s__Desulfosporosinus_sp__DB			-
d__Bacteria.p__Proteobacteria.c__Betaproteobacteria.o__Rhodocyclales.f__Rhodocyclaceae.g__Rhodocyclaceae_unclassified.s__Rhodocyclaceae_unclassified			-
d__Bacteria.p__Proteobacteria.c__Alphaproteobacteria.o__Rhizobiales.f__Rhizobiaceae.g__Rhizobium.s__Rhizobium_sp__AS1_101a			-
d__Bacteria.p__Synergistetes.c__Synergistia.o__Synergistales.f__Synergistaceae.g__Cloacibacillus.s__Cloacibacillus_porcorum			-
d__Bacteria.p__Proteobacteria.c__Gammaproteobacteria.o__Gammaproteobacteria_Incertae_Sedis.f__Unknown_Family.g__Acidibacter			-
d__Bacteria.p__Actinobacteria.c__Actinobacteria.o__Corynebacteriales.f__Corynebacteriaceae.g__Corynebacterium.s__Corynebacterium_durum			-
d__Bacteria.p__Actinobacteria.c__Actinobacteria.o__Propionibacteriales.f__Nocardioidaceae.g__Nocardioides.s__uncultured_Nocardioides_sp_			-
d__Bacteria.p__Firmicutes.c__Bacilli.o__Bacillales.f__Bacillaceae.g__Anoxybacillus.s__Anoxybacillus_kamchatkensis			-
d__Bacteria.p__Firmicutes.c__Negativicutes.o__Selenomonadales.f__Selenomonadaceae.g__Selenomonas			-
d__Bacteria.p__Proteobacteria.c__Deltaproteobacteria.o__Myxococcales.f__Polyangiaceae.g__Pajaroellobacter			-
d__Bacteria.p__Firmicutes.c__Erysipelotrichia.o__Erysipelotrichia_unclassified.f__Erysipelotrichia_unclassified			-
d__Bacteria.p__Chloroflexi.c__Chloroflexi_unclassified.o__Chloroflexi_unclassified.f__Chloroflexi_unclassified.g__Chloroflexi_unclassified.s__Chloroflexi_unclassified			-
d__Bacteria.p__Bacteroidetes.c__Bacteroidia.o__Bacteroidales.f__Porphyromonadaceae.g__Porphyromonas.s__Porphyromonas_unclassified			-
d__Bacteria.p__Cyanobacteria.c__Melainabacteria.o__Gastranaerophilales.f__Gastranaerophilales_unclassified			-
d__Bacteria.p__Firmicutes.c__Erysipelotrichia.o__Erysipelotrichales.f__Erysipelotrichaceae.g__Holdemanella.s__Holdemanella_unclassified			-
d__Bacteria.p__Firmicutes.c__Clostridia.o__Clostridiales.f__Family_XIII.g__Eubacterium__brachy_group			-
d__Bacteria.p__Proteobacteria.c__Gammaproteobacteria.o__Xanthomonadales.f__Rhodanobacteraceae.g__Luteibacter			-
d__Bacteria.p__Cyanobacteria.c__Melainabacteria.o__Obscuribacterales			-
d__Bacteria.p__Actinobacteria.c__Actinobacteria.o__Corynebacteriales.f__Corynebacteriaceae.g__Corynebacterium.s__Corynebacterium_sp__P156PBVB10_16S_27f			-
d__Bacteria.p__Firmicutes.c__Bacilli.o__Lactobacillales.f__Streptococcaceae.g__Streptococcus.s__Streptococcus_unclassified			-
d__Bacteria.p__Bacteroidetes.c__Bacteroidia.o__Bacteroidales.f__Marinifilaceae.g__Marinifilaceae_unclassified.s__Marinifilaceae_unclassified			-
d__Bacteria.p__Proteobacteria.c__Gammaproteobacteria.o__Pseudomonadales.f__Moraxellaceae			-
d__Bacteria.p__Bacteroidetes.c__Bacteroidetes_unclassified.o__Bacteroidetes_unclassified.f__Bacteroidetes_unclassified.g__Bacteroidetes_unclassified.s__Bacteroidetes_unclassified			-
d__Bacteria.p__Firmicutes.c__Clostridia.o__Clostridiales.f__Eubacteriaceae.g__Eubacterium.s__Eubacterium_sp__WAL_18692			-
d__Bacteria.p__Firmicutes.c__Negativicutes.o__Selenomonadales.f__Acidaminococcaceae.g__Acidaminococcus			-
d__Bacteria.p__Actinobacteria.c__Coriobacteriia.o__Coriobacteriales.f__Atopobiaceae.g__Olsenella.s__uncultured_Olsenella_sp_			-
d__Bacteria.p__Chloroflexi.c__Chloroflexia.o__Thermomicrobiales			-
d__Bacteria.p__Firmicutes.c__Bacilli.o__Lactobacillales.f__Lactobacillaceae.g__Lactobacillus.s__Lactobacillus_vaginalis			-
d__Bacteria.p__Bacteroidetes.c__Bacteroidia.o__Bacteroidales.f__Bacteroidaceae.g__Bacteroides.s__Bacteroides_caecicola			-
d__Bacteria.p__Proteobacteria.c__Betaproteobacteria.o__Burkholderiales.f__Burkholderiaceae			-
d__Bacteria.p__Firmicutes.c__Bacilli.o__Lactobacillales.f__Enterococcaceae.g__Enterococcus.s__Enterococcus_italicus			-
d__Bacteria.p__Firmicutes.c__Clostridia.o__Clostridiales.f__Peptococcaceae.g__Desulfonispora.s__uncultured_Desulfonispora_sp_			-
d__Bacteria.p__Firmicutes.c__BRH_c20a.o__BRH_c20a_unclassified			-
d__Bacteria.p__Tenericutes.c__Mollicutes.o__Mycoplasmatales.f__Mycoplasmataceae.g__Mycoplasma.s__Mycoplasma_unclassified			-
d__Bacteria.p__Proteobacteria.c__Gammaproteobacteria.o__Methylococcales.f__Methylococcaceae.g__Methylococcaceae_unclassified.s__Methylococcaceae_unclassified			-
d__Bacteria.p__Actinobacteria.c__Actinobacteria.o__Kineosporiales.f__Kineosporiaceae.g__Kineococcus			-
d__Bacteria.p__Bacteroidetes.c__Bacteroidia.o__Bacteroidales.f__Tannerellaceae.g__Parabacteroides.s__Parabacteroides_bouchesdurhonensis			-
d__Bacteria.p__Firmicutes.c__Bacilli.o__Bacillales.f__Family_XI.g__Gemella			-
d__Bacteria.p__Proteobacteria.c__Gammaproteobacteria.o__Betaproteobacteriales.f__Methylophilaceae.g__Methylotenera.s__Methylotenera_unclassified			-
d__Bacteria.p__Firmicutes.c__Clostridia.o__Clostridiales.f__Ruminococcaceae.g__DTU089			-
d__Bacteria.p__Actinobacteria.c__Actinobacteria.o__Bifidobacteriales.f__Bifidobacteriaceae.g__Scardovia.s__Scardovia_wiggsiae			-
d__Bacteria.p__Bacteroidetes.c__Bacteroidia.o__Bacteroidales.f__Bacteroidales_RF16_group			-
d__Bacteria.p__Bacteroidetes.c__Bacteroidia.o__Cytophagales.f__Amoebophilaceae.g__Candidatus_Amoebophilus			-
d__Bacteria.p__Firmicutes.c__Bacilli.o__Bacillales.f__Paenibacillaceae.g__Thermobacillus			-
d__Bacteria.p__Actinobacteria.c__Actinobacteria.o__Corynebacteriales.f__Mycobacteriaceae.g__Mycobacterium.s__Mycobacterium_unclassified			-
d__Bacteria.p__Verrucomicrobia.c__Verrucomicrobiae.o__Verrucomicrobiales.f__Akkermansiaceae.g__Akkermansia			-
d__Bacteria.p__Proteobacteria.c__Gammaproteobacteria.o__Alteromonadales.f__Alteromonadaceae.g__Rheinheimera			-
d__Bacteria.p__Planctomycetes.c__Planctomycetacia			-
d__Bacteria.p__Proteobacteria.c__Gammaproteobacteria.o__Vibrionales			-
d__Bacteria.p__Acidobacteria.c__Blastocatellia__Subgroup_4_.o__11_24.f__11_24_unclassified.g__11_24_unclassified.s__11_24_unclassified			-
d__Bacteria.p__Firmicutes.c__Clostridia.o__Clostridiales.f__Lachnospiraceae.g__Roseburia.s__Roseburia_inulinivorans			-
d__Bacteria.p__Proteobacteria.c__Betaproteobacteria.o__Burkholderiales.f__Comamonadaceae.g__Ramlibacter			-
d__Bacteria.p__Proteobacteria.c__Gammaproteobacteria.o__Pseudomonadales.f__Pseudomonadaceae.g__Pseudomonas.s__Pseudomonas_stutzeri			-
d__Bacteria.p__Firmicutes.c__Bacilli.o__Bacillales.f__Listeriaceae			-
d__Bacteria.p__Proteobacteria.c__Gammaproteobacteria.o__Oceanospirillales.f__Oceanospirillaceae			-
d__Bacteria.p__Firmicutes.c__Clostridia.o__Clostridiales.f__Lachnospiraceae.g__Coprococcus_3.s__Coprococcus_3_unclassified			-
d__Bacteria.p__Actinobacteria.c__Actinobacteria.o__Corynebacteriales			-
d__Bacteria.p__Planctomycetes.c__OM190			-
d__Bacteria.p__Firmicutes.c__Bacilli.o__Bacillales.f__Bacillaceae.g__Bacillus.s__Bacillus_thuringiensis			-
d__Bacteria.p__Firmicutes.c__Clostridia.o__Clostridiales.f__Clostridiaceae_1			-
d__Bacteria.p__Firmicutes.c__Clostridia.o__Clostridiales.f__Lachnospiraceae.g__Hungatella			-
d__Bacteria.p__Proteobacteria.c__Alphaproteobacteria.o__Rhizobiales.f__Xanthobacteraceae.g__Tardiphaga			-
d__Bacteria.p__Bacteroidetes.c__Bacteroidia.o__Bacteroidales.f__Marinifilaceae.g__Sanguibacteroides			-
d__Bacteria.p__Firmicutes.c__BRH_c20a			-
d__Bacteria.p__Nitrospirae.c__Nitrospira			-
d__Bacteria.p__Proteobacteria.c__Gammaproteobacteria.o__Betaproteobacteriales.f__Methylophilaceae			-
d__Bacteria.p__Gemmatimonadetes.c__Longimicrobia.o__Longimicrobiales.f__Longimicrobiaceae			-
d__Bacteria.p__Proteobacteria.c__Gammaproteobacteria.o__Betaproteobacteriales.f__Burkholderiaceae.g__Massilia			-
d__Bacteria.p__Proteobacteria.c__Gammaproteobacteria.o__Betaproteobacteriales.f__Rhodocyclaceae.g__Zoogloea			-
d__Bacteria.p__Actinobacteria.c__Actinobacteria.o__Actinomycetales.f__Actinomycetaceae.g__Actinomyces.s__Actinomyces_unclassified			-
d__Bacteria.p__Proteobacteria.c__Alphaproteobacteria.o__Caulobacterales			-
d__Bacteria.p__Firmicutes.c__Clostridia.o__Clostridiales.f__Clostridiales_Family_IV__Incertae_Sedis			-
d__Bacteria.p__Firmicutes.c__Clostridia.o__Thermoanaerobacterales.f__Thermoanaerobacterales_unclassified.g__Thermoanaerobacterales_unclassified.s__Thermoanaerobacterales_unclassified			-
d__Bacteria.p__Patescibacteria.c__Saccharimonadia.o__Saccharimonadales.f__Saccharimonadaceae			-
d__Bacteria.p__Firmicutes.c__Negativicutes.o__Selenomonadales.f__Veillonellaceae.g__Dialister			-
d__Bacteria.p__Proteobacteria.c__Betaproteobacteria.o__Burkholderiales.f__Comamonadaceae.g__Acidovorax			-
d__Bacteria.p__Firmicutes.c__Clostridia.o__Clostridiales.f__Peptostreptococcaceae.g__Filifactor.s__Filifactor_alocis			-
d__Bacteria.p__Firmicutes.c__Clostridia.o__Clostridiales.f__Lachnospiraceae.g__Eisenbergiella.s__Eisenbergiella_unclassified			-
d__Bacteria.p__Bacteroidetes.c__Bacteroidia.o__Bacteroidales.f__Prevotellaceae.g__Prevotella.s__Prevotella_intermedia			-
d__Bacteria.p__Bacteroidetes.c__Bacteroidia.o__Bacteroidales.f__Bacteroidaceae.g__Bacteroides.s__Bacteroides_cutis			-
d__Bacteria.p__Proteobacteria.c__Deltaproteobacteria.o__Deltaproteobacteria_unclassified			-
d__Bacteria.p__Actinobacteria.c__Actinobacteria.o__Frankiales.f__Geodermatophilaceae.g__Geodermatophilus			-
d__Bacteria.p__Bacteroidetes.c__Bacteroidia.o__Cytophagales.f__Cyclobacteriaceae.g__Algoriphagus			-
d__Bacteria.p__Verrucomicrobia.c__Verrucomicrobiae.o__Opitutales			-
d__Bacteria.p__Actinobacteria.c__Coriobacteriia.o__Coriobacteriales.f__Coriobacteriales_Incertae_Sedis.g__Coriobacteriales_Incertae_Sedis_unclassified.s__Coriobacteriales_Incertae_Sedis_unclassified			-
d__Bacteria.p__Actinobacteria.c__Actinobacteria.o__Propionibacteriales.f__Nocardioidaceae.g__Nocardioides.s__Nocardioides_unclassified			-
d__Bacteria.p__Firmicutes.c__Clostridia.o__Clostridiales.f__Lachnospiraceae.g__Johnsonella			-
d__Bacteria.p__Nitrospirae.c__Nitrospira.o__Nitrospirales			-
d__Bacteria.p__Firmicutes.c__Bacilli.o__Bacillales			-
d__Bacteria.p__Synergistetes.c__Synergistia			-
d__Bacteria.p__Verrucomicrobia.c__Verrucomicrobiae.o__Opitutales.f__Opitutaceae.g__Lacunisphaera.s__Lacunisphaera_unclassified			-
d__Bacteria.p__Actinobacteria.c__Actinobacteria.o__Bifidobacteriales.f__Bifidobacteriaceae.g__Bifidobacterium.s__Bifidobacterium_sp__HGAT7			-
d__Bacteria.p__Proteobacteria.c__Deltaproteobacteria.o__NB1_j			-
d__Bacteria.p__Bacteroidetes.c__Bacteroidia.o__Bacteroidales.f__Bacteroidaceae.g__Bacteroides.s__Bacteroides_sp__Marseille_P3684			-
d__Bacteria.p__Firmicutes.c__Limnochordia			-
d__Bacteria.p__Firmicutes.c__Negativicutes.o__Selenomonadales.f__Selenomonadaceae.g__Selenomonas.s__Selenomonas_noxia			-
d__Bacteria.p__Firmicutes.c__Clostridia.o__Clostridiales.f__Lachnospiraceae.g__Catonella.s__uncultured_Catonella_sp_			-
d__Bacteria.p__Firmicutes.c__Bacilli.o__Lactobacillales.f__Streptococcaceae.g__Streptococcus.s__Streptococcus_parasanguinis			-
d__Bacteria.p__Firmicutes.c__Clostridia.o__Clostridiales.f__Eubacteriaceae			-
d__Bacteria.p__Proteobacteria.c__Gammaproteobacteria.o__Enterobacterales.f__Enterobacteriaceae			-
d__Bacteria.p__Verrucomicrobia.c__Verrucomicrobiae.o__Verrucomicrobiales			-
d__Bacteria.p__Firmicutes.c__Clostridia.o__Clostridiales.f__Peptostreptococcaceae.g__Terrisporobacter.s__Terrisporobacter_unclassified			-
d__Bacteria.p__Firmicutes.c__Clostridia.o__Clostridiales.f__Peptococcaceae.g__Dehalobacterium			-
d__Bacteria.p__Firmicutes.c__Clostridia.o__Clostridiales.f__Lachnospiraceae.g__Murimonas			-
d__Bacteria.p__Proteobacteria.c__Epsilonproteobacteria.o__Campylobacterales.f__Campylobacteraceae.g__Campylobacter.s__uncultured_Campylobacter_sp_			-
d__Bacteria.p__Proteobacteria.c__Betaproteobacteria.o__Burkholderiales.f__Comamonadaceae.g__Acidovorax.s__uncultured_Acidovorax_sp_			-
d__Bacteria.p__Firmicutes.c__Clostridia.o__Clostridiales.f__Lachnospiraceae.g__Eubacterium__fissicatena_group.s__Eubacterium__fissicatena_group_unclassified			-
d__Bacteria.p__Firmicutes.c__Clostridia.o__Thermoanaerobacterales			-
d__Bacteria.p__Proteobacteria.c__Deltaproteobacteria.o__Deltaproteobacteria_unclassified.f__Deltaproteobacteria_unclassified			-
d__Bacteria.p__Bacteroidetes.c__Bacteroidia.o__Bacteroidales.f__Barnesiellaceae.g__Coprobacter.s__Coprobacter_fastidiosus			-
d__Bacteria.p__Planctomycetes.c__Planctomycetacia.o__Gemmatales			-
d__Bacteria.p__Proteobacteria.c__Alphaproteobacteria.o__Rhizobiales.f__Hyphomicrobiaceae.g__Hyphomicrobiaceae_unclassified.s__Hyphomicrobiaceae_unclassified			-
d__Bacteria.p__Firmicutes.c__Clostridia.o__Clostridiales.f__Ruminococcaceae.g__Subdoligranulum.s__Subdoligranulum_unclassified			-
d__Bacteria.p__Firmicutes.c__Erysipelotrichia.o__Erysipelotrichales.f__Erysipelotrichaceae.g__Erysipelatoclostridium.s__Erysipelatoclostridium_sp__SNUG30386			-
d__Bacteria.p__Firmicutes.c__Clostridia.o__Clostridiales.f__Ruminococcaceae.g__Ruminococcus			-
d__Bacteria.p__Actinobacteria.c__Actinobacteria.o__Propionibacteriales.f__Nocardioidaceae.g__Aeromicrobium.s__Aeromicrobium_ponti			-
d__Bacteria.p__Proteobacteria.c__Gammaproteobacteria.o__Nitrosococcales.f__Methylophagaceae.g__Methylophaga.s__Methylophaga_unclassified			-
d__Bacteria.p__Firmicutes.c__Bacilli.o__Lactobacillales.f__Streptococcaceae.g__Lactococcus			-
d__Bacteria.p__Proteobacteria.c__Gammaproteobacteria.o__Xanthomonadales.f__Xanthomonadaceae.g__Lysobacter			-
d__Bacteria.p__Proteobacteria.c__Gammaproteobacteria.o__Legionellales.f__Legionellaceae			-
d__Bacteria.p__Firmicutes.c__Clostridia.o__Clostridiales.f__Peptostreptococcaceae.g__Peptostreptococcus.s__Peptostreptococcus_russellii			-
d__Bacteria.p__Firmicutes.c__Bacilli.o__Lactobacillales.f__Lactobacillaceae.g__Lactobacillus.s__Lactobacillus_saerimneri			-
d__Bacteria.p__Bacteroidetes.c__Bacteroidia.o__Bacteroidales.f__Barnesiellaceae.g__Coprobacter.s__Coprobacter_unclassified			-
d__Bacteria.p__Actinobacteria.c__FFCH16263.o__FFCH16263_unclassified			-
d__Archaea.p__Archaea_unclassified.c__Archaea_unclassified.o__Archaea_unclassified.f__Archaea_unclassified			-
d__Bacteria.p__Firmicutes.c__Bacilli.o__Lactobacillales.f__Lactobacillaceae.g__Pediococcus.s__uncultured_Pediococcus_sp_			-
d__Bacteria.p__Proteobacteria.c__Gammaproteobacteria.o__Xanthomonadales.f__Rhodanobacteraceae.g__Frateuria			-
d__Bacteria.p__Bacteroidetes.c__Bacteroidia.o__Bacteroidales.f__Prevotellaceae.g__Prevotella_6			-
d__Bacteria.p__Bacteroidetes.c__Bacteroidia.o__Bacteroidales.f__Prevotellaceae.g__Prevotella_7			-
d__Bacteria.p__Proteobacteria.c__Alphaproteobacteria.o__Rhizobiales.f__Rhizobiaceae			-
d__Bacteria.p__Firmicutes.c__Clostridia.o__Clostridiales.f__Lachnospiraceae.g__Herbinix			-
d__Bacteria.p__Planctomycetes.c__Planctomycetacia.o__Gemmatales.f__Gemmataceae			-
d__Bacteria.p__Bacteroidetes.c__Bacteroidia.o__Flavobacteriales.f__Crocinitomicaceae.g__Fluviicola.s__Fluviicola_unclassified			-
d__Bacteria.p__Firmicutes.c__Clostridia.o__Clostridiales.f__Ruminococcaceae.g__Ruminococcus.s__Ruminococcus_sp__W22			-
d__Bacteria.p__Firmicutes.c__Bacilli.o__Lactobacillales.f__Lactobacillaceae.g__Lactobacillus.s__Lactobacillus_sp__BBDP73			-
d__Bacteria.p__Firmicutes.c__Erysipelotrichia.o__Erysipelotrichales.f__Erysipelotrichaceae.g__Eggerthia.s__Eggerthia_catenaformis			-
d__Bacteria.p__Firmicutes.c__Clostridia.o__Thermoanaerobacterales.f__Thermoanaerobacteraceae			-
d__Bacteria.p__Verrucomicrobia.c__Verrucomicrobiae.o__Opitutales.f__Opitutaceae.g__Opitutus.s__Opitutus_unclassified			-
d__Bacteria.p__Firmicutes.c__Clostridia.o__Clostridiales.f__Family_XIII.g__Family_XIII_unclassified			-
d__Bacteria.p__Firmicutes.c__Negativicutes.o__Selenomonadales.f__Veillonellaceae.g__Negativicoccus			-
d__Bacteria.p__Firmicutes.c__Bacilli.o__Lactobacillales.f__Leuconostocaceae.g__Weissella.s__Weissella_viridescens			-
d__Bacteria.p__Proteobacteria.c__Betaproteobacteria.o__Burkholderiales.f__Comamonadaceae.g__Comamonas.s__Comamonas_terrigena			-
d__Bacteria.p__Firmicutes.c__Clostridia.o__Clostridiales.f__Clostridiaceae.g__Clostridium.s__Clostridium_perfringens			-
d__Bacteria.p__Planctomycetes.c__Phycisphaerae.o__Tepidisphaerales			-
d__Bacteria.p__Firmicutes.c__Clostridia.o__Clostridiales.f__Christensenellaceae.g__Christensenella.s__Christensenella_minuta			-
d__Bacteria.p__Proteobacteria.c__Alphaproteobacteria.o__Sphingomonadales.f__Sphingomonadaceae.g__Sphingobium.s__Sphingobium_sp__AO2_06			-
d__Bacteria.p__Proteobacteria.c__Alphaproteobacteria.o__Sphingomonadales.f__Sphingomonadaceae.g__Sphingobium.s__Sphingobium_unclassified			-
d__Bacteria.p__Proteobacteria.c__Betaproteobacteria.o__Burkholderiales.f__Comamonadaceae.g__Pelomonas.s__Pelomonas_puraquae			-
d__Bacteria.p__BRC1.c__BRC1_unclassified.o__BRC1_unclassified			-
d__Bacteria.p__Cyanobacteria.c__Sericytochromatia.o__Sericytochromatia_unclassified			-
d__Bacteria.p__Proteobacteria.c__Gammaproteobacteria.o__Oceanospirillales.f__Pseudohongiellaceae			-
d__Bacteria.p__Firmicutes.c__Bacilli.o__Bacillales.f__Bacillaceae.g__Bacillus			-
d__Bacteria.p__Firmicutes.c__Clostridia.o__Clostridiales.f__Peptostreptococcaceae.g__Paeniclostridium			-
d__Bacteria.p__Actinobacteria.c__Coriobacteriia.o__Coriobacteriales.f__Eggerthellaceae.g__Senegalimassilia.s__Senegalimassilia_unclassified			-
d__Bacteria.p__Firmicutes.c__Clostridia.o__Clostridiales.f__Lachnospiraceae.g__Glucerabacter			-
d__Bacteria.p__Proteobacteria.c__Betaproteobacteria.o__Nitrosomonadales.f__Sterolibacteriaceae.g__Methyloversatilis.s__uncultured_Methyloversatilis_sp_			-
d__Bacteria.p__Firmicutes.c__Clostridia.o__Clostridiales.f__Family_XIII.g__Eubacterium__nodatum_group.s__Eubacterium__nodatum_group_unclassified			-
d__Bacteria.p__Bacteroidetes.c__Bacteroidia.o__Bacteroidales.f__Prevotellaceae.g__Alloprevotella.s__Alloprevotella_unclassified			-
d__Bacteria.p__Chloroflexi.c__Chloroflexia.o__Chloroflexales.f__Roseiflexaceae.g__Roseiflexaceae_unclassified			-
d__Bacteria.p__Firmicutes.c__Clostridia.o__Clostridiales.f__Lachnospiraceae.g__GCA_900066755.s__GCA_900066755_unclassified			-
d__Bacteria.p__Firmicutes.c__Clostridia.o__Clostridiales.f__Clostridiales_Family_XIII__Incertae_Sedis.g__Anaerovorax			-
d__Bacteria.p__Synergistetes.c__Synergistia.o__Synergistales.f__Synergistaceae.g__Cloacibacillus.s__Cloacibacillus_unclassified			-
d__Bacteria.p__Proteobacteria.c__Gammaproteobacteria.o__Aeromonadales.f__Succinivibrionaceae			-
d__Bacteria.p__Firmicutes.c__Clostridia.o__Clostridiales.f__Gracilibacteraceae			-
d__Bacteria.p__Firmicutes.c__Clostridia.o__Clostridiales.f__Clostridiaceae_1.g__Youngiibacter			-
d__Bacteria.p__Firmicutes.c__Clostridia.o__Clostridiales.f__Defluviitaleaceae.g__Defluviitaleaceae_UCG_011.s__Defluviitaleaceae_UCG_011_unclassified			-
d__Bacteria.p__Chloroflexi.c__Anaerolineae.o__Anaerolineales.f__Anaerolineaceae.g__Thermomarinilinea			-
d__Bacteria.p__Bacteroidetes.c__Bacteroidia.o__Bacteroidales.f__Rikenellaceae.g__Rikenellaceae_RC9_gut_group			-
d__Bacteria.p__Proteobacteria.c__Alphaproteobacteria.o__Rhizobiales.f__Rhizobiaceae.g__Neorhizobium.s__Neorhizobium_unclassified			-
d__Bacteria.p__Firmicutes.c__Negativicutes.o__Selenomonadales.f__Veillonellaceae.g__Dialister.s__Dialister_unclassified			-
d__Bacteria.p__Cyanobacteria.c__Melainabacteria.o__Obscuribacterales.f__Obscuribacterales_unclassified.g__Obscuribacterales_unclassified			-
d__Bacteria.p__Planctomycetes.c__Planctomycetia.o__Planctomycetales.f__Isosphaeraceae.g__Singulisphaera.s__uncultured_Singulisphaera_sp_			-
d__Bacteria.p__Spirochaetes.c__Spirochaetia.o__Spirochaetales			-
d__Bacteria.p__Firmicutes.c__Clostridia.o__Clostridiales.f__Lachnospiraceae.g__Anaerostipes.s__Anaerostipes_unclassified			-
d__Bacteria.p__Actinobacteria.c__Actinobacteria.o__Bifidobacteriales.f__Bifidobacteriaceae.g__Bifidobacterium.s__Bifidobacterium_pseudocatenulatum			-
d__Bacteria.p__Proteobacteria.c__Alphaproteobacteria.o__Rhodospirillales.f__Rhodospirillaceae.g__Novispirillum.s__uncultured_Novispirillum_sp_			-
d__Bacteria.p__Bacteroidetes.c__Bacteroidia.o__Sphingobacteriales			-
d__Bacteria.p__Actinobacteria.c__Coriobacteriia.o__Coriobacteriales.f__Coriobacteriaceae.g__Collinsella.s__Collinsella_bouchesdurhonensis			-
d__Bacteria.p__Planctomycetes.c__Phycisphaerae.o__Tepidisphaerales.f__WD2101_soil_group.g__WD2101_soil_group_unclassified.s__WD2101_soil_group_unclassified			-
d__Bacteria.p__Proteobacteria.c__Gammaproteobacteria.o__Pseudomonadales.f__Moraxellaceae.g__Enhydrobacter			-
d__Bacteria.p__Firmicutes.c__Negativicutes.o__Selenomonadales.f__Veillonellaceae.g__Megasphaera			-
d__Bacteria.p__Actinobacteria.c__Actinobacteria.o__Frankiales.f__Sporichthyaceae.g__Sporichthyaceae_unclassified			-
d__Bacteria.p__Fusobacteria.c__Fusobacteriia			-
d__Bacteria.p__Proteobacteria.c__Gammaproteobacteria.o__R7C24.f__R7C24_unclassified.g__R7C24_unclassified.s__R7C24_unclassified			-
d__Bacteria.p__Bacteroidetes.c__Bacteroidia.o__Bacteroidales.f__Bacteroidaceae.g__Bacteroidaceae_unclassified.s__Bacteroidaceae_unclassified			-
d__Bacteria.p__Proteobacteria.c__Gammaproteobacteria.o__Pseudomonadales.f__Pseudomonadaceae.g__Pseudomonas.s__Pseudomonas_aeruginosa			-
d__Bacteria.p__Chloroflexi.c__Chloroflexia.o__Thermomicrobiales.f__JG30_KF_CM45.g__JG30_KF_CM45_unclassified			-
d__Bacteria.p__Proteobacteria.c__Betaproteobacteria.o__Burkholderiales.f__Sutterellaceae.g__Parasutterella.s__uncultured_Parasutterella_sp_			-
d__Bacteria.p__Proteobacteria.c__Gammaproteobacteria.o__Enterobacterales.f__Enterobacteriaceae.g__Citrobacter.s__uncultured_Citrobacter_sp_			-
d__Bacteria.p__Patescibacteria.c__Saccharimonadia.o__Saccharimonadales.f__Saccharimonadales_unclassified			-
d__Bacteria.p__Actinobacteria.c__Actinobacteria.o__Pseudonocardiales.f__Pseudonocardiaceae.g__Actinomycetospora			-
d__Bacteria.p__Bacteroidetes.c__Bacteroidia.o__Bacteroidales.f__Marinifilaceae.g__Sanguibacteroides.s__Sanguibacteroides_unclassified			-
d__Bacteria.p__Fusobacteria.c__Fusobacteriia.o__Fusobacteriales.f__Fusobacteriaceae.g__Fusobacterium			-
d__Bacteria.p__Bacteroidetes.c__Bacteroidia.o__Bacteroidales.f__Prevotellaceae.g__Paraprevotella.s__Paraprevotella_unclassified			-
d__Bacteria.p__Proteobacteria.c__Alphaproteobacteria.o__Rhizobiales.f__Beijerinckiaceae.g__Psychroglaciecola.s__Psychroglaciecola_unclassified			-
d__Bacteria.p__Bacteroidetes.c__Chitinophagia.o__Chitinophagales.f__Chitinophagaceae			-
d__Bacteria.p__Bacteroidetes.c__Bacteroidia.o__Bacteroidales.f__Tannerellaceae.g__Tannerella			-
d__Bacteria.p__Actinobacteria.c__Actinobacteria.o__Corynebacteriales.f__Corynebacteriaceae.g__Corynebacterium.s__Corynebacterium_tuberculostearicum			-
d__Bacteria.p__Proteobacteria.c__Gammaproteobacteria.o__Betaproteobacteriales.f__Burkholderiaceae.g__Caenimonas			-
d__Bacteria.p__Firmicutes.c__Clostridia.o__Clostridiales.f__Lachnospiraceae.g__Anaerosporobacter.s__uncultured_Anaerosporobacter_sp_			-
d__Bacteria.p__Bacteroidetes.c__Bacteroidia.o__Bacteroidales.f__Prevotellaceae.g__Paraprevotella.s__Paraprevotella_xylaniphila			-
d__Bacteria.p__Firmicutes.c__Clostridia.o__Clostridiales.f__Ruminococcaceae.g__Acetanaerobacterium.s__Acetanaerobacterium_unclassified			-
d__Bacteria.p__Proteobacteria.c__Gammaproteobacteria.o__Betaproteobacteriales.f__Burkholderiaceae.g__Candidatus_Protistobacter			-
d__Bacteria.p__Firmicutes.c__Clostridia.o__Clostridiales.f__Lachnospiraceae.g__Blautia.s__Blautia_sp__Ser8			-
d__Bacteria.p__Firmicutes.c__Clostridia.o__Clostridiales.f__Family_XI.g__Ezakiella.s__Ezakiella_unclassified			-
d__Bacteria.p__Firmicutes.c__Clostridia.o__Clostridiales.f__Ruminococcaceae.g__Ruminococcaceae_UCG_010.s__Ruminococcaceae_UCG_010_unclassified			-
d__Bacteria.p__Firmicutes.c__Erysipelotrichia.o__Erysipelotrichales.f__Erysipelotrichaceae.g__Catenibacterium.s__uncultured_Catenibacterium_sp_			-
d__Bacteria.p__Proteobacteria.c__Betaproteobacteria.o__Burkholderiales.f__Sutterellaceae.g__Sutterellaceae_unclassified			-
d__Bacteria.p__Cyanobacteria.c__Melainabacteria.o__Obscuribacterales.f__Obscuribacterales_unclassified			-
d__Bacteria.p__Proteobacteria.c__Deltaproteobacteria.o__Desulfovibrionales.f__Desulfovibrionaceae.g__Mailhella.s__Mailhella_massiliensis			-
d__Bacteria.p__Acidobacteria.c__Subgroup_6.o__Subgroup_6_unclassified.f__Subgroup_6_unclassified.g__Subgroup_6_unclassified			-
d__Bacteria.p__Firmicutes.c__Clostridia.o__Clostridiales.f__Ruminococcaceae.g__GCA_900066225.s__GCA_900066225_unclassified			-
d__Bacteria.p__Proteobacteria.c__Deltaproteobacteria.o__Desulfarculales.f__Desulfarculaceae.g__Desulfarculaceae_unclassified			-
d__Bacteria.p__Verrucomicrobia.c__Verrucomicrobiae.o__Opitutales.f__Opitutaceae			-
d__Bacteria.p__Proteobacteria.c__Gammaproteobacteria.o__Betaproteobacteriales.f__SC_I_84			-
d__Bacteria.p__Chloroflexi.c__Anaerolineae			-
d__Bacteria.p__Planctomycetes.c__Phycisphaerae.o__Pla1_lineage.f__Pla1_lineage_unclassified			-
d__Bacteria.p__Firmicutes.c__Bacilli.o__Lactobacillales.f__Lactobacillaceae.g__Lactobacillus.s__Lactobacillus_oligofermentans			-
d__Bacteria.p__Deinococcus_Thermus.c__Deinococci.o__Thermales.f__Thermaceae.g__Thermus.s__Thermus_sp__KI2			-
d__Bacteria.p__Actinobacteria.c__Coriobacteriia.o__Coriobacteriales.f__Coriobacteriaceae.g__Collinsella.s__Collinsella_aerofaciens			-
d__Bacteria.p__Proteobacteria.c__Epsilonproteobacteria.o__Campylobacterales.f__Campylobacteraceae.g__Campylobacter			-
d__Bacteria.p__Proteobacteria.c__Alphaproteobacteria.o__Rhizobiales.f__Rhizobiales_Incertae_Sedis.g__Nordella.s__Nordella_unclassified			-
d__Bacteria.p__Firmicutes.c__Clostridia.o__Clostridiales.f__Eubacteriaceae.g__Eubacterium.s__Eubacterium_ramulus			-
d__Bacteria.p__Chloroflexi.c__Anaerolineae.o__Ardenticatenales.f__Ardenticatenales_unclassified			-
d__Bacteria.p__Proteobacteria.c__Alphaproteobacteria.o__Rhizobiales.f__Rhizobiales_Incertae_Sedis.g__Phreatobacter.s__Phreatobacter_unclassified			-
d__Bacteria.p__Chloroflexi.c__Chloroflexia.o__Thermomicrobiales.f__JG30_KF_CM45			-
d__Bacteria.p__Firmicutes.c__Clostridia.o__Clostridiales.f__Peptostreptococcaceae.g__Peptoclostridium.s__Peptoclostridium_unclassified			-
d__Bacteria.p__Firmicutes.c__Clostridia.o__Clostridiales.f__Ruminococcaceae.g__Hydrogenoanaerobacterium.s__uncultured_Hydrogenoanaerobacterium_sp_			-
d__Bacteria.p__Bacteroidetes.c__Bacteroidia.o__Bacteroidales.f__Bacteroidaceae.g__Bacteroides.s__Bacteroides_cellulosilyticus			-
d__Bacteria.p__Firmicutes.c__Clostridia.o__Clostridiales.f__Ruminococcaceae.g__GCA_900066225			-
d__Bacteria.p__Chloroflexi.c__Chloroflexia.o__Thermomicrobiales.f__Thermomicrobiaceae			-
d__Bacteria.p__Bacteroidetes.c__Bacteroidia.o__Chitinophagales.f__Saprospiraceae.g__Haliscomenobacter			-
d__Bacteria.p__Bacteroidetes.c__Bacteroidia.o__Bacteroidales.f__Bacteroidaceae			-
d__Bacteria.p__Firmicutes.c__Bacilli.o__Bacillales.f__Bacillaceae.g__Geobacillus.s__Geobacillus_sp__TibetanG6			-
d__Bacteria.p__Bacteroidetes.c__Bacteroidia.o__Bacteroidales.f__Prevotellaceae.g__Prevotellaceae_NK3B31_group.s__Prevotellaceae_NK3B31_group_unclassified			-
d__Bacteria.p__Actinobacteria.c__Actinobacteria.o__Corynebacteriales.f__Mycobacteriaceae			-
d__Bacteria.p__Verrucomicrobia.c__Verrucomicrobiae.o__Verrucomicrobiales.f__Akkermansiaceae.g__Akkermansia.s__Akkermansia_muciniphila			-
d__Bacteria.p__Spirochaetes.c__Spirochaetia			-
d__Bacteria.p__Firmicutes.c__Negativicutes.o__Selenomonadales.f__Veillonellaceae.g__Selenomonas_4.s__Selenomonas_4_unclassified			-
d__Bacteria.p__Firmicutes.c__Bacilli.o__Lactobacillales.f__Streptococcaceae.g__Anthococcus			-
d__Bacteria.p__Proteobacteria.c__Gammaproteobacteria.o__Betaproteobacteriales.f__Burkholderiaceae.g__Cupriavidus			-
d__Bacteria.p__Actinobacteria.c__Coriobacteriia.o__Coriobacteriales.f__Eggerthellaceae.g__Slackia.s__Slackia_unclassified			-
d__Bacteria.p__Firmicutes.c__Bacilli.o__Lactobacillales.f__Lactobacillaceae.g__Lactobacillus.s__Lactobacillus_casei			-
d__Bacteria.p__Firmicutes.c__Clostridia.o__Clostridiales.f__Lachnospiraceae.g__Dorea.s__Dorea_sp__Marseille_P4042			-
d__Bacteria.p__Proteobacteria.c__Gammaproteobacteria.o__Alteromonadales.f__Alteromonadaceae.g__Rheinheimera.s__Rheinheimera_unclassified			-
d__Bacteria.p__Firmicutes.c__Clostridia.o__Clostridiales.f__Peptostreptococcaceae.g__Clostridioides.s__Clostridioides_unclassified			-
d__Bacteria.p__Proteobacteria.c__Gammaproteobacteria.o__Enterobacterales.f__Erwiniaceae.g__Pantoea			-
d__Bacteria.p__Proteobacteria.c__Deltaproteobacteria.o__Desulfarculales.f__Desulfarculaceae.g__Desulfarculaceae_unclassified.s__Desulfarculaceae_unclassified			-
d__Bacteria.p__Firmicutes.c__Clostridia.o__Clostridiales.f__Family_XI.g__Sedimentibacter			-
d__Bacteria.p__Firmicutes.c__Bacilli.o__Lactobacillales.f__Leuconostocaceae.g__Leuconostoc.s__Leuconostoc_sp__THK_G6			-
d__Bacteria.p__Firmicutes.c__Clostridia.o__Clostridiales.f__Family_XI.g__Anaerococcus.s__Anaerococcus_unclassified			-
d__Bacteria.p__Actinobacteria.c__Actinobacteria.o__Corynebacteriales.f__Corynebacteriaceae.g__Corynebacterium.s__Corynebacterium_sp__607685_2011			-
d__Bacteria.p__Firmicutes.c__Clostridia.o__Thermoanaerobacterales.f__Thermoanaerobacterales_unclassified.g__Thermoanaerobacterales_unclassified			-
d__Bacteria.p__Acidobacteria.c__Blastocatellia__Subgroup_4_.o__Blastocatellales.f__Blastocatellaceae.g__Blastocatella			-
d__Bacteria.p__Firmicutes.c__Clostridia.o__Clostridiales.f__Lachnospiraceae.g__Butyrivibrio.s__Butyrivibrio_unclassified			-
d__Bacteria.p__Actinobacteria.c__Coriobacteriia.o__Eggerthellales.f__Eggerthellaceae.g__Paraeggerthella.s__Paraeggerthella_hongkongensis			-
d__Bacteria.p__Actinobacteria.c__FFCH16263.o__FFCH16263_unclassified.f__FFCH16263_unclassified			-
d__Bacteria.p__Bacteroidetes.c__Bacteroidia.o__Bacteroidales.f__Prevotellaceae.g__Prevotella.s__Prevotella_buccalis			-
d__Bacteria.p__Actinobacteria.c__Coriobacteriia.o__Coriobacteriales.f__Coriobacteriaceae.g__Collinsella.s__uncultured_Collinsella_sp_			-
d__Bacteria.p__Proteobacteria.c__Betaproteobacteria.o__Neisseriales.f__Neisseriaceae.g__Neisseriaceae_unclassified.s__Neisseriaceae_unclassified			-
d__Bacteria.p__Firmicutes.c__Clostridia.o__Clostridiales.f__Clostridiales_Family_XIII__Incertae_Sedis.g__Clostridiales_Family_XIII__Incertae_Sedis_unclassified			-
d__Bacteria.p__Actinobacteria.c__Actinobacteria.o__Actinomycetales.f__Actinomycetaceae.g__Actinomyces.s__uncultured_Actinomyces_sp_			-
d__Bacteria.p__Proteobacteria.c__Gammaproteobacteria.o__Xanthomonadales.f__Xanthomonadaceae.g__Xylella			-
d__Bacteria.p__Proteobacteria.c__Gammaproteobacteria.o__Cellvibrionales.f__Cellvibrionaceae.g__Aestuariicella.s__Aestuariicella_unclassified			-
d__Bacteria.p__Firmicutes.c__Clostridia.o__Clostridiales.f__Peptococcaceae.g__Peptococcaceae_unclassified.s__Peptococcaceae_unclassified			-
d__Bacteria.p__Bacteroidetes.c__Bacteroidia.o__Flavobacteriales.f__Weeksellaceae.g__Bergeyella			-
d__Bacteria.p__Bacteroidetes.c__Bacteroidia.o__Bacteroidales.f__Prevotellaceae.g__Prevotella.s__Prevotella_unclassified			-
d__Bacteria.p__Firmicutes.c__Clostridia.o__Clostridiales.f__Peptococcaceae.g__Peptococcus.s__uncultured_Peptococcus_sp_			-
d__Bacteria.p__Actinobacteria.c__Actinobacteria.o__Streptosporangiales			-
d__Bacteria.p__Firmicutes.c__Clostridia.o__Clostridiales.f__Lachnospiraceae.g__Coprococcus			-
d__Bacteria.p__Bacteroidetes.c__Bacteroidia.o__Bacteroidales.f__Bacteroidales_unclassified.g__Bacteroidales_unclassified.s__Bacteroidales_unclassified			-
d__Bacteria.p__Planctomycetes			-
d__Bacteria.p__Firmicutes.c__Bacilli.o__Bacilli_unclassified.f__Bacilli_unclassified.g__Bacilli_unclassified			-
d__Bacteria.p__Proteobacteria.c__Deltaproteobacteria.o__NB1_j.f__NB1_j_unclassified.g__NB1_j_unclassified			-
d__Bacteria.p__Deinococcus_Thermus			-
d__Bacteria.p__Cyanobacteria.c__Sericytochromatia.o__Sericytochromatia_unclassified.f__Sericytochromatia_unclassified			-
d__Bacteria.p__Firmicutes.c__Clostridia.o__Clostridiales.f__Clostridiaceae.g__Hungatella			-
d__unclassified			-
d__Bacteria.p__Proteobacteria.c__Gammaproteobacteria.o__Pseudomonadales.f__Moraxellaceae.g__Acinetobacter.s__Acinetobacter_unclassified			-
d__Bacteria.p__Actinobacteria.c__Actinobacteria.o__Propionibacteriales.f__Propionibacteriaceae.g__Propionicimonas.s__Propionicimonas_unclassified			-
d__Bacteria.p__Actinobacteria.c__Coriobacteriia.o__Coriobacteriales.f__Atopobiaceae.g__Libanicoccus			-
d__Bacteria.p__Actinobacteria.c__Actinobacteria.o__Micrococcales.f__Dermabacteraceae.g__Brachybacterium.s__Brachybacterium_sp__NJ_74			-
d__Bacteria.p__Deinococcus_Thermus.c__Deinococci.o__Thermales.f__Thermaceae.g__Thermus			-
d__Bacteria.p__Firmicutes.c__Clostridia.o__Clostridiales.f__Family_XIII.g__Eubacterium__nodatum_group			-
d__Bacteria.p__Firmicutes.c__Clostridia.o__Clostridiales.f__Gracilibacteraceae.g__Gracilibacter			-
d__Bacteria.p__Firmicutes.c__Clostridia.o__Clostridiales.f__Lachnospiraceae.g__Blautia.s__Blautia_sp__Marseille_P3313			-
d__Bacteria.p__Actinobacteria.c__Actinobacteria.o__Micrococcales.f__Micrococcaceae.g__Micrococcus.s__Micrococcus_sp__N5I			-
d__Bacteria.p__Actinobacteria.c__Actinobacteria.o__Micrococcales.f__Micrococcaceae.g__Nesterenkonia.s__Nesterenkonia_sp__PBZ_2C			-
d__Bacteria.p__Bacteroidetes.c__Bacteroidia.o__Bacteroidales.f__Bacteroidaceae.g__Bacteroides.s__Bacteroides_sp__HGA0138			-
d__Bacteria.p__Acidobacteria.c__Subgroup_6.o__Subgroup_6_unclassified			-
d__Bacteria.p__Proteobacteria.c__Gammaproteobacteria.o__Betaproteobacteriales.f__Burkholderiaceae.g__Burkholderia_Caballeronia_Paraburkholderia.s__Burkholderia_Caballeronia_Paraburkholderia_unclassified			-
d__Bacteria.p__Proteobacteria.c__Gammaproteobacteria.o__Enterobacterales.f__Erwiniaceae.g__Tatumella.s__Tatumella_terrea			-
d__Bacteria.p__Patescibacteria			-
d__Bacteria.p__Proteobacteria.c__Gammaproteobacteria.o__Enterobacterales.f__Enterobacteriaceae.g__Enterobacter.s__Enterobacter_sp_			-
d__Bacteria.p__Bacteroidetes.c__Sphingobacteriia			-
d__Bacteria.p__Actinobacteria.c__Actinobacteria.o__Bifidobacteriales.f__Bifidobacteriaceae			-
d__Bacteria.p__Verrucomicrobia.c__Verrucomicrobiae.o__Chthoniobacterales			-
d__Bacteria.p__Firmicutes.c__Clostridia.o__Clostridiales.f__Lachnospiraceae.g__Blautia.s__Blautia_sp_			-
d__Bacteria.p__Proteobacteria.c__Gammaproteobacteria.o__R7C24.f__R7C24_unclassified.g__R7C24_unclassified			-
d__Bacteria.p__Firmicutes.c__Clostridia.o__Clostridiales.f__Lachnospiraceae.g__Oribacterium.s__Oribacterium_sp__oral_taxon_102			-
d__Bacteria.p__Proteobacteria.c__Gammaproteobacteria.o__Aeromonadales.f__Succinivibrionaceae.g__Succinivibrio			-
d__Bacteria.p__Bacteroidetes.c__Bacteroidia.o__Bacteroidales.f__Prevotellaceae.g__Prevotellaceae_unclassified.s__Prevotellaceae_unclassified			-
d__Bacteria.p__Proteobacteria.c__Gammaproteobacteria.o__Aeromonadales.f__Aeromonadales_unclassified.g__Aeromonadales_unclassified			-
d__Bacteria.p__Firmicutes.c__Bacilli.o__Lactobacillales.f__Streptococcaceae			-
d__Bacteria.p__Proteobacteria.c__Gammaproteobacteria.o__Enterobacterales.f__Enterobacteriaceae.g__Enterobacter.s__Enterobacter_sp__NJ_1			-
d__Bacteria.p__Firmicutes.c__Negativicutes.o__Veillonellales.f__Veillonellaceae.g__Veillonellaceae_unclassified			-
d__Bacteria.p__Firmicutes.c__Erysipelotrichia.o__Erysipelotrichales.f__Erysipelotrichaceae.g__Dielma.s__Dielma_fastidiosa			-
d__Bacteria.p__Bacteroidetes.c__Bacteroidia.o__Bacteroidales.f__Bacteroidaceae.g__Bacteroides.s__Bacteroides_coprophilus			-
d__Bacteria.p__Firmicutes.c__Clostridia.o__Clostridiales.f__Ruminococcaceae.g__Anaeromassilibacillus.s__Anaeromassilibacillus_sp__Marseille_P4683			-
d__Bacteria.p__Firmicutes.c__Negativicutes.o__Veillonellales.f__Veillonellaceae.g__Veillonellaceae_unclassified.s__Veillonellaceae_unclassified			-
d__Bacteria.p__Proteobacteria.c__Gammaproteobacteria.o__Enterobacteriales.f__Enterobacteriaceae.g__Proteus.s__Proteus_unclassified			-
d__Bacteria.p__Bacteroidetes.c__Bacteroidia.o__Cytophagales.f__Amoebophilaceae.g__Candidatus_Amoebophilus.s__Candidatus_Amoebophilus_unclassified			-
d__Bacteria.p__Fusobacteria.c__Fusobacteriia.o__Fusobacteriales.f__Fusobacteriaceae			-
d__Bacteria.p__Proteobacteria.c__Gammaproteobacteria.o__Aeromonadales.f__Aeromonadaceae.g__Aeromonas.s__Aeromonas_hydrophila			-
d__Bacteria.p__Spirochaetes.c__Spirochaetes_unclassified.o__Spirochaetes_unclassified.f__Spirochaetes_unclassified			-
d__Bacteria.p__Chloroflexi.c__Chloroflexia.o__Thermomicrobiales.f__Thermomicrobiaceae.g__Sphaerobacter.s__Sphaerobacter_unclassified			-
d__Bacteria.p__Firmicutes.c__Bacilli.o__Lactobacillales.f__Lactobacillales_unclassified			-
d__Bacteria.p__Actinobacteria.c__Coriobacteriia.o__Coriobacteriales.f__Eggerthellaceae.g__Gordonibacter			-
d__Bacteria.p__Firmicutes.c__Erysipelotrichia.o__Erysipelotrichales.f__Erysipelotrichaceae.g__Catenibacterium			-
d__Bacteria.p__Actinobacteria.c__Coriobacteriia.o__Coriobacteriales.f__Atopobiaceae.g__Olsenella.s__Olsenella_uli			-
d__Bacteria.p__Firmicutes.c__Clostridia.o__Clostridiales.f__Family_XIII			-
d__Bacteria.p__Firmicutes.c__Clostridia.o__Clostridiales.f__Clostridiaceae.g__Clostridium.s__Clostridium_merdae			-
d__Bacteria.p__Firmicutes.c__Clostridia.o__Clostridiales.f__Peptococcaceae.g__Peptococcaceae_unclassified			-
d__Bacteria.p__Acidobacteria.c__Subgroup_6.o__Unknown_Order			-
d__Bacteria.p__Firmicutes.c__Clostridia.o__Clostridiales.f__Lachnospiraceae.g__Blautia.s__Ruminococcus__gnavus			-
d__Bacteria.p__Proteobacteria.c__Gammaproteobacteria.o__Xanthomonadales.f__Xanthomonadaceae.g__Xanthomonadaceae_unclassified			-
d__Bacteria.p__Actinobacteria.c__Actinobacteria.o__Bifidobacteriales			-
d__Bacteria.p__Bacteroidetes.c__Bacteroidia.o__Bacteroidales.f__Bacteroidaceae.g__Bacteroides.s__Bacteroides_caecigallinarum			-
d__Archaea.p__Euryarchaeota.c__Methanobacteria.o__Methanobacteriales			-
d__Bacteria.p__Proteobacteria.c__Alphaproteobacteria.o__Sphingomonadales.f__Sphingomonadaceae.g__Sphingosinicella.s__Sphingosinicella_unclassified			-
d__Bacteria.p__Proteobacteria.c__Alphaproteobacteria.o__Sphingomonadales.f__Sphingomonadaceae.g__Porphyrobacter.s__Porphyrobacter_unclassified			-
d__Bacteria.p__Fusobacteria.c__Fusobacteriia.o__Fusobacteriales.f__Leptotrichiaceae.g__Leptotrichia.s__uncultured_Leptotrichia_sp_			-
d__Bacteria.p__Bacteroidetes.c__Sphingobacteriia.o__Sphingobacteriales.f__Sphingobacteriaceae.g__Sphingobacteriaceae_unclassified.s__Sphingobacteriaceae_unclassified			-
d__Bacteria.p__Actinobacteria.c__Actinobacteria.o__Bifidobacteriales.f__Bifidobacteriaceae.g__Bifidobacterium.s__uncultured_Bifidobacterium_sp_			-
d__Bacteria.p__Proteobacteria.c__Betaproteobacteria.o__Burkholderiales.f__Alcaligenaceae.g__Bordetella			-
d__Bacteria.p__Planctomycetes.c__Planctomycetia.o__Planctomycetales			-
d__Bacteria.p__Gemmatimonadetes.c__S0134_terrestrial_group			-
d__Bacteria.p__Firmicutes.c__Bacilli.o__Lactobacillales.f__Lactobacillaceae.g__Lactobacillus.s__Lactobacillus_sp__C30An8			-
d__Bacteria.p__Firmicutes.c__Clostridia.o__Clostridiales.f__Clostridiales_Family_XIV__Incertae_Sedis			-
d__Archaea.p__Archaea_unclassified.c__Archaea_unclassified.o__Archaea_unclassified.f__Archaea_unclassified.g__Archaea_unclassified.s__Archaea_unclassified			-
d__Bacteria.p__Firmicutes.c__Clostridia.o__Clostridiales.f__Peptococcaceae.g__Desulfonispora			-
d__Bacteria.p__Firmicutes.c__Clostridia.o__Clostridiales.f__Lachnospiraceae.g__Lachnospiraceae_UCG_002			-
d__Bacteria.p__Firmicutes.c__Clostridia.o__Clostridiales.f__Lachnospiraceae.g__Lachnospiraceae_UCG_003			-
d__Bacteria.p__Firmicutes.c__Clostridia.o__Clostridiales.f__Lachnospiraceae.g__Lachnospiraceae_UCG_001			-
d__Bacteria.p__Verrucomicrobia.c__Verrucomicrobiae.o__Verrucomicrobiales.f__Verrucomicrobiaceae.g__Verrucomicrobiaceae_unclassified			-
d__Bacteria.p__Actinobacteria.c__Rubrobacteria.o__Rubrobacteria_unclassified			-
d__Bacteria.p__Chloroflexi.c__Anaerolineae.o__SBR1031.f__A4b.g__A4b_unclassified.s__A4b_unclassified			-
d__Bacteria.p__Firmicutes.c__Clostridia.o__Clostridiales.f__Ruminococcaceae.g__Anaerofilum.s__Anaerofilum_unclassified			-
d__Bacteria.p__Bacteroidetes.c__Bacteroidia.o__Bacteroidales.f__Tannerellaceae.g__Parabacteroides.s__Parabacteroides_sp__426_9			-
d__Bacteria.p__Proteobacteria.c__Deltaproteobacteria.o__Myxococcales.f__Polyangiaceae			-
d__Bacteria.p__Proteobacteria.c__Deltaproteobacteria.o__Myxococcales.f__Haliangiaceae			-
d__Bacteria.p__Firmicutes.c__Bacilli.o__Lactobacillales.f__Lactobacillaceae.g__Lactobacillus.s__Lactobacillus_rossiae			-
d__Bacteria.p__Firmicutes.c__Clostridia.o__Clostridiales.f__Ruminococcaceae.g__Hydrogenoanaerobacterium.s__Hydrogenoanaerobacterium_unclassified			-
d__Bacteria.p__Firmicutes.c__Erysipelotrichia.o__Erysipelotrichia_unclassified.f__Erysipelotrichia_unclassified.g__Erysipelotrichia_unclassified.s__Erysipelotrichia_unclassified			-
d__Bacteria.p__Proteobacteria.c__Gammaproteobacteria.o__Enterobacterales.f__Enterobacteriaceae.g__Cronobacter.s__Cronobacter_sakazakii			-
d__Bacteria.p__Firmicutes.c__Bacilli.o__Lactobacillales.f__Leuconostocaceae.g__Leuconostoc.s__Leuconostoc_unclassified			-
d__Bacteria.p__Nitrospirae.c__Nitrospira.o__Nitrospirales.f__Nitrospiraceae			-
d__Bacteria.p__Acidobacteria.c__Blastocatellia__Subgroup_4_.o__Blastocatellales.f__Blastocatellaceae.g__Blastocatellaceae_unclassified			-
d__Bacteria.p__Firmicutes.c__Bacilli.o__Lactobacillales.f__Lactobacillaceae.g__Lactobacillus.s__Lactobacillus_ingluviei			-
d__Bacteria.p__Proteobacteria.c__Gammaproteobacteria.o__Pasteurellales			-
d__Bacteria.p__Firmicutes.c__Clostridia.o__Clostridiales.f__Lachnospiraceae.g__Coprococcus_1.s__Coprococcus_1_unclassified			-
d__Bacteria.p__Proteobacteria.c__Gammaproteobacteria.o__Salinisphaerales.f__Solimonadaceae.g__Hydrocarboniphaga.s__Hydrocarboniphaga_unclassified			-
d__Bacteria.p__Firmicutes.c__Clostridia.o__Clostridiales.f__Lachnospiraceae.g__Glucerabacter.s__Glucerabacter_canisensis			-
d__Bacteria.p__Proteobacteria.c__Betaproteobacteria.o__Burkholderiales.f__Alcaligenaceae.g__Pusillimonas			-
d__Bacteria.p__Firmicutes.c__Clostridia.o__Clostridiales.f__Clostridiaceae.g__Clostridium.s__Clostridium_sp__Clone_49			-
d__Bacteria.p__Firmicutes.c__Clostridia.o__Clostridiales.f__Family_XIII.g__Eubacterium__brachy_group.s__Eubacterium__brachy_group_unclassified			-
d__Bacteria.p__Firmicutes.c__Clostridia.o__Clostridiales.f__Peptostreptococcaceae.g__Intestinibacter			-
d__Bacteria.p__Proteobacteria.c__Gammaproteobacteria.o__Xanthomonadales.f__Xanthomonadaceae.g__Xylella.s__Xylella_unclassified			-
d__Bacteria.p__Chloroflexi.c__Chloroflexi_unclassified			-
d__Bacteria.p__Bacteroidetes.c__Bacteroidetes_unclassified.o__Bacteroidetes_unclassified.f__Bacteroidetes_unclassified.g__Bacteroidetes_unclassified			-
d__Bacteria.p__Proteobacteria.c__Gammaproteobacteria.o__Methylococcales.f__Methylococcaceae			-
d__Bacteria.p__Actinobacteria.c__Actinobacteria.o__Micrococcales.f__Microbacteriaceae.g__Leucobacter			-
d__Bacteria.p__Firmicutes.c__Clostridia.o__Clostridiales.f__Christensenellaceae.g__Christensenella			-
d__Bacteria.p__Firmicutes.c__BRH_c20a.o__BRH_c20a_unclassified.f__BRH_c20a_unclassified.g__BRH_c20a_unclassified			-
d__Bacteria.p__Proteobacteria.c__Gammaproteobacteria.o__Betaproteobacteriales.f__Burkholderiaceae.g__Limnobacter			-
d__Bacteria.p__Actinobacteria.c__Actinobacteria.o__Bifidobacteriales.f__Bifidobacteriaceae.g__Bifidobacterium.s__Bifidobacterium_apri			-
d__Bacteria.p__Firmicutes.c__Clostridia.o__Clostridiales.f__Ruminococcaceae.g__Ruminococcus_1.s__Ruminococcus_1_unclassified			-
d__Bacteria.p__Firmicutes.c__Clostridia.o__Clostridiales.f__Family_XI.g__Peptoniphilus.s__Peptoniphilus_unclassified			-
d__Bacteria.p__Proteobacteria.c__Alphaproteobacteria.o__Rhodospirillales.f__Rhodospirillaceae.g__Novispirillum			-
d__Bacteria.p__Proteobacteria.c__Alphaproteobacteria.o__Rhizobiales.f__Rhizobiaceae.g__Allorhizobium_Neorhizobium_Pararhizobium_Rhizobium.s__Allorhizobium_Neorhizobium_Pararhizobium_Rhizobium_unclassified			-
d__Bacteria.p__Proteobacteria.c__Deltaproteobacteria.o__Desulfarculales			-
d__Bacteria.p__Firmicutes.c__Bacilli.o__Lactobacillales.f__Lactobacillaceae.g__Lactobacillus.s__Lactobacillus_sp__Shuhaimi_naser_1			-
d__Bacteria.p__Chloroflexi.c__Dehalococcoidia.o__S085			-
d__Bacteria.p__Nitrospirae.c__Nitrospira.o__Nitrospirales.f__Nitrospiraceae.g__Nitrospira.s__Nitrospira_unclassified			-
d__Bacteria.p__Proteobacteria.c__Gammaproteobacteria.o__Betaproteobacteriales.f__Methylophilaceae.g__Methylotenera			-
d__Bacteria.p__Actinobacteria.c__Actinobacteria.o__Propionibacteriales.f__Propionibacteriaceae.g__Propionibacterium			-
d__Bacteria.p__Epsilonbacteraeota.c__Campylobacteria.o__Campylobacterales.f__Helicobacteraceae.g__Helicobacter.s__Helicobacter_unclassified			-
d__Bacteria.p__Chloroflexi.c__Anaerolineae.o__Anaerolineales.f__Anaerolineaceae.g__Thermomarinilinea.s__Thermomarinilinea_sp_			-
d__Bacteria.p__Chloroflexi.c__Anaerolineae.o__Anaerolineales.f__Anaerolineaceae			-
d__Bacteria.p__Proteobacteria.c__Gammaproteobacteria.o__Ga0077536			-
d__Bacteria.p__Firmicutes.c__Clostridia.o__Clostridiales.f__Lachnospiraceae.g__A2.s__A2_unclassified			-
d__Bacteria.p__Actinobacteria.c__Actinobacteria.o__Corynebacteriales.f__Corynebacteriaceae.g__Lawsonella			-
d__Bacteria.p__Firmicutes.c__Clostridia.o__Clostridiales.f__Peptococcaceae.g__Desulfosporosinus.s__uncultured_Desulfosporosinus_sp_			-
d__Bacteria.p__Proteobacteria.c__Alphaproteobacteria.o__Sphingomonadales.f__Sphingomonadaceae.g__Sphingomonas.s__Sphingomonas_koreensis			-
d__Bacteria.p__Spirochaetes.c__Spirochaetia.o__Spirochaetales.f__Spirochaetaceae.g__Treponema.s__uncultured_Treponema_sp_			-
d__Bacteria.p__Proteobacteria.c__Alphaproteobacteria.o__Caulobacterales.f__Hyphomonadaceae.g__Hirschia			-
d__Archaea.p__Euryarchaeota.c__Methanobacteria			-
d__Bacteria.p__Chloroflexi.c__Chloroflexia.o__Chloroflexales.f__Roseiflexaceae.g__Roseiflexus.s__uncultured_Roseiflexus_sp_			-
d__Bacteria.p__Firmicutes.c__Bacilli.o__Bacillales.f__Listeriaceae.g__Brochothrix			-
d__Bacteria.p__Firmicutes.c__Clostridia.o__Clostridiales.f__Ruminococcaceae.g__Angelakisella.s__Angelakisella_unclassified			-
d__Bacteria.p__Proteobacteria.c__Gammaproteobacteria.o__Oceanospirillales.f__Oceanospirillaceae.g__Oleispira.s__uncultured_Oleispira_sp_			-
d__Bacteria.p__Proteobacteria.c__Gammaproteobacteria.o__Xanthomonadales.f__Rhodanobacteraceae			-
d__Bacteria.p__Firmicutes.c__BRH_c20a.o__BRH_c20a_unclassified.f__BRH_c20a_unclassified.g__BRH_c20a_unclassified.s__BRH_c20a_unclassified			-
d__Bacteria.p__Proteobacteria.c__Gammaproteobacteria.o__Pseudomonadales.f__Pseudomonadaceae.g__Pseudomonas.s__Pseudomonas_sp__AO2_08			-
d__Bacteria.p__Actinobacteria.c__Coriobacteriia.o__Coriobacteriales.f__Atopobiaceae			-
d__Bacteria.p__Firmicutes.c__Clostridia.o__Clostridiales.f__Family_XVIII			-
d__Bacteria.p__Cyanobacteria.c__Oxyphotobacteria.o__Nostocales.f__Chroococcidiopsaceae.g__Aliterella_CENA595			-
d__Bacteria.p__Proteobacteria.c__Gammaproteobacteria.o__Betaproteobacteriales.f__Burkholderiaceae.g__Achromobacter			-
d__Bacteria.p__Proteobacteria.c__Epsilonproteobacteria.o__Campylobacterales.f__Campylobacteraceae			-
d__Bacteria.p__Firmicutes.c__Bacilli.o__Bacillales.f__Bacillaceae.g__Geobacillus			-
d__Bacteria.p__Firmicutes.c__Clostridia.o__Clostridiales.f__Oscillospiraceae.g__Oscillibacter.s__Oscillibacter_sp__Marseille_P3302			-
d__Bacteria.p__Firmicutes.c__Clostridia.o__Clostridiales.f__Lachnospiraceae.g__Howardella			-
d__Bacteria.p__Proteobacteria.c__Alphaproteobacteria.o__Rhizobiales.f__Rhizobiaceae.g__Rhizobium.s__Rhizobium_sp__P017			-
d__Bacteria.p__Proteobacteria.c__Gammaproteobacteria.o__Oceanospirillales.f__SS1_B_06_26			-
d__Bacteria.p__Planctomycetes.c__Phycisphaerae.o__Pla1_lineage.f__Pla1_lineage_unclassified.g__Pla1_lineage_unclassified.s__Pla1_lineage_unclassified			-
d__Bacteria.p__Proteobacteria.c__Gammaproteobacteria.o__Betaproteobacteriales.f__Rhodocyclaceae			-
d__Bacteria.p__Proteobacteria.c__Gammaproteobacteria.o__Pseudomonadales.f__Moraxellaceae.g__Acinetobacter.s__Acinetobacter_qingfengensis			-
d__Bacteria.p__Actinobacteria.c__Coriobacteriia			-
d__Bacteria.p__Proteobacteria.c__Alphaproteobacteria.o__Sphingomonadales.f__Sphingomonadaceae.g__Altererythrobacter			-
d__Bacteria.p__Proteobacteria.c__Gammaproteobacteria.o__Oceanospirillales.f__SS1_B_06_26.g__SS1_B_06_26_unclassified			-
d__Bacteria.p__Actinobacteria.c__Actinobacteria.o__Propionibacteriales			-
d__Bacteria.p__Bacteroidetes.c__Bacteroidia.o__Bacteroidales.f__Dysgonomonadaceae.g__Dysgonomonas			-
d__Bacteria.p__Bacteroidetes.c__Bacteroidia.o__Bacteroidales.f__Bacteroidaceae.g__Bacteroides.s__Bacteroides_sp__KCTC_15687			-
d__Bacteria.p__Actinobacteria.c__Actinobacteria.o__Micrococcales.f__Micrococcaceae.g__Kocuria.s__Kocuria_gwangalliensis			-
d__Bacteria.p__Firmicutes.c__Bacilli.o__Bacilli_unclassified.f__Bacilli_unclassified			-
d__Bacteria.p__BRC1.c__BRC1_unclassified.o__BRC1_unclassified.f__BRC1_unclassified.g__BRC1_unclassified			-
d__Bacteria.p__Actinobacteria.c__Coriobacteriia.o__Eggerthellales.f__Eggerthellaceae.g__Adlercreutzia.s__Adlercreutzia_equolifaciens			-
d__Bacteria.p__Proteobacteria.c__Alphaproteobacteria.o__Rhizobiales.f__Xanthobacteraceae.g__Xanthobacteraceae_unclassified			-
d__Bacteria.p__Firmicutes.c__Clostridia.o__Clostridiales.f__Lachnospiraceae.g__Johnsonella.s__Johnsonella_unclassified			-
d__Bacteria.p__Synergistetes.c__Synergistia.o__Synergistales.f__Synergistaceae.g__Synergistes			-
d__Bacteria.p__Firmicutes.c__Clostridia.o__Clostridiales.f__Eubacteriaceae.g__Eubacteriaceae_unclassified			-
d__Bacteria.p__Bacteroidetes.c__Bacteroidia.o__Bacteroidales.f__Rikenellaceae.g__Alistipes.s__uncultured_Alistipes_sp_			-
d__Bacteria.p__Firmicutes.c__Clostridia.o__Clostridiales.f__Ruminococcaceae.g__Ruminococcus.s__Ruminococcus_sp__DJF_VR70k1			-
d__Bacteria.p__Actinobacteria.c__Actinobacteria.o__Actinomycetales.f__Actinomycetaceae.g__F0332.s__F0332_unclassified			-
d__Bacteria.p__Firmicutes.c__Clostridia.o__Clostridiales.f__Peptococcaceae			-
d__Bacteria.p__Proteobacteria.c__Alphaproteobacteria.o__Rhizobiales.f__Rhizobiaceae.g__Rhizobium			-
d__Bacteria.p__Actinobacteria.c__Acidimicrobiia			-
d__Bacteria.p__Proteobacteria.c__Gammaproteobacteria.o__Enterobacterales.f__Enterobacteriaceae.g__Enterobacter			-
d__Bacteria.p__Bacteroidetes.c__Bacteroidia.o__Bacteroidales.f__Barnesiellaceae.g__Barnesiellaceae_unclassified			-
d__Bacteria.p__Firmicutes.c__Negativicutes.o__Selenomonadales.f__Veillonellaceae.g__Anaeroglobus.s__Anaeroglobus_unclassified			-
d__Bacteria.p__Firmicutes.c__Clostridia.o__Clostridiales.f__Clostridiaceae.g__Clostridium.s__Clostridium_neonatale			-
d__Bacteria.p__Firmicutes.c__Clostridia.o__Clostridiales.f__Lachnospiraceae.g__Oribacterium.s__Oribacterium_unclassified			-
d__Bacteria.p__Fusobacteria.c__Fusobacteriia.o__Fusobacteriales.f__Leptotrichiaceae.g__Sneathia.s__Sneathia_unclassified			-
d__Bacteria.p__Firmicutes.c__Bacilli.o__Lactobacillales.f__Lactobacillaceae.g__Lactobacillus.s__Lactobacillus_sp__AB5262			-
d__Bacteria.p__Epsilonbacteraeota.c__Campylobacteria			-
d__Bacteria.p__Planctomycetes.c__Planctomycetacia.o__Isosphaerales.f__Isosphaeraceae			-
d__Bacteria.p__Actinobacteria.c__Actinobacteria.o__Frankiales.f__Sporichthyaceae.g__Sporichthyaceae_unclassified.s__Sporichthyaceae_unclassified			-
d__Bacteria.p__Firmicutes.c__Clostridia.o__MBA03.f__MBA03_unclassified.g__MBA03_unclassified			-
d__Bacteria.p__Chloroflexi.c__OLB14.o__OLB14_unclassified.f__OLB14_unclassified			-
d__Bacteria.p__Proteobacteria.c__Betaproteobacteria.o__Burkholderiales.f__Comamonadaceae.g__Comamonadaceae_unclassified.s__Comamonadaceae_unclassified			-
d__Bacteria.p__Spirochaetes.c__Spirochaetia.o__Spirochaetales.f__Spirochaetaceae.g__Treponema			-
d__Bacteria.p__Firmicutes.c__Bacilli.o__Lactobacillales.f__Streptococcaceae.g__Streptococcus.s__Streptococcus_sp__RAG26			-
d__Bacteria.p__Firmicutes.c__Negativicutes.o__Veillonellales.f__Veillonellaceae.g__Megasphaera.s__uncultured_Megasphaera_sp_			-
d__Bacteria.p__Firmicutes.c__Negativicutes.o__Selenomonadales.f__Acidaminococcaceae.g__Acidaminococcus.s__Acidaminococcus_unclassified			-
d__Bacteria.p__Firmicutes.c__Bacilli.o__Lactobacillales.f__Lactobacillaceae.g__Lactobacillus.s__Lactobacillus_gasseri			-
d__Bacteria.p__Bacteroidetes.c__Bacteroidia.o__Bacteroidales.f__Barnesiellaceae.g__Barnesiella			-
d__Bacteria.p__Firmicutes.c__Clostridia.o__Clostridiales.f__Ruminococcaceae.g__Caproiciproducens.s__Caproiciproducens_unclassified			-
d__Bacteria.p__Actinobacteria.c__Coriobacteriia.o__Coriobacteriales.f__Atopobiaceae.g__Atopobium.s__uncultured_Atopobium_sp_			-
d__Bacteria.p__Proteobacteria.c__Gammaproteobacteria.o__Betaproteobacteriales.f__Rhodocyclaceae.g__Zoogloea.s__Zoogloea_unclassified			-
d__Bacteria.p__Proteobacteria.c__Alphaproteobacteria.o__Rhodobacterales.f__Rhodobacteraceae.g__Paracoccus.s__Paracoccus_mangrovi			-
d__Bacteria.p__Elusimicrobia.c__Elusimicrobia.o__Elusimicrobiales.f__Elusimicrobiaceae.g__Elusimicrobium.s__uncultured_Elusimicrobium_sp_			-
d__Bacteria.p__Firmicutes.c__Clostridia.o__Clostridiales.f__Ruminococcaceae.g__Subdoligranulum			-
d__Bacteria.p__Bacteroidetes.c__Bacteroidia.o__Bacteroidales.f__Bacteroidales_unclassified.g__Bacteroidales_unclassified			-
d__Bacteria.p__Chloroflexi.c__Anaerolineae.o__Anaerolineales.f__Anaerolineaceae.g__Flexilinea.s__Flexilinea_unclassified			-
d__Bacteria.p__Firmicutes.c__Clostridia.o__Clostridiales.f__Gracilibacteraceae.g__Gracilibacter.s__uncultured_Gracilibacter_sp_			-
d__Bacteria.p__Proteobacteria.c__Gammaproteobacteria.o__Betaproteobacteriales.f__Neisseriaceae.g__Kingella			-
d__Bacteria.p__Proteobacteria.c__Gammaproteobacteria.o__Enterobacteriales.f__Enterobacteriaceae.g__Providencia.s__Providencia_unclassified			-
d__Bacteria.p__Gemmatimonadetes.c__Longimicrobia.o__Longimicrobiales.f__Longimicrobiaceae.g__Longimicrobiaceae_unclassified			-
d__Bacteria.p__Actinobacteria.c__Coriobacteriia.o__Eggerthellales.f__Eggerthellaceae			-
d__Bacteria.p__Actinobacteria.c__Coriobacteriia.o__Coriobacteriales.f__Atopobiaceae.g__Olsenella.s__Olsenella_sp__N13_17			-
d__Bacteria.p__Actinobacteria.c__Actinobacteria.o__Micrococcales.f__Microbacteriaceae.g__Leucobacter.s__Leucobacter_unclassified			-
d__Bacteria.p__Firmicutes.c__Bacilli.o__Lactobacillales.f__Enterococcaceae.g__Enterococcus.s__Enterococcus_hirae			-
d__Bacteria.p__Firmicutes.c__Bacilli.o__Lactobacillales.f__Enterococcaceae.g__Enterococcus.s__Enterococcus_asini			-
d__Bacteria.p__Proteobacteria.c__Gammaproteobacteria.o__Betaproteobacteriales.f__Burkholderiaceae.g__Achromobacter.s__Achromobacter_unclassified			-
d__Bacteria.p__Proteobacteria.c__Gammaproteobacteria.o__Ga0077536.f__Ga0077536_unclassified.g__Ga0077536_unclassified.s__Ga0077536_unclassified			-
d__Bacteria.p__Bacteroidetes.c__Ignavibacteria			-
d__Bacteria.p__Patescibacteria.c__Saccharimonadia			-
d__Bacteria.p__Synergistetes.c__Synergistia.o__Synergistales.f__Synergistaceae.g__Fretibacterium			-
d__Bacteria.p__Acidobacteria.c__Subgroup_25.o__Subgroup_25_unclassified.f__Subgroup_25_unclassified			-
d__Bacteria.p__Proteobacteria.c__Betaproteobacteria.o__Burkholderiales.f__Burkholderiaceae.g__Ralstonia			-
d__Archaea.p__Euryarchaeota.c__Methanomicrobia			-
d__Bacteria.p__Bacteroidetes.c__Bacteroidia.o__Flavobacteriales.f__Crocinitomicaceae			-
d__Bacteria.p__Bacteroidetes.c__Bacteroidia.o__Bacteroidales.f__Bacteroidaceae.g__Bacteroides.s__Bacteroides_vulgatus			-
d__Bacteria.p__Proteobacteria.c__Alphaproteobacteria.o__Rhizobiales.f__Rhizobiaceae.g__Chelativorans			-
d__Bacteria.p__Chloroflexi.c__Anaerolineae.o__SBR1031.f__A4b.g__A4b_unclassified			-
d__Bacteria.p__Firmicutes.c__Erysipelotrichia.o__Erysipelotrichales.f__Erysipelotrichaceae.g__Faecalitalea.s__Faecalitalea_cylindroides			-
d__Bacteria.p__Proteobacteria.c__Gammaproteobacteria.o__Gammaproteobacteria_Incertae_Sedis			-
d__Bacteria.p__Actinobacteria.c__Actinobacteria.o__Bifidobacteriales.f__Bifidobacteriaceae.g__Bifidobacterium.s__Bifidobacterium_sp__MSX5B			-
d__Bacteria.p__Firmicutes.c__Clostridia.o__Thermoanaerobacterales.f__Thermoanaerobacteraceae.g__Moorella			-
d__Bacteria.p__Firmicutes.c__Bacilli.o__Bacillales.f__Staphylococcaceae.g__Staphylococcus.s__Staphylococcus_epidermidis			-
d__Bacteria.p__Bacteroidetes.c__Bacteroidia.o__Sphingobacteriales.f__env_OPS_17			-
d__Bacteria.p__Bacteroidetes.c__Bacteroidia.o__Flavobacteriales.f__Weeksellaceae.g__Chryseobacterium.s__Chryseobacterium_unclassified			-
d__Bacteria.p__Firmicutes.c__Clostridia.o__Clostridiales.f__Peptostreptococcaceae.g__Romboutsia.s__Romboutsia_ilealis			-
d__Bacteria.p__Planctomycetes.c__OM190.o__OM190_unclassified.f__OM190_unclassified.g__OM190_unclassified			-
d__Bacteria.p__Proteobacteria.c__Gammaproteobacteria.o__Enterobacterales.f__Enterobacteriaceae.g__Escherichia			-
d__Bacteria.p__Planctomycetes.c__Planctomycetia.o__Planctomycetales.f__Isosphaeraceae			-
d__Bacteria.p__Proteobacteria.c__Alphaproteobacteria.o__Rhizobiales.f__Hyphomicrobiaceae			-
d__Bacteria.p__Firmicutes.c__Clostridia.o__Clostridiales.f__Lachnospiraceae.g__Shuttleworthia.s__uncultured_Shuttleworthia_sp_			-
d__Bacteria.p__Proteobacteria.c__Alphaproteobacteria.o__Rhizobiales.f__Xanthobacteraceae.g__Tardiphaga.s__Tardiphaga_unclassified			-
d__Bacteria.p__Actinobacteria.c__Coriobacteriia.o__Coriobacteriales.f__Atopobiaceae.g__Atopobiaceae_unclassified			-
d__Bacteria.p__Chloroflexi.c__Anaerolineae.o__Ardenticatenales.f__Ardenticatenales_unclassified.g__Ardenticatenales_unclassified			-
d__Bacteria.p__Bacteroidetes.c__Bacteroidia.o__Chitinophagales.f__Saprospiraceae			-
d__Bacteria.p__Firmicutes.c__Erysipelotrichia.o__Erysipelotrichales.f__Erysipelotrichaceae.g__Erysipelotrichaceae_UCG_004.s__Erysipelotrichaceae_UCG_004_unclassified			-
d__Bacteria.p__Bacteroidetes.c__Ignavibacteria.o__SJA_28.f__SJA_28_unclassified.g__SJA_28_unclassified			-
d__Bacteria.p__Proteobacteria.c__Alphaproteobacteria.o__Rhizobiales.f__Phyllobacteriaceae.g__Mesorhizobium			-
d__Bacteria.p__Bacteroidetes.c__Bacteroidia.o__Bacteroidales.f__Prevotellaceae.g__Alloprevotella			-
d__Bacteria.p__Bacteroidetes.c__Bacteroidia.o__Bacteroidales.f__Prevotellaceae.g__Paraprevotella.s__Paraprevotella_clara			-
d__Bacteria.p__Acidobacteria.c__Blastocatellia__Subgroup_4_			-
d__Bacteria.p__Firmicutes.c__Clostridia.o__Clostridiales.f__Clostridiaceae.g__Clostridium.s__Clostridium_nigeriense			-
d__Bacteria.p__Proteobacteria.c__Alphaproteobacteria.o__Rhizobiales.f__Rhizobiales_Incertae_Sedis.g__Nordella			-
d__Bacteria.p__Tenericutes.c__Mollicutes.o__Anaeroplasmatales.f__Anaeroplasmataceae.g__Anaeroplasma.s__Anaeroplasma_unclassified			-
d__Bacteria.p__Proteobacteria.c__Gammaproteobacteria.o__Enterobacterales.f__Erwiniaceae.g__Pantoea.s__Pantoea_sp__MG_2011_90_GD			-
d__Bacteria.p__Proteobacteria.c__Gammaproteobacteria.o__Betaproteobacteriales.f__Neisseriaceae.g__Kingella.s__Kingella_unclassified			-
d__Bacteria.p__Bacteroidetes.c__Bacteroidia.o__Bacteroidales.f__Bacteroidales_Incertae_Sedis			-
d__Bacteria.p__Firmicutes.c__Clostridia.o__Clostridiales.f__Clostridiaceae.g__Butyricicoccus			-
d__Bacteria.p__Epsilonbacteraeota.c__Campylobacteria.o__Campylobacterales			-
d__Bacteria.p__Bacteroidetes.c__Bacteroidia.o__Bacteroidales.f__Rikenellaceae.g__Alistipes.s__Alistipes_senegalensis			-
d__Bacteria.p__Proteobacteria.c__Alphaproteobacteria.o__Rhizobiales.f__Rhizobiaceae.g__Neorhizobium			-
d__Bacteria.p__Actinobacteria.c__Coriobacteriia.o__Coriobacteriales.f__Coriobacteriaceae.g__Enorma.s__Enorma_phocaeensis			-
d__Bacteria.p__Proteobacteria.c__Gammaproteobacteria.o__Betaproteobacteriales.f__Burkholderiaceae.g__Brachymonas			-
d__Bacteria.p__Firmicutes.c__Clostridia.o__Clostridiales.f__Peptococcaceae.g__Desulfosporosinus			-
d__Bacteria.p__Firmicutes.c__Clostridia.o__Clostridiales.f__Peptostreptococcaceae.g__Clostridioides.s__Clostridioides_difficile			-
d__Bacteria.p__Firmicutes.c__Clostridia.o__Clostridiales.f__Peptostreptococcaceae.g__Tepidibacter.s__Tepidibacter_formicigenes			-
d__Bacteria.p__Proteobacteria.c__Alphaproteobacteria.o__Acetobacterales.f__Acetobacteraceae			-
d__Bacteria.p__Candidatus_Saccharibacteria.c__Candidatus_Saccharibacteria_unclassified.o__Candidatus_Saccharibacteria_unclassified			-
d__Bacteria.p__Firmicutes.c__Clostridia.o__Clostridiales.f__Ruminococcaceae.g__Harryflintia			-
d__Bacteria.p__Gemmatimonadetes			-
d__Bacteria.p__Acidobacteria.c__Subgroup_6.o__Unknown_Order.f__Unknown_Family.g__Luteitalea.s__Luteitalea_unclassified			-
d__Bacteria.p__Actinobacteria.c__Actinobacteria.o__Frankiales.f__Geodermatophilaceae			-
d__Bacteria.p__Proteobacteria.c__Betaproteobacteria.o__Burkholderiales.f__Alcaligenaceae			-
d__Bacteria.p__Firmicutes.c__Clostridia.o__Clostridiales.f__Family_XIII.g__Family_XIII_AD3011_group.s__Family_XIII_AD3011_group_unclassified			-
d__Bacteria.p__Proteobacteria.c__Gammaproteobacteria.o__Pseudomonadales.f__Moraxellaceae.g__Acinetobacter.s__Acinetobacter_sp__MG_2011_22_CW			-
d__Bacteria.p__Proteobacteria.c__Gammaproteobacteria.o__Methylococcales.f__Methylococcaceae.g__Methylococcaceae_unclassified			-
d__Bacteria.p__Firmicutes.c__Negativicutes.o__Selenomonadales.f__Veillonellaceae.g__Anaeroglobus			-
d__Bacteria.p__Proteobacteria.c__Gammaproteobacteria.o__Oceanospirillales.f__Pseudohongiellaceae.g__Pseudohongiella.s__Pseudohongiella_unclassified			-
d__Bacteria.p__Firmicutes.c__Bacilli.o__Bacillales.f__Planococcaceae.g__Sporosarcina			-
d__Bacteria.p__Proteobacteria.c__Gammaproteobacteria.o__Oceanospirillales			-
d__Bacteria.p__Planctomycetes.c__Phycisphaerae			-
d__Bacteria.p__Chloroflexi.c__KD4_96.o__KD4_96_unclassified			-
d__Bacteria.p__Actinobacteria.c__Actinobacteria.o__Micrococcales.f__Micrococcaceae.g__Kocuria			-
d__Bacteria.p__Actinobacteria.c__Coriobacteriia.o__Coriobacteriales.f__Eggerthellaceae.g__Cryptobacterium.s__Cryptobacterium_unclassified			-
d__Bacteria.p__Firmicutes.c__Clostridia.o__Clostridiales.f__Clostridiaceae_4.g__Anaerosolibacter.s__Anaerosolibacter_unclassified			-
d__Bacteria.p__Firmicutes.c__Bacilli.o__Bacillales.f__Staphylococcaceae.g__Staphylococcus.s__Staphylococcus_sp__ORG01			-
d__Bacteria.p__Actinobacteria.c__Coriobacteriia.o__Coriobacteriales.f__Coriobacteriales_unclassified.g__Coriobacteriales_unclassified.s__Coriobacteriales_unclassified			-
d__Bacteria.p__Chloroflexi.c__Anaerolineae.o__Anaerolineales.f__Anaerolineaceae.g__RBG_16_58_14.s__RBG_16_58_14_unclassified			-
d__Bacteria.p__Proteobacteria.c__Alphaproteobacteria.o__Rhizobiales.f__Hyphomicrobiaceae.g__Devosia.s__uncultured_Devosia_sp_			-
d__Bacteria.p__Chloroflexi.c__Chloroflexi_unclassified.o__Chloroflexi_unclassified.f__Chloroflexi_unclassified			-
d__Bacteria.p__Actinobacteria.c__Actinobacteria.o__Corynebacteriales.f__Nocardiaceae.g__Rhodococcus.s__uncultured_Rhodococcus_sp_			-
d__Bacteria.p__Proteobacteria.c__Alphaproteobacteria.o__Caulobacterales.f__Hyphomonadaceae.g__SWB02.s__SWB02_unclassified			-
d__Bacteria.p__Firmicutes			-
d__Bacteria.p__Bacteroidetes.c__Bacteroidia.o__Bacteroidales.f__Barnesiellaceae.g__Barnesiellaceae_unclassified.s__Barnesiellaceae_unclassified			-
d__Bacteria.p__Proteobacteria.c__Gammaproteobacteria.o__Vibrionales.f__Vibrionaceae.g__Vibrio			-
d__Bacteria.p__Synergistetes.c__Synergistia.o__Synergistales.f__Synergistaceae.g__Pyramidobacter.s__Pyramidobacter_piscolens			-
d__Bacteria.p__Proteobacteria.c__Betaproteobacteria.o__Nitrosomonadales			-
d__Bacteria.p__Verrucomicrobia.c__Verrucomicrobiae.o__Opitutales.f__Opitutaceae.g__Lacunisphaera			-
d__Bacteria.p__Firmicutes.c__Clostridia.o__Clostridiales.f__Ruminococcaceae.g__Gemmiger.s__uncultured_Gemmiger_sp_			-
d__Bacteria.p__Proteobacteria.c__Gammaproteobacteria.o__Pseudomonadales.f__Pseudomonadaceae.g__Pseudomonas.s__Pseudomonas_sp__LHYT_3			-
d__Bacteria.p__Actinobacteria.c__Actinobacteria.o__Streptosporangiales.f__Nocardiopsaceae			-
d__Bacteria.p__Firmicutes.c__Bacilli.o__Lactobacillales.f__Carnobacteriaceae			-
d__Bacteria.p__Patescibacteria.c__Saccharimonadia.o__Saccharimonadales.f__Saccharimonadaceae.g__Candidatus_Saccharimonas			-
d__Bacteria.p__Synergistetes.c__Synergistia.o__Synergistales.f__Synergistaceae.g__Cloacibacillus.s__uncultured_Cloacibacillus_sp_			-
d__Bacteria.p__Bacteroidetes.c__Bacteroidia.o__Chitinophagales.f__Chitinophagaceae.g__UTBCD1.s__UTBCD1_unclassified			-
d__Bacteria.p__Proteobacteria.c__Gammaproteobacteria.o__Pseudomonadales.f__Moraxellaceae.g__Acinetobacter.s__Acinetobacter_sp__H1			-
d__Bacteria.p__Proteobacteria.c__Gammaproteobacteria.o__Enterobacterales.f__Yersiniaceae.g__Rahnella.s__Rahnella_aquatilis			-
d__Bacteria.p__Bacteroidetes.c__Bacteroidia.o__Chitinophagales.f__Chitinophagaceae.g__Parasegetibacter.s__Parasegetibacter_unclassified			-
d__Bacteria.p__Proteobacteria.c__Gammaproteobacteria.o__Betaproteobacteriales.f__Burkholderiaceae.g__Lautropia.s__Lautropia_unclassified			-
d__Archaea.p__Archaea_unclassified			-
d__Bacteria.p__Epsilonbacteraeota.c__Campylobacteria.o__Campylobacterales.f__Arcobacteraceae.g__Arcobacter			-
d__Bacteria.p__Proteobacteria.c__Deltaproteobacteria.o__Myxococcales.f__Haliangiaceae.g__Haliangium.s__Haliangium_unclassified			-
d__Bacteria.p__Proteobacteria.c__Alphaproteobacteria.o__Sphingomonadales.f__Sphingomonadaceae.g__Blastomonas.s__Blastomonas_sp_			-
d__Bacteria.p__Deinococcus_Thermus.c__Deinococci.o__Thermales			-
d__Bacteria.p__Chloroflexi.c__Anaerolineae.o__Ardenticatenales.f__Ardenticatenales_unclassified.g__Ardenticatenales_unclassified.s__Ardenticatenales_unclassified			-
d__Bacteria.p__Firmicutes.c__Clostridia.o__Clostridiales.f__Hungateiclostridiaceae.g__Ruminiclostridium.s__uncultured_Ruminiclostridium_sp_			-
[truncated: 161 more rows]
