# Supplementary material for: Potential role of intestinal microflora in disease progression among patients with different stages of Hepatitis B
Source: Gut Pathog. 2020 Oct 27;12:50. doi: 10.1186/s13099-020-00391-4 (PMC7590496; doi:10.1186/s13099-020-00391-4)
Supplement: Supplementary file 10 — Additional file 10: Table S8. Specific flora with potential taxonomic function (AUC > 0.7) revealed by the ROC curve. [file 13099_2020_391_MOESM10_ESM.xlsx]

## Sheet: auc_analysis(3)
	CKvsA	AvsB	BvsC	CvsD
d__Bacteria|p__Firmicutes|c__Bacilli|o__Lactobacillales|f__Enterococcaceae|g__Enterococcus|s__Enterococcus_faecalis	0.852273	0.613636	0.577609	0.702457
DvsCK	0.84965	0.647934	0.689226	0.735755
d__Bacteria|p__Proteobacteria|c__Alphaproteobacteria|o__Sphingomonadales|f__Sphingomonadaceae|g__Sphingomonas|s__uncultured_Sphingomonas_sp.	0.841783	0.520248	0.439562	0.667735
d__Bacteria|p__Proteobacteria|c__Alphaproteobacteria|o__Sphingomonadales|f__Sphingomonadaceae|g__Sphingomonas	0.836538	0.541322	0.424747	0.685897
d__Bacteria|p__Proteobacteria|c__Gammaproteobacteria|o__Enterobacteriales	0.805944	0.379339	0.468687	0.538996
d__Bacteria|p__Proteobacteria|c__Gammaproteobacteria|o__Enterobacteriales|f__Enterobacteriaceae	0.805944	0.379339	0.468687	0.538996
d__Bacteria|p__Proteobacteria|c__Gammaproteobacteria|o__Enterobacteriales|f__Enterobacteriaceae|g__Escherichia-Shigella	0.804196	0.380992	0.46835	0.538996
d__Bacteria|p__Proteobacteria|c__Gammaproteobacteria|o__Enterobacteriales|f__Enterobacteriaceae|g__Escherichia-Shigella|s__Escherichia-Shigella_unclassified	0.804196	0.380992	0.46835	0.538996
DvsB	0.783217	0.533058	0.694613	0.683405
d__Bacteria|p__Firmicutes|c__Bacilli|o__Lactobacillales|f__Leuconostocaceae	0.783217	0.430579	0.532997	0.559295
DvsC	0.777972	0.596694	0.406061	0.738248
DvsA	0.774476	0.68595	0.674411	0.74359
d__Bacteria|p__Proteobacteria|c__Alphaproteobacteria|o__Sphingomonadales	0.750874	0.558264	0.417172	0.703348
d__Bacteria|p__Proteobacteria|c__Alphaproteobacteria|o__Sphingomonadales|f__Sphingomonadaceae	0.750874	0.558264	0.417172	0.703348
d__Bacteria|p__Firmicutes|c__Bacilli|o__Lactobacillales|f__Lactobacillaceae|g__Lactobacillus|s__uncultured_Lactobacillus_sp.	0.743007	0.654545	0.61633	0.518875
d__Bacteria|p__Proteobacteria|c__Gammaproteobacteria|o__Enterobacterales|f__Enterobacteriaceae	0.736014	0.389256	0.549663	0.548433
d__Bacteria|p__Bacteroidetes|c__Bacteroidia|o__Bacteroidales|f__Prevotellaceae|g__Prevotella_2	0.73514	0.476033	0.501852	0.511396
d__Bacteria|p__Bacteroidetes|c__Bacteroidia|o__Bacteroidales|f__Prevotellaceae|g__Prevotella_2|s__Prevotella_2_unclassified	0.73514	0.476033	0.501852	0.511396
d__Bacteria|p__Proteobacteria|c__Gammaproteobacteria|o__Enterobacterales	0.734266	0.391736	0.560774	0.540598
d__Bacteria|p__Firmicutes|c__Erysipelotrichia	0.722028	0.401653	0.485859	0.378917
d__Bacteria|p__Firmicutes|c__Erysipelotrichia|o__Erysipelotrichales	0.722028	0.400826	0.486532	0.378917
d__Bacteria|p__Firmicutes|c__Erysipelotrichia|o__Erysipelotrichales|f__Erysipelotrichaceae	0.722028	0.400826	0.486532	0.378917
d__Bacteria|p__Bacteroidetes|c__Bacteroidia|o__Bacteroidales|f__Prevotellaceae|g__Prevotella_9	0.718531	0.547934	0.418687	0.577991
d__Bacteria|p__Bacteroidetes|c__Bacteroidia|o__Bacteroidales|f__Prevotellaceae|g__Prevotella_9|s__Prevotella_9_unclassified	0.718531	0.547934	0.418687	0.577991
d__Bacteria|p__Proteobacteria|c__Gammaproteobacteria|o__Enterobacterales|f__Enterobacteriaceae|g__Klebsiella	0.711538	0.428926	0.525589	0.593305
d__Bacteria|p__Proteobacteria|c__Gammaproteobacteria|o__Enterobacterales|f__Enterobacteriaceae|g__Klebsiella|s__Klebsiella_pneumoniae	0.704545	0.419008	0.527609	0.592593
d__Bacteria|p__Firmicutes|c__Bacilli|o__Lactobacillales|f__Leuconostocaceae|g__Weissella	0.696678	0.414463	0.524916	0.539886
AvsCK	0.695804	0.209917	0.416162	0.26104
d__Bacteria|p__Firmicutes|c__Bacilli|o__Lactobacillales|f__Lactobacillaceae|g__Lactobacillus|s__Lactobacillus_brevis	0.693182	0.63843	0.569529	0.44943
d__Bacteria|p__Firmicutes|c__Negativicutes|o__Selenomonadales|f__Veillonellaceae|g__Dialister	0.692308	0.492562	0.54899	0.402244
d__Bacteria|p__Firmicutes|c__Negativicutes|o__Selenomonadales|f__Veillonellaceae|g__Dialister|s__Dialister_unclassified	0.692308	0.492562	0.54899	0.402244
d__Bacteria|p__Firmicutes|c__Bacilli|o__Lactobacillales|f__Leuconostocaceae|g__Leuconostoc	0.686189	0.52438	0.474747	0.591346
d__Bacteria|p__Firmicutes|c__Bacilli|o__Lactobacillales|f__Leuconostocaceae|g__Weissella|s__Weissella_confusa	0.676573	0.412397	0.534512	0.5276
d__Bacteria|p__Firmicutes|c__Clostridia|o__Clostridiales|f__Lachnospiraceae|g__Eubacterium]_ventriosum_group	0.676573	0.394628	0.329798	0.392272
d__Bacteria|p__Firmicutes|c__Clostridia|o__Clostridiales|f__Lachnospiraceae|g__Eubacterium]_ventriosum_group|s__Eubacterium]_ventriosum_group_unclassified	0.676573	0.394628	0.329798	0.392272
d__Bacteria|p__Firmicutes|c__Clostridia|o__Clostridiales|f__Lachnospiraceae|g__Dorea|s__uncultured_Dorea_sp.	0.672203	0.35	0.420875	0.398148
d__Bacteria|p__Firmicutes|c__Bacilli|o__Lactobacillales|f__Lactobacillaceae	0.671329	0.684711	0.606397	0.57906
d__Bacteria|p__Firmicutes|c__Bacilli|o__Lactobacillales|f__Streptococcaceae|g__Streptococcus|s__Streptococcus_equinus	0.671329	0.393388	0.516835	0.46047
d__Bacteria|p__Bacteroidetes|c__Bacteroidia|o__Bacteroidales|f__Prevotellaceae	0.666958	0.581818	0.415152	0.519231
d__Bacteria|p__Firmicutes|c__Bacilli|o__Lactobacillales|f__Lactobacillaceae|g__Lactobacillus	0.666084	0.681818	0.606734	0.570869
d__Bacteria|p__Firmicutes|c__Clostridia|o__Clostridiales|f__Ruminococcaceae|g__Ruminiclostridium_6	0.666084	0.307438	0.560606	0.412393
d__Bacteria|p__Firmicutes|c__Clostridia|o__Clostridiales|f__Ruminococcaceae|g__Ruminiclostridium_6|s__Ruminiclostridium_6_unclassified	0.666084	0.307438	0.560606	0.412393
d__Bacteria|p__Firmicutes|c__Clostridia|o__Clostridiales|f__Ruminococcaceae|g__Ruminococcus|s__uncultured_Ruminococcus_sp.	0.664336	0.433058	0.472391	0.47792
d__Bacteria|p__Firmicutes|c__Bacilli|o__Lactobacillales|f__Leuconostocaceae|g__Leuconostoc|s__Leuconostoc_citreum	0.660839	0.542975	0.467172	0.592949
d__Bacteria|p__Firmicutes|c__Clostridia|o__Clostridiales|f__Lachnospiraceae|g__Dorea	0.659965	0.354132	0.412963	0.408476
d__Bacteria|p__Firmicutes|c__Negativicutes|o__Selenomonadales|f__Veillonellaceae|g__Allisonella	0.653846	0.41157	0.418687	0.557514
d__Bacteria|p__Firmicutes|c__Negativicutes|o__Selenomonadales|f__Veillonellaceae|g__Allisonella|s__Allisonella_unclassified	0.653846	0.41157	0.418687	0.557514
d__Bacteria|p__Proteobacteria|c__Betaproteobacteria|o__Betaproteobacteria_unclassified	0.65035	0.561157	0.495118	0.597934
d__Bacteria|p__Proteobacteria|c__Betaproteobacteria|o__Betaproteobacteria_unclassified|f__Betaproteobacteria_unclassified	0.65035	0.561157	0.495118	0.597934
d__Bacteria|p__Proteobacteria|c__Betaproteobacteria|o__Betaproteobacteria_unclassified|f__Betaproteobacteria_unclassified|g__Betaproteobacteria_unclassified	0.65035	0.561157	0.495118	0.597934
d__Bacteria|p__Proteobacteria|c__Betaproteobacteria|o__Betaproteobacteria_unclassified|f__Betaproteobacteria_unclassified|g__Betaproteobacteria_unclassified|s__Betaproteobacteria_unclassified	0.65035	0.561157	0.495118	0.597934
d__Bacteria|p__Bacteroidetes|c__Bacteroidia|o__Bacteroidales|f__Prevotellaceae|g__Prevotella	0.65035	0.42314	0.477609	0.490741
d__Bacteria|p__Firmicutes|c__Bacilli|o__Lactobacillales|f__Enterococcaceae	0.649476	0.709917	0.617172	0.695335
d__Bacteria|p__Firmicutes|c__Clostridia|o__Clostridiales|f__Eubacteriaceae|g__Eubacterium|s__uncultured_Eubacterium_sp.	0.646853	0.363636	0.462795	0.475783
d__Bacteria|p__Firmicutes|c__Clostridia|o__Clostridiales|f__Lachnospiraceae|g__Dorea|s__Dorea_unclassified	0.646853	0.339256	0.451347	0.433761
d__Bacteria|p__Firmicutes|c__Negativicutes|o__Selenomonadales|f__Veillonellaceae|g__Megasphaera	0.643357	0.688843	0.427104	0.562856
d__Bacteria|p__Firmicutes|c__Negativicutes|o__Selenomonadales|f__Veillonellaceae|g__Megasphaera|s__Megasphaera_unclassified	0.643357	0.688843	0.427104	0.562856
d__Bacteria|p__Firmicutes|c__Bacilli|o__Bacillales	0.642483	0.61405	0.547475	0.417913
d__Bacteria|p__Proteobacteria|c__Gammaproteobacteria	0.63986	0.479339	0.532323	0.58547
d__Bacteria|p__Firmicutes|c__Erysipelotrichia|o__Erysipelotrichales|f__Erysipelotrichaceae|g__Holdemanella	0.636364	0.455372	0.432155	0.508903
d__Bacteria|p__Firmicutes|c__Erysipelotrichia|o__Erysipelotrichales|f__Erysipelotrichaceae|g__Holdemanella|s__Holdemanella_unclassified	0.636364	0.452893	0.432828	0.508903
d__Bacteria|p__Firmicutes|c__Erysipelotrichia|o__Erysipelotrichales|f__Erysipelotrichaceae|g__Erysipelotrichaceae_UCG-003	0.63549	0.309091	0.510438	0.40349
d__Bacteria|p__Firmicutes|c__Erysipelotrichia|o__Erysipelotrichales|f__Erysipelotrichaceae|g__Erysipelotrichaceae_UCG-003|s__Erysipelotrichaceae_UCG-003_unclassified	0.63549	0.309091	0.510438	0.40349
d__Bacteria|p__Firmicutes|c__Clostridia|o__Clostridiales|f__Ruminococcaceae|g__Ruminococcus	0.634615	0.396694	0.498653	0.418803
d__Bacteria|p__Firmicutes|c__Clostridia|o__Clostridiales|f__Eubacteriaceae	0.633741	0.38595	0.451515	0.417735
d__Bacteria|p__Firmicutes|c__Clostridia|o__Clostridiales|f__Eubacteriaceae|g__Eubacterium	0.633741	0.364463	0.453367	0.424858
d__Bacteria|p__Firmicutes|c__Bacilli|o__Bacillales|f__Family_XI	0.631119	0.595041	0.493939	0.362714
d__Bacteria|p__Firmicutes|c__Bacilli|o__Bacillales|f__Family_XI|g__Gemella	0.631119	0.595041	0.493939	0.362714
d__Bacteria|p__Firmicutes|c__Bacilli|o__Bacillales|f__Family_XI|g__Gemella|s__Gemella_unclassified	0.631119	0.595041	0.493939	0.362714
d__Bacteria|p__Firmicutes|c__Bacilli|o__Lactobacillales|f__Enterococcaceae|g__Enterococcus	0.629371	0.713223	0.610101	0.701033
d__Bacteria|p__Tenericutes|c__Mollicutes|o__Mollicutes_RF39	0.629371	0.381818	0.42862	0.510684
d__Bacteria|p__Tenericutes|c__Mollicutes|o__Mollicutes_RF39|f__Mollicutes_RF39_unclassified	0.629371	0.381818	0.42862	0.510684
d__Bacteria|p__Tenericutes|c__Mollicutes|o__Mollicutes_RF39|f__Mollicutes_RF39_unclassified|g__Mollicutes_RF39_unclassified	0.629371	0.381818	0.42862	0.510684
d__Bacteria|p__Tenericutes|c__Mollicutes|o__Mollicutes_RF39|f__Mollicutes_RF39_unclassified|g__Mollicutes_RF39_unclassified|s__Mollicutes_RF39_unclassified	0.629371	0.381818	0.42862	0.510684
d__Bacteria|p__Tenericutes	0.629371	0.380992	0.42862	0.549501
d__Bacteria|p__Tenericutes|c__Mollicutes	0.629371	0.380992	0.42862	0.549501
d__Bacteria|p__Firmicutes|c__Clostridia|o__Clostridiales|f__Ruminococcaceae|g__Pseudoflavonifractor|s__uncultured_Pseudoflavonifractor_sp.	0.629371	0.349587	0.459596	0.463319
d__Bacteria|p__Firmicutes|c__Clostridia|o__Clostridiales|f__Lachnospiraceae|g__Eubacterium]_hallii_group	0.627622	0.31405	0.391919	0.386218
d__Bacteria|p__Firmicutes|c__Clostridia|o__Clostridiales|f__Lachnospiraceae|g__Eubacterium]_hallii_group|s__Eubacterium]_hallii_group_unclassified	0.627622	0.31405	0.391919	0.386218
d__Bacteria|p__Firmicutes|c__Clostridia|o__Clostridiales|f__Lachnospiraceae|g__Hungatella	0.624126	0.544628	0.490236	0.478811
d__Bacteria|p__Firmicutes|c__Clostridia|o__Clostridiales|f__Lachnospiraceae|g__Hungatella|s__Hungatella_unclassified	0.624126	0.544628	0.490236	0.478811
d__Bacteria|p__Firmicutes|c__Clostridia|o__Clostridiales|f__Clostridiaceae|g__Clostridium|s__uncultured_Clostridium_sp.	0.624126	0.320661	0.363973	0.307336
d__Bacteria|p__Firmicutes|c__Bacilli|o__Lactobacillales|f__Lactobacillaceae|g__Lactobacillus|s__Lactobacillus_sp._T17/4F	0.622378	0.706612	0.562458	0.461182
d__Bacteria|p__Firmicutes|c__Clostridia|o__Clostridiales|f__Ruminococcaceae|g__Ruminococcaceae_NK4A214_group	0.622378	0.366116	0.442593	0.504808
d__Bacteria|p__Firmicutes|c__Clostridia|o__Clostridiales|f__Ruminococcaceae|g__Ruminococcaceae_NK4A214_group|s__Ruminococcaceae_NK4A214_group_unclassified	0.622378	0.366116	0.442593	0.504808
d__Bacteria|p__Firmicutes|c__Clostridia|o__Clostridiales|f__Lachnospiraceae|g__Blautia|s__Blautia_unclassified	0.622378	0.271901	0.425589	0.407764
d__Bacteria|p__Firmicutes|c__Clostridia|o__Clostridiales|f__Ruminococcaceae|g__Ruminococcus_2	0.621503	0.405372	0.435354	0.390135
d__Bacteria|p__Firmicutes|c__Clostridia|o__Clostridiales|f__Ruminococcaceae|g__Ruminococcus_2|s__Ruminococcus_2_unclassified	0.621503	0.405372	0.435354	0.390135
d__Bacteria|p__Firmicutes|c__Clostridia|o__Clostridiales|f__Clostridiaceae|g__Clostridium	0.620629	0.322314	0.365993	0.301994
d__Bacteria|p__Cyanobacteria|c__Oxyphotobacteria	0.618881	0.430579	0.421717	0.730057
d__Bacteria|p__Cyanobacteria|c__Oxyphotobacteria|o__Chloroplast	0.618881	0.430579	0.421717	0.72792
d__Bacteria|p__Cyanobacteria|c__Oxyphotobacteria|o__Chloroplast|f__Chloroplast_unclassified	0.618881	0.430579	0.421717	0.72792
d__Bacteria|p__Cyanobacteria|c__Oxyphotobacteria|o__Chloroplast|f__Chloroplast_unclassified|g__Chloroplast_unclassified	0.618881	0.430579	0.421717	0.72792
d__Bacteria|p__Cyanobacteria|c__Oxyphotobacteria|o__Chloroplast|f__Chloroplast_unclassified|g__Chloroplast_unclassified|s__Chloroplast_unclassified	0.618881	0.430579	0.421717	0.72792
d__Bacteria|p__Firmicutes|c__Clostridia|o__Clostridiales|f__Lachnospiraceae|g__Blautia	0.617133	0.278512	0.46835	0.37037
d__Bacteria|p__Proteobacteria|c__Gammaproteobacteria|o__Betaproteobacteriales|f__Burkholderiaceae|g__Sutterella	0.615385	0.489256	0.323569	0.604345
d__Bacteria|p__Proteobacteria|c__Gammaproteobacteria|o__Betaproteobacteriales|f__Burkholderiaceae|g__Sutterella|s__Sutterella_unclassified	0.615385	0.489256	0.323569	0.604345
d__Bacteria|p__Firmicutes|c__Clostridia|o__Clostridiales|f__Clostridiaceae	0.615385	0.312397	0.367677	0.303063
d__Bacteria|p__Bacteroidetes|c__Bacteroidia|o__Bacteroidales|f__Prevotellaceae|g__Prevotella|s__uncultured_Prevotella_sp.	0.61451	0.429339	0.523737	0.488604
d__Bacteria|p__Spirochaetes	0.613636	0.434711	0.490572	0.513533
d__Bacteria|p__Spirochaetes|c__Spirochaetia	0.613636	0.434711	0.490572	0.513533
d__Bacteria|p__Spirochaetes|c__Spirochaetia|o__Spirochaetales	0.613636	0.434711	0.490572	0.513533
d__Bacteria|p__Spirochaetes|c__Spirochaetia|o__Spirochaetales|f__Spirochaetaceae	0.613636	0.434711	0.490572	0.513533
d__Bacteria|p__Spirochaetes|c__Spirochaetia|o__Spirochaetales|f__Spirochaetaceae|g__Sphaerochaeta	0.613636	0.434711	0.490572	0.503205
d__Bacteria|p__Spirochaetes|c__Spirochaetia|o__Spirochaetales|f__Spirochaetaceae|g__Sphaerochaeta|s__uncultured_Sphaerochaeta_sp.	0.613636	0.434711	0.490572	0.503205
d__Bacteria|p__Firmicutes|c__Negativicutes|o__Selenomonadales|f__Veillonellaceae|g__Mitsuokella	0.613636	0.410744	0.490909	0.509259
d__Bacteria|p__Firmicutes|c__Negativicutes|o__Selenomonadales|f__Veillonellaceae|g__Mitsuokella|s__Mitsuokella_unclassified	0.613636	0.410744	0.490909	0.509259
d__Bacteria|p__Firmicutes|c__Bacilli|o__Lactobacillales|f__Streptococcaceae|g__Streptococcus|s__Streptococcus_constellatus	0.61014	0.790083	0.540067	0.37037
d__Bacteria|p__Firmicutes|c__Clostridia|o__Clostridiales|f__Family_XIII	0.61014	0.479752	0.460943	0.419872
d__Bacteria|p__Firmicutes|c__Clostridia|o__Clostridiales|f__Lachnospiraceae|g__Lachnospiraceae_FCS020_group	0.609266	0.318595	0.510774	0.373932
d__Bacteria|p__Firmicutes|c__Clostridia|o__Clostridiales|f__Lachnospiraceae|g__Lachnospiraceae_FCS020_group|s__Lachnospiraceae_FCS020_group_unclassified	0.609266	0.318595	0.510774	0.373932
d__Bacteria|p__Proteobacteria	0.608392	0.483471	0.551515	0.5901
d__Bacteria|p__Firmicutes|c__Clostridia|o__Clostridiales|f__Lachnospiraceae|g__Ruminococcus]_torques_group	0.605769	0.417355	0.428956	0.356481
d__Bacteria|p__Firmicutes|c__Clostridia|o__Clostridiales|f__Lachnospiraceae|g__Ruminococcus]_torques_group|s__Ruminococcus]_torques_group_unclassified	0.605769	0.417355	0.428956	0.356481
d__Bacteria|p__Proteobacteria|c__Gammaproteobacteria|o__Betaproteobacteriales|f__Burkholderiaceae|g__Oxalobacter	0.604895	0.412397	0.50202	0.464031
d__Bacteria|p__Proteobacteria|c__Gammaproteobacteria|o__Betaproteobacteriales|f__Burkholderiaceae|g__Oxalobacter|s__Oxalobacter_unclassified	0.604895	0.412397	0.50202	0.464031
d__Bacteria|p__Firmicutes|c__Clostridia|o__Clostridiales|f__Lachnospiraceae|g__Lachnospira	0.604895	0.315702	0.33468	0.297899
d__Bacteria|p__Firmicutes|c__Clostridia|o__Clostridiales|f__Lachnospiraceae|g__Lachnospira|s__Lachnospira_unclassified	0.604895	0.315702	0.33468	0.297899
d__Bacteria|p__Cyanobacteria	0.603147	0.453719	0.415488	0.729701
d__Bacteria|p__Proteobacteria|c__Gammaproteobacteria|o__Enterobacterales|f__Enterobacteriaceae|g__Citrobacter|s__Citrobacter_freundii	0.603147	0.406612	0.53064	0.452991
d__Bacteria|p__Firmicutes|c__Clostridia|o__Clostridiales|f__Lachnospiraceae|g__Coprococcus_1	0.602273	0.386364	0.438552	0.451033
d__Bacteria|p__Firmicutes|c__Clostridia|o__Clostridiales|f__Lachnospiraceae|g__Coprococcus_1|s__Coprococcus_1_unclassified	0.602273	0.386364	0.438552	0.451033
d__Bacteria|p__Proteobacteria|c__Alphaproteobacteria|o__Rhizobiales|f__Devosiaceae	0.601399	0.472727	0.504714	0.621617
d__Bacteria|p__Proteobacteria|c__Alphaproteobacteria|o__Rhizobiales|f__Devosiaceae|g__Devosia	0.601399	0.472727	0.504714	0.621617
d__Bacteria|p__Proteobacteria|c__Alphaproteobacteria|o__Rhizobiales|f__Devosiaceae|g__Devosia|s__Devosia_unclassified	0.601399	0.472727	0.504714	0.621617
d__Bacteria|p__Firmicutes|c__Clostridia|o__Clostridiales|f__Lachnospiraceae|g__Tyzzerella_4	0.59965	0.481818	0.523906	0.463141
d__Bacteria|p__Firmicutes|c__Clostridia|o__Clostridiales|f__Lachnospiraceae|g__Tyzzerella_4|s__Tyzzerella_4_unclassified	0.59965	0.481818	0.523906	0.463141
d__Bacteria|p__Firmicutes|c__Bacilli|o__Lactobacillales|f__Streptococcaceae|g__Lactococcus	0.598776	0.445455	0.5	0.472044
d__Bacteria|p__Proteobacteria|c__Deltaproteobacteria|o__Desulfovibrionales|f__Desulfovibrionaceae|g__Mailhella	0.598776	0.430165	0.495118	0.491097
d__Bacteria|p__Actinobacteria|c__Coriobacteriia|o__Coriobacteriales|f__Eggerthellaceae|g__Enterorhabdus	0.598776	0.421901	0.491414	0.491809
d__Bacteria|p__Actinobacteria|c__Coriobacteriia|o__Coriobacteriales|f__Eggerthellaceae|g__Enterorhabdus|s__Enterorhabdus_unclassified	0.598776	0.421901	0.491414	0.491809
d__Bacteria|p__Firmicutes|c__Clostridia|o__Clostridiales|f__Ruminococcaceae|g__Caproiciproducens	0.598776	0.408678	0.518182	0.500356
d__Bacteria|p__Firmicutes|c__Clostridia|o__Clostridiales|f__Ruminococcaceae|g__Caproiciproducens|s__Caproiciproducens_unclassified	0.598776	0.408678	0.518182	0.500356
d__Bacteria|p__Firmicutes|c__Clostridia|o__Clostridiales|f__Clostridiaceae_1	0.597902	0.335124	0.643771	0.285969
d__Bacteria|p__Firmicutes|c__Erysipelotrichia|o__Erysipelotrichales|f__Erysipelotrichaceae|g__Erysipelatoclostridium|s__Erysipelatoclostridium_unclassified	0.596154	0.650826	0.505219	0.485755
d__Bacteria|p__Firmicutes|c__Clostridia|o__Clostridiales|f__Lachnospiraceae|g__Eubacterium]_eligens_group	0.596154	0.291736	0.467172	0.355413
d__Bacteria|p__Firmicutes|c__Clostridia|o__Clostridiales|f__Lachnospiraceae|g__Eubacterium]_eligens_group|s__Eubacterium]_eligens_group_unclassified	0.596154	0.291736	0.467172	0.355413
d__Bacteria|p__Actinobacteria|c__Actinobacteria|o__Bifidobacteriales|f__Bifidobacteriaceae|g__Bifidobacterium|s__Bifidobacterium_unclassified	0.59528	0.435537	0.473064	0.509972
d__Bacteria|p__Verrucomicrobia|c__Verrucomicrobiae|o__Verrucomicrobiales|f__Akkermansiaceae|g__Akkermansia|s__Akkermansia_muciniphila	0.59528	0.421488	0.509764	0.495726
d__Bacteria|p__Firmicutes	0.594406	0.328926	0.526263	0.503917
d__Bacteria|p__Firmicutes|c__Clostridia|o__Clostridiales|f__Lachnospiraceae	0.594406	0.212397	0.407744	0.247507
d__Bacteria|p__Proteobacteria|c__Gammaproteobacteria|o__Enterobacterales|f__Enterobacteriaceae|g__Enterobacter	0.593531	0.421488	0.514478	0.553419
d__Bacteria|p__Firmicutes|c__Clostridia|o__Clostridiales|f__Ruminococcaceae|g__Oscillospira	0.593531	0.364876	0.379125	0.483618
d__Bacteria|p__Firmicutes|c__Negativicutes|o__Selenomonadales|f__Veillonellaceae	0.592657	0.553719	0.478114	0.600605
d__Bacteria|p__Firmicutes|c__Clostridia|o__Clostridiales|f__Clostridiaceae_1|g__Clostridium_sensu_stricto_1	0.592657	0.333058	0.624747	0.288105
d__Bacteria|p__Firmicutes|c__Clostridia|o__Clostridiales|f__Clostridiaceae_1|g__Clostridium_sensu_stricto_1|s__Clostridium_sensu_stricto_1_unclassified	0.592657	0.333058	0.624747	0.288105
d__Bacteria|p__Firmicutes|c__Bacilli|o__Lactobacillales|f__Lactobacillaceae|g__Lactobacillus|s__Lactobacillus_sakei	0.590909	0.521488	0.459091	0.48985
d__Bacteria|p__Firmicutes|c__Clostridia|o__Clostridiales|f__Family_XIII|g__Family_XIII_UCG-001	0.590909	0.470248	0.461616	0.481303
d__Bacteria|p__Firmicutes|c__Clostridia|o__Clostridiales|f__Family_XIII|g__Family_XIII_UCG-001|s__Family_XIII_UCG-001_unclassified	0.590909	0.470248	0.461616	0.481303
d__Bacteria|p__Firmicutes|c__Clostridia|o__Clostridiales|f__Lachnospiraceae|g__Faecalicatena	0.590909	0.467769	0.474747	0.500712
d__Bacteria|p__Firmicutes|c__Clostridia|o__Clostridiales|f__Lachnospiraceae|g__Faecalicatena|s__Faecalicatena_orotica	0.590909	0.467769	0.474747	0.500712
d__Bacteria|p__Actinobacteria|c__Actinobacteria|o__Corynebacteriales|f__Corynebacteriaceae|g__Corynebacterium	0.590909	0.447934	0.640236	0.430199
d__Bacteria|p__Proteobacteria|c__Deltaproteobacteria|o__Desulfovibrionales|f__Desulfovibrionaceae|g__Mailhella|s__Mailhella_massiliensis	0.590909	0.447934	0.493603	0.491453
d__Bacteria|p__Elusimicrobia	0.590909	0.419835	0.490909	0.519231
d__Bacteria|p__Elusimicrobia|c__Elusimicrobia	0.590909	0.419835	0.490909	0.519231
d__Bacteria|p__Elusimicrobia|c__Elusimicrobia|o__Elusimicrobiales	0.590909	0.419835	0.490909	0.519231
d__Bacteria|p__Elusimicrobia|c__Elusimicrobia|o__Elusimicrobiales|f__Elusimicrobiaceae	0.590909	0.419835	0.490909	0.519231
d__Bacteria|p__Elusimicrobia|c__Elusimicrobia|o__Elusimicrobiales|f__Elusimicrobiaceae|g__Elusimicrobium	0.590909	0.419835	0.490909	0.519231
d__Bacteria|p__Proteobacteria|c__Gammaproteobacteria|o__Enterobacteriales|f__Enterobacteriaceae|g__Proteus	0.590909	0.419008	0.546128	0.464387
d__Bacteria|p__Proteobacteria|c__Gammaproteobacteria|o__Enterobacteriales|f__Enterobacteriaceae|g__Proteus|s__Proteus_unclassified	0.590909	0.419008	0.546128	0.464387
d__Bacteria|p__Bacteroidetes|c__Bacteroidia|o__Bacteroidales|f__Odoribacteraceae	0.590909	0.416529	0.500337	0.509972
d__Bacteria|p__Bacteroidetes|c__Bacteroidia|o__Bacteroidales|f__Odoribacteraceae|g__Butyricimonas	0.590909	0.416529	0.500337	0.509972
d__Bacteria|p__Firmicutes|c__Clostridia|o__Clostridiales|f__Lachnospiraceae|g__Anaerostipes|s__uncultured_Anaerostipes_sp.	0.590909	0.241322	0.376263	0.390491
d__Bacteria|p__Actinobacteria|c__Coriobacteriia|o__Coriobacteriales|f__Coriobacteriales_Incertae_Sedis	0.588287	0.383471	0.492929	0.455484
d__Bacteria|p__Proteobacteria|c__Deltaproteobacteria|o__Desulfovibrionales|f__Desulfovibrionaceae|g__Desulfovibrio|s__uncultured_Desulfovibrio_sp.	0.587413	0.502479	0.488721	0.482194
d__Bacteria|p__Proteobacteria|c__Gammaproteobacteria|o__Enterobacterales|f__Enterobacteriaceae|g__Citrobacter	0.587413	0.407438	0.538047	0.451389
d__Bacteria|p__Firmicutes|c__Clostridia|o__Clostridiales|f__Lachnospiraceae|g__Anaerostipes	0.587413	0.250413	0.369024	0.366631
d__Bacteria|p__Firmicutes|c__Clostridia|o__Clostridiales|f__Ruminococcaceae|g__Anaerotruncus	0.586538	0.445041	0.452862	0.438746
d__Bacteria|p__Acidobacteria|c__Acidobacteria_unclassified	0.583916	0.522314	0.465993	0.613426
d__Bacteria|p__Acidobacteria|c__Acidobacteria_unclassified|o__Acidobacteria_unclassified	0.583916	0.522314	0.465993	0.613426
d__Bacteria|p__Acidobacteria|c__Acidobacteria_unclassified|o__Acidobacteria_unclassified|f__Acidobacteria_unclassified	0.583916	0.522314	0.465993	0.613426
d__Bacteria|p__Acidobacteria|c__Acidobacteria_unclassified|o__Acidobacteria_unclassified|f__Acidobacteria_unclassified|g__Acidobacteria_unclassified	0.583916	0.522314	0.465993	0.613426
d__Bacteria|p__Acidobacteria|c__Acidobacteria_unclassified|o__Acidobacteria_unclassified|f__Acidobacteria_unclassified|g__Acidobacteria_unclassified|s__Acidobacteria_unclassified	0.583916	0.522314	0.465993	0.613426
d__Bacteria|p__Firmicutes|c__Clostridia|o__Clostridiales|f__Lachnospiraceae|g__Eubacterium]_ruminantium_group	0.583916	0.441736	0.451684	0.492165
d__Bacteria|p__Firmicutes|c__Clostridia|o__Clostridiales|f__Lachnospiraceae|g__Eubacterium]_ruminantium_group|s__Eubacterium]_ruminantium_group_unclassified	0.583916	0.441736	0.451684	0.492165
d__Bacteria|p__Firmicutes|c__Clostridia|o__Clostridiales|f__Ruminococcaceae|g__Ruminococcus_1	0.583916	0.419008	0.343098	0.433405
d__Bacteria|p__Firmicutes|c__Clostridia|o__Clostridiales|f__Ruminococcaceae|g__Ruminococcus_1|s__Ruminococcus_1_unclassified	0.583916	0.419008	0.343098	0.433405
d__Bacteria|p__Acidobacteria	0.58042	0.561983	0.444613	0.633191
d__Bacteria|p__Firmicutes|c__Clostridia|o__Clostridiales|f__Ruminococcaceae|g__Oscillospira|s__Oscillospira_unclassified	0.579545	0.356612	0.400673	0.483618
d__Bacteria|p__Firmicutes|c__Clostridia|o__Clostridiales|f__Family_XIII|g__Eubacterium]_brachy_group	0.578671	0.464463	0.443771	0.502315
d__Bacteria|p__Firmicutes|c__Clostridia|o__Clostridiales|f__Family_XIII|g__Eubacterium]_brachy_group|s__Eubacterium]_brachy_group_unclassified	0.578671	0.464463	0.443771	0.502315
d__Bacteria|p__Bacteroidetes|c__Bacteroidia|o__Bacteroidales|f__Tannerellaceae|g__Parabacteroides|s__Parabacteroides_merdae	0.576923	0.515702	0.360438	0.516382
d__Bacteria|p__Firmicutes|c__Erysipelotrichia|o__Erysipelotrichales|f__Erysipelotrichaceae|g__Catenibacterium	0.576923	0.497107	0.462795	0.525463
d__Bacteria|p__Firmicutes|c__Erysipelotrichia|o__Erysipelotrichales|f__Erysipelotrichaceae|g__Catenibacterium|s__Catenibacterium_unclassified	0.576923	0.497107	0.462795	0.525107
d__Archaea	0.576923	0.470661	0.492088	0.493412
d__Bacteria|p__Lentisphaerae|c__Lentisphaeria|o__Victivallales|f__vadinBE97	0.576923	0.419421	0.481818	0.481481
d__Bacteria|p__Lentisphaerae|c__Lentisphaeria|o__Victivallales|f__vadinBE97|g__vadinBE97_unclassified	0.576923	0.419421	0.481818	0.481481
d__Bacteria|p__Lentisphaerae|c__Lentisphaeria|o__Victivallales|f__vadinBE97|g__vadinBE97_unclassified|s__vadinBE97_unclassified	0.576923	0.419421	0.481818	0.481481
d__Bacteria|p__Proteobacteria|c__Deltaproteobacteria|o__Desulfovibrionales|f__Desulfovibrionaceae|g__Desulfovibrio	0.575175	0.515702	0.477778	0.48433
d__Bacteria|p__Firmicutes|c__Clostridia|o__Clostridiales|f__Clostridiaceae_1|g__Clostridium_sensu_stricto_8	0.575175	0.461983	0.503704	0.561075
d__Bacteria|p__Firmicutes|c__Clostridia|o__Clostridiales|f__Clostridiaceae_1|g__Clostridium_sensu_stricto_8|s__Clostridium_sensu_stricto_8_unclassified	0.575175	0.461983	0.503704	0.561075
d__Bacteria|p__Proteobacteria|c__Deltaproteobacteria|o__Desulfovibrionales|f__Desulfovibrionaceae|g__Mailhella|s__Mailhella_unclassified	0.575175	0.416529	0.500337	0.500178
d__Bacteria|p__Actinobacteria|c__Coriobacteriia|o__Coriobacteriales|f__Coriobacteriales_Incertae_Sedis|g__Coriobacteriales_Incertae_Sedis_unclassified	0.573427	0.37438	0.489899	0.491809
d__Bacteria|p__Actinobacteria|c__Coriobacteriia|o__Coriobacteriales|f__Coriobacteriales_Incertae_Sedis|g__Coriobacteriales_Incertae_Sedis_unclassified|s__Coriobacteriales_Incertae_Sedis_unclassified	0.573427	0.37438	0.489899	0.491809
d__Bacteria|p__Firmicutes|c__Bacilli|o__Lactobacillales|f__Streptococcaceae|g__Lactococcus|s__uncultured_Lactococcus_sp.	0.573427	0.470248	0.471717	0.505698
d__Bacteria|p__Actinobacteria|c__Actinobacteria|o__Actinobacteria_unclassified	0.573427	0.441322	0.549495	0.632657
d__Bacteria|p__Actinobacteria|c__Actinobacteria|o__Actinobacteria_unclassified|f__Actinobacteria_unclassified	0.573427	0.441322	0.549495	0.632657
d__Bacteria|p__Actinobacteria|c__Actinobacteria|o__Actinobacteria_unclassified|f__Actinobacteria_unclassified|g__Actinobacteria_unclassified	0.573427	0.441322	0.549495	0.632657
d__Bacteria|p__Actinobacteria|c__Actinobacteria|o__Actinobacteria_unclassified|f__Actinobacteria_unclassified|g__Actinobacteria_unclassified|s__Actinobacteria_unclassified	0.573427	0.441322	0.549495	0.632657
d__Bacteria|p__Firmicutes|c__Bacilli|o__Lactobacillales|f__Lactobacillaceae|g__Lactobacillus|s__Lactobacillus_paracasei	0.571678	0.45124	0.503704	0.605235
d__Bacteria|p__Firmicutes|c__Clostridia|o__Clostridiales|f__Christensenellaceae|g__Christensenella	0.571678	0.449587	0.46431	0.509615
d__Bacteria|p__Actinobacteria|c__Coriobacteriia|o__Coriobacteriales|f__Coriobacteriaceae|g__Enorma|s__Enorma_massiliensis	0.571678	0.393388	0.527946	0.462963
d__Bacteria|p__Bacteroidetes|c__Bacteroidia|o__Bacteroidales|f__Barnesiellaceae|g__Barnesiella|s__Barnesiella_unclassified	0.570804	0.429752	0.499663	0.467949
d__Bacteria|p__Firmicutes|c__Clostridia|o__Clostridiales|f__Ruminococcaceae|g__Hydrogenoanaerobacterium|s__Hydrogenoanaerobacterium_unclassified	0.56993	0.456198	0.482828	0.481303
d__Bacteria|p__Firmicutes|c__Clostridia|o__Clostridiales|f__Ruminococcaceae|g__Sporobacter	0.56993	0.423554	0.461616	0.480413
d__Bacteria|p__Firmicutes|c__Clostridia|o__Clostridiales|f__Ruminococcaceae|g__Sporobacter|s__uncultured_Sporobacter_sp.	0.56993	0.423554	0.461616	0.480413
d__Bacteria|p__Firmicutes|c__Clostridia|o__Clostridiales|f__Hungateiclostridiaceae	0.56993	0.395041	0.490909	0.5
d__Bacteria|p__Bacteroidetes|c__Bacteroidia|o__Bacteroidales|f__Barnesiellaceae|g__Barnesiella	0.569056	0.429752	0.500337	0.467949
d__Bacteria|p__Bacteroidetes|c__Bacteroidia|o__Bacteroidales|f__Prevotellaceae|g__Prevotellaceae_UCG-001	0.568182	0.556612	0.575421	0.459758
d__Bacteria|p__Bacteroidetes|c__Bacteroidia|o__Bacteroidales|f__Prevotellaceae|g__Prevotellaceae_UCG-001|s__Prevotellaceae_UCG-001_unclassified	0.568182	0.556612	0.575421	0.459758
d__Bacteria|p__Firmicutes|c__Clostridia|o__Clostridiales|f__Family_XI|g__Peptoniphilus	0.568182	0.480165	0.488889	0.502849
d__Bacteria|p__Firmicutes|c__Clostridia|o__Clostridiales|f__Family_XI|g__Peptoniphilus|s__Peptoniphilus_unclassified	0.568182	0.480165	0.488889	0.502849
d__Bacteria|p__Firmicutes|c__Bacilli|o__Lactobacillales|f__Lactobacillaceae|g__Lactobacillus|s__Lactobacillus_fermentum	0.568182	0.476033	0.512795	0.53312
d__Bacteria|p__Bacteroidetes|c__Bacteroidia|o__Bacteroidales|f__Bacteroidaceae|g__Bacteroides|s__Bacteroides_sp.	0.568182	0.465289	0.472559	0.567308
d__Bacteria|p__Actinobacteria|c__Acidimicrobiia|o__Microtrichales	0.568182	0.461157	0.528283	0.580484
d__Bacteria|p__Elusimicrobia|c__Elusimicrobia|o__Elusimicrobiales|f__Elusimicrobiaceae|g__Elusimicrobium|s__Elusimicrobium_unclassified	0.568182	0.442149	0.490909	0.519231
d__Bacteria|p__Firmicutes|c__Clostridia|o__Clostridiales|f__Peptococcaceae|g__Peptococcus|s__Peptococcus_sp._oral_taxon_167	0.568182	0.442149	0.5	0.490741
d__Bacteria|p__Proteobacteria|c__Gammaproteobacteria|o__Xanthomonadales|f__Xanthomonadaceae|g__Xanthomonas	0.568182	0.440496	0.509091	0.531339
d__Bacteria|p__Proteobacteria|c__Gammaproteobacteria|o__Xanthomonadales|f__Xanthomonadaceae|g__Xanthomonas|s__Xanthomonas_oryzae	0.568182	0.440496	0.509091	0.531339
d__Bacteria|p__Bacteroidetes|c__Bacteroidia|o__Bacteroidales|f__Odoribacteraceae|g__Butyricimonas|s__Butyricimonas_sp._Marseille-P4593	0.568182	0.439669	0.490909	0.509615
d__Bacteria|p__Firmicutes|c__Clostridia|o__Clostridiales|f__Ruminococcaceae|g__Ruminococcaceae_UCG-014	0.566434	0.444215	0.493939	0.4026
d__Bacteria|p__Firmicutes|c__Clostridia|o__Clostridiales|f__Ruminococcaceae|g__Ruminococcaceae_UCG-014|s__Ruminococcaceae_UCG-014_unclassified	0.566434	0.444215	0.493939	0.4026
d__Bacteria|p__Firmicutes|c__Clostridia|o__Clostridiales|f__Defluviitaleaceae	0.566434	0.399174	0.446465	0.481481
d__Bacteria|p__Firmicutes|c__Clostridia|o__Clostridiales|f__Defluviitaleaceae|g__Defluviitaleaceae_UCG-011	0.566434	0.399174	0.446465	0.481481
d__Bacteria|p__Firmicutes|c__Clostridia|o__Clostridiales|f__Defluviitaleaceae|g__Defluviitaleaceae_UCG-011|s__Defluviitaleaceae_UCG-011_unclassified	0.566434	0.399174	0.446465	0.481481
d__Bacteria|p__Firmicutes|c__Clostridia	0.566434	0.229752	0.404714	0.26567
d__Bacteria|p__Firmicutes|c__Clostridia|o__Clostridiales	0.566434	0.229752	0.404714	0.26567
d__Bacteria|p__Firmicutes|c__Clostridia|o__Clostridiales|f__Lachnospiraceae|g__Roseburia	0.565559	0.438017	0.327609	0.287749
d__Bacteria|p__Firmicutes|c__Erysipelotrichia|o__Erysipelotrichales|f__Erysipelotrichaceae|g__Erysipelatoclostridium	0.564685	0.660744	0.524411	0.466524
d__Bacteria|p__Firmicutes|c__Clostridia|o__Clostridiales|f__Christensenellaceae|g__Christensenellaceae_unclassified	0.564685	0.410331	0.461279	0.445869
d__Bacteria|p__Firmicutes|c__Clostridia|o__Clostridiales|f__Christensenellaceae|g__Christensenellaceae_unclassified|s__Christensenellaceae_unclassified	0.564685	0.410331	0.461279	0.445869
d__Bacteria|p__Firmicutes|c__Clostridia|o__Clostridiales|f__Ruminococcaceae|g__Ruminococcaceae_UCG-003	0.562937	0.503306	0.37037	0.415242
d__Bacteria|p__Firmicutes|c__Clostridia|o__Clostridiales|f__Ruminococcaceae|g__Ruminococcaceae_UCG-003|s__Ruminococcaceae_UCG-003_unclassified	0.562937	0.503306	0.37037	0.415242
d__Bacteria|p__Actinobacteria|c__Actinobacteria|o__Bifidobacteriales|f__Bifidobacteriaceae|g__Bifidobacterium|s__Bifidobacterium_breve	0.562937	0.466116	0.322222	0.532585
d__Bacteria|p__Actinobacteria|c__Coriobacteriia|o__Coriobacteriales|f__Atopobiaceae|g__Olsenella	0.562063	0.489256	0.490741	0.525107
d__Bacteria|p__Firmicutes|c__Clostridia|o__Clostridiales|f__Lachnospiraceae|g__Roseburia|s__Roseburia_unclassified	0.561189	0.439669	0.33468	0.30146
d__Bacteria|p__Bacteroidetes|c__Bacteroidetes_unclassified	0.561189	0.415702	0.477104	0.491987
d__Bacteria|p__Bacteroidetes|c__Bacteroidetes_unclassified|o__Bacteroidetes_unclassified	0.561189	0.415702	0.477104	0.491987
d__Bacteria|p__Bacteroidetes|c__Bacteroidetes_unclassified|o__Bacteroidetes_unclassified|f__Bacteroidetes_unclassified	0.561189	0.415702	0.477104	0.491987
d__Bacteria|p__Bacteroidetes|c__Bacteroidetes_unclassified|o__Bacteroidetes_unclassified|f__Bacteroidetes_unclassified|g__Bacteroidetes_unclassified	0.561189	0.415702	0.477104	0.491987
d__Bacteria|p__Bacteroidetes|c__Bacteroidetes_unclassified|o__Bacteroidetes_unclassified|f__Bacteroidetes_unclassified|g__Bacteroidetes_unclassified|s__Bacteroidetes_unclassified	0.561189	0.415702	0.477104	0.491987
d__Bacteria|p__Firmicutes|c__Clostridia|o__Clostridiales|f__Lachnospiraceae|g__Lachnospiraceae_unclassified	0.561189	0.347107	0.435017	0.248932
d__Bacteria|p__Firmicutes|c__Clostridia|o__Clostridiales|f__Lachnospiraceae|g__Lachnospiraceae_unclassified|s__Lachnospiraceae_unclassified	0.561189	0.347107	0.435017	0.248932
d__Bacteria|p__Bacteroidetes|c__Bacteroidia|o__Bacteroidales|f__Tannerellaceae|g__Parabacteroides|s__uncultured_Parabacteroides_sp.	0.559441	0.452479	0.456734	0.43839
d__Bacteria|p__Firmicutes|c__Erysipelotrichia|o__Erysipelotrichales|f__Erysipelotrichaceae|g__Holdemania|s__Holdemania_massiliensis	0.559441	0.433058	0.462626	0.444266
d__Bacteria|p__Firmicutes|c__Erysipelotrichia|o__Erysipelotrichales|f__Erysipelotrichaceae|g__Holdemania	0.555944	0.486777	0.402694	0.372507
d__Bacteria|p__Bacteroidetes|c__Bacteroidia|o__Bacteroidales|f__Barnesiellaceae	0.555944	0.461157	0.454882	0.454416
d__Bacteria|p__Bacteroidetes|c__Bacteroidia|o__Bacteroidales|f__Tannerellaceae|g__Parabacteroides|s__Parabacteroides_sp.	0.55507	0.42438	0.490741	0.500534
d__Bacteria|p__Actinobacteria|c__Coriobacteriia|o__Coriobacteriales|f__Atopobiaceae|g__Olsenella|s__uncultured_Olsenella_sp.	0.554196	0.470248	0.454209	0.558761
d__Bacteria|p__Firmicutes|c__Clostridia|o__Clostridiales|f__Eubacteriaceae|g__Eubacterium|s__Eubacterium_sp._ARC-2	0.552448	0.497521	0.506397	0.490563
d__Bacteria|p__Firmicutes|c__Clostridia|o__Clostridiales|f__Ruminococcaceae|g__Hydrogenoanaerobacterium	0.552448	0.464463	0.473569	0.481303
d__Bacteria|p__Firmicutes|c__Bacilli|o__Lactobacillales|f__Lactobacillaceae|g__Lactobacillus|s__Lactobacillus_crispatus	0.551573	0.577686	0.487374	0.51656
d__Bacteria|p__Proteobacteria|c__Gammaproteobacteria|o__Enterobacterales|f__Enterobacteriaceae|g__Enterobacter|s__Enterobacter_sp._NJ-1	0.551573	0.459504	0.482155	0.512108
d__Bacteria|p__Bacteroidetes|c__Bacteroidia|o__Bacteroidales|f__Bacteroidales_unclassified	0.551573	0.509091	0.46532	0.510684
d__Bacteria|p__Bacteroidetes|c__Bacteroidia|o__Bacteroidales|f__Bacteroidales_unclassified|g__Bacteroidales_unclassified	0.551573	0.509091	0.46532	0.510684
d__Bacteria|p__Bacteroidetes|c__Bacteroidia|o__Bacteroidales|f__Bacteroidales_unclassified|g__Bacteroidales_unclassified|s__Bacteroidales_unclassified	0.551573	0.509091	0.46532	0.510684
d__Bacteria|p__Proteobacteria|c__Gammaproteobacteria|o__Pseudomonadales|f__Moraxellaceae|g__Acinetobacter	0.550699	0.506198	0.55	0.568554
d__Bacteria|p__Firmicutes|c__Negativicutes|o__Selenomonadales|f__Veillonellaceae|g__Megamonas	0.550699	0.402479	0.460774	0.429131
d__Bacteria|p__Firmicutes|c__Negativicutes|o__Selenomonadales|f__Veillonellaceae|g__Megamonas|s__Megamonas_unclassified	0.550699	0.402479	0.460774	0.429131
d__Bacteria|p__Firmicutes|c__Clostridia|o__Clostridiales|f__Ruminococcaceae|g__Oscillospira|s__uncultured_Oscillospira_sp.	0.549825	0.460331	0.472727	0.5
d__Bacteria|p__Proteobacteria|c__Gammaproteobacteria|o__Enterobacterales|f__Enterobacteriaceae|g__Enterobacter|s__Enterobacter_sp._Nj-68	0.549825	0.458678	0.482155	0.567664
d__Bacteria|p__Firmicutes|c__Clostridia|o__Clostridiales|f__Peptococcaceae|g__Dehalobacterium	0.549825	0.449174	0.491414	0.490741
d__Bacteria|p__Firmicutes|c__Clostridia|o__Clostridiales|f__Peptococcaceae|g__Dehalobacterium|s__uncultured_Dehalobacterium_sp.	0.549825	0.449174	0.491414	0.490741
d__Bacteria|p__Firmicutes|c__Clostridia|o__Clostridiales|f__Oscillospiraceae|g__Oscillibacter|s__uncultured_Oscillibacter_sp.	0.548951	0.467769	0.46431	0.472222
d__Bacteria|p__Firmicutes|c__Clostridia|o__Clostridiales|f__Family_XIII|g__Family_XIII_AD3011_group	0.548951	0.457025	0.46431	0.48166
d__Bacteria|p__Firmicutes|c__Clostridia|o__Clostridiales|f__Family_XIII|g__Family_XIII_AD3011_group|s__Family_XIII_AD3011_group_unclassified	0.548951	0.457025	0.46431	0.48166
d__Bacteria|p__Firmicutes|c__Clostridia|o__Clostridiales|f__Hungateiclostridiaceae|g__Ruminiclostridium	0.548951	0.418182	0.490909	0.5
d__Bacteria|p__Firmicutes|c__Clostridia|o__Clostridiales|f__Hungateiclostridiaceae|g__Ruminiclostridium|s__uncultured_Ruminiclostridium_sp.	0.548951	0.418182	0.490909	0.5
d__Bacteria|p__Acidobacteria|c__Holophagae	0.548077	0.520248	0.476936	0.606125
d__Bacteria|p__Acidobacteria|c__Holophagae|o__Subgroup_7	0.548077	0.520248	0.476936	0.606125
d__Bacteria|p__Acidobacteria|c__Holophagae|o__Subgroup_7|f__Subgroup_7_unclassified	0.548077	0.520248	0.476936	0.606125
d__Bacteria|p__Acidobacteria|c__Holophagae|o__Subgroup_7|f__Subgroup_7_unclassified|g__Subgroup_7_unclassified	0.548077	0.520248	0.476936	0.606125
d__Bacteria|p__Acidobacteria|c__Holophagae|o__Subgroup_7|f__Subgroup_7_unclassified|g__Subgroup_7_unclassified|s__Subgroup_7_unclassified	0.548077	0.520248	0.476936	0.606125
d__Bacteria|p__Firmicutes|c__Bacilli|o__Lactobacillales|f__Aerococcaceae	0.548077	0.501653	0.483165	0.637642
d__Bacteria|p__Firmicutes|c__Bacilli|o__Lactobacillales|f__Aerococcaceae|g__Abiotrophia	0.548077	0.501653	0.483165	0.637642
d__Bacteria|p__Firmicutes|c__Bacilli|o__Lactobacillales|f__Aerococcaceae|g__Abiotrophia|s__Abiotrophia_unclassified	0.548077	0.501653	0.483165	0.637642
d__Bacteria|p__Firmicutes|c__Clostridia|o__Clostridiales|f__Clostridiaceae|g__Clostridium|s__Clostridium_sp._Marseille-P8228	0.548077	0.466529	0.493098	0.482372
d__Bacteria|p__Actinobacteria|c__Acidimicrobiia	0.548077	0.461157	0.528283	0.580484
d__Bacteria|p__Actinobacteria|c__Coriobacteriia|o__Coriobacteriales|f__Eggerthellaceae|g__CHKCI002	0.548077	0.451653	0.526768	0.453704
d__Bacteria|p__Actinobacteria|c__Coriobacteriia|o__Coriobacteriales|f__Eggerthellaceae|g__CHKCI002|s__CHKCI002_unclassified	0.548077	0.451653	0.526768	0.453704
d__Bacteria|p__Firmicutes|c__Clostridia|o__Clostridiales|f__Christensenellaceae|g__Christensenella|s__Christensenella_sp.	0.548077	0.449174	0.491077	0.490741
d__Bacteria|p__Bacteroidetes|c__Bacteroidia|o__Bacteroidales|f__Marinifilaceae|g__Marinifilaceae_unclassified	0.548077	0.431818	0.509259	0.500178
d__Bacteria|p__Bacteroidetes|c__Bacteroidia|o__Bacteroidales|f__Marinifilaceae|g__Marinifilaceae_unclassified|s__Marinifilaceae_unclassified	0.548077	0.431818	0.509259	0.500178
d__Bacteria|p__Firmicutes|c__Negativicutes	0.547203	0.532231	0.46734	0.566239
d__Bacteria|p__Firmicutes|c__Negativicutes|o__Selenomonadales	0.547203	0.532231	0.46734	0.566595
d__Bacteria|p__Firmicutes|c__Clostridia|o__Clostridiales|f__Ruminococcaceae|g__Anaerotruncus|s__Anaerotruncus_unclassified	0.547203	0.497521	0.473401	0.453704
d__Bacteria|p__Bacteroidetes|c__Bacteroidia|o__Bacteroidales|f__Tannerellaceae|g__Parabacteroides|s__Parabacteroides_gordonii	0.546329	0.628099	0.441414	0.47703
d__Bacteria|p__Firmicutes|c__Clostridia|o__Clostridiales|f__Lachnospiraceae|g__Howardella	0.546329	0.492562	0.541751	0.469017
d__Bacteria|p__Firmicutes|c__Clostridia|o__Clostridiales|f__Lachnospiraceae|g__Howardella|s__Howardella_unclassified	0.546329	0.492562	0.541751	0.469017
d__Bacteria|p__Bacteroidetes|c__Bacteroidia|o__Bacteroidales|f__Rikenellaceae|g__Alistipes|s__Alistipes_shahii	0.546329	0.431818	0.518519	0.500356
d__Bacteria|p__Firmicutes|c__Clostridia|o__Clostridiales|f__Ruminococcaceae|g__Anaerotruncus|s__uncultured_Anaerotruncus_sp.	0.545455	0.413223	0.509428	0.471866
d__Bacteria|p__Firmicutes|c__Bacilli|o__Lactobacillales|f__Streptococcaceae|g__Streptococcus|s__Streptococcus_parasanguinis	0.545455	0.717355	0.586869	0.344907
d__Bacteria|p__Actinobacteria|c__Actinobacteria|o__Bifidobacteriales|f__Bifidobacteriaceae|g__Bifidobacterium|s__Bifidobacterium_dentium	0.545455	0.652066	0.538889	0.432336
d__Bacteria|p__Firmicutes|c__Clostridia|o__Clostridiales|f__Peptostreptococcaceae|g__Peptostreptococcus|s__Peptostreptococcus_unclassified	0.545455	0.582645	0.569529	0.435363
d__Bacteria|p__Bacteroidetes|c__Bacteroidia|o__Bacteroidales|f__Prevotellaceae|g__Prevotella_7	0.545455	0.565289	0.46532	0.581197
d__Bacteria|p__Bacteroidetes|c__Bacteroidia|o__Bacteroidales|f__Prevotellaceae|g__Prevotella_7|s__Prevotella_7_unclassified	0.545455	0.565289	0.46532	0.581197
d__Bacteria|p__Firmicutes|c__Clostridia|o__Clostridiales|f__Peptostreptococcaceae|g__Clostridioides	0.545455	0.542149	0.5867	0.475783
d__Bacteria|p__Firmicutes|c__Clostridia|o__Clostridiales|f__Peptostreptococcaceae|g__Clostridioides|s__Clostridioides_difficile	0.545455	0.542149	0.5867	0.475783
d__Bacteria|p__Firmicutes|c__Clostridia|o__Clostridiales|f__Family_XIII|g__Mogibacterium	0.545455	0.522314	0.546465	0.5
d__Bacteria|p__Firmicutes|c__Clostridia|o__Clostridiales|f__Family_XIII|g__Mogibacterium|s__Mogibacterium_unclassified	0.545455	0.522314	0.546465	0.5
d__Bacteria|p__Firmicutes|c__Bacilli|o__Lactobacillales|f__Lactobacillaceae|g__Lactobacillus|s__Lactobacillus_fuchuensis	0.545455	0.510744	0.523737	0.5
d__Bacteria|p__Firmicutes|c__Clostridia|o__Clostridiales|f__Family_XI|g__Finegoldia	0.545455	0.494215	0.5	0.491453
d__Bacteria|p__Firmicutes|c__Clostridia|o__Clostridiales|f__Family_XI|g__Finegoldia|s__Finegoldia_unclassified	0.545455	0.494215	0.5	0.491453
d__Bacteria|p__Fusobacteria|c__Fusobacteriia|o__Fusobacteriales|f__Fusobacteriaceae|g__Fusobacteriaceae_unclassified	0.545455	0.490909	0.528114	0.492165
d__Bacteria|p__Fusobacteria|c__Fusobacteriia|o__Fusobacteriales|f__Fusobacteriaceae|g__Fusobacteriaceae_unclassified|s__Fusobacteriaceae_unclassified	0.545455	0.490909	0.528114	0.492165
d__Bacteria|p__Firmicutes|c__Negativicutes|o__Selenomonadales|f__Selenomonadaceae	0.545455	0.489256	0.520202	0.4651
d__Bacteria|p__Actinobacteria|c__Acidimicrobiia|o__Microtrichales|f__Microtrichales_unclassified	0.545455	0.482645	0.528283	0.580484
d__Bacteria|p__Actinobacteria|c__Acidimicrobiia|o__Microtrichales|f__Microtrichales_unclassified|g__Microtrichales_unclassified	0.545455	0.482645	0.528283	0.580484
d__Bacteria|p__Actinobacteria|c__Acidimicrobiia|o__Microtrichales|f__Microtrichales_unclassified|g__Microtrichales_unclassified|s__Microtrichales_unclassified	0.545455	0.482645	0.528283	0.580484
d__Bacteria|p__Proteobacteria|c__Betaproteobacteria|o__Burkholderiales|f__Comamonadaceae|g__Ramlibacter	0.545455	0.480992	0.501684	0.555021
d__Bacteria|p__Proteobacteria|c__Betaproteobacteria|o__Burkholderiales|f__Comamonadaceae|g__Ramlibacter|s__Ramlibacter_sp._MIC2037	0.545455	0.480992	0.501684	0.555021
d__Bacteria|p__Proteobacteria|c__Gammaproteobacteria|o__Pseudomonadales|f__Moraxellaceae|g__Acinetobacter|s__Acinetobacter_sp.	0.545455	0.480992	0.539394	0.57817
d__Bacteria|p__Firmicutes|c__Bacilli|o__Bacillales|f__Bacillaceae	0.545455	0.47438	0.510606	0.55609
d__Bacteria|p__Actinobacteria|c__Actinobacteria|o__Corynebacteriales|f__Corynebacteriaceae|g__Corynebacterium|s__Corynebacterium_bovis	0.545455	0.473554	0.528788	0.453704
d__Bacteria|p__Bacteroidetes|c__Bacteroidia|o__Bacteroidales|f__Rikenellaceae|g__Rikenellaceae_RC9_gut_group	0.545455	0.473554	0.481818	0.5
d__Bacteria|p__Bacteroidetes|c__Bacteroidia|o__Bacteroidales|f__Rikenellaceae|g__Rikenellaceae_RC9_gut_group|s__Rikenellaceae_RC9_gut_group_unclassified	0.545455	0.473554	0.481818	0.5
d__Bacteria|p__Synergistetes|c__Synergistia|o__Synergistales|f__Synergistaceae|g__Synergistes	0.545455	0.472727	0.518182	0.481481
d__Bacteria|p__Synergistetes|c__Synergistia|o__Synergistales|f__Synergistaceae|g__Synergistes|s__Synergistes_unclassified	0.545455	0.472727	0.509259	0.490385
d__Archaea|p__Archaea_unclassified	0.545455	0.471901	0.481818	0.519231
d__Archaea|p__Archaea_unclassified|c__Archaea_unclassified	0.545455	0.471901	0.481818	0.519231
d__Archaea|p__Archaea_unclassified|c__Archaea_unclassified|o__Archaea_unclassified	0.545455	0.471901	0.481818	0.519231
d__Archaea|p__Archaea_unclassified|c__Archaea_unclassified|o__Archaea_unclassified|f__Archaea_unclassified	0.545455	0.471901	0.481818	0.519231
d__Archaea|p__Archaea_unclassified|c__Archaea_unclassified|o__Archaea_unclassified|f__Archaea_unclassified|g__Archaea_unclassified	0.545455	0.471901	0.481818	0.519231
d__Archaea|p__Archaea_unclassified|c__Archaea_unclassified|o__Archaea_unclassified|f__Archaea_unclassified|g__Archaea_unclassified|s__Archaea_unclassified	0.545455	0.471901	0.481818	0.519231
d__Bacteria|p__Firmicutes|c__Clostridia|o__Clostridiales|f__Christensenellaceae|g__Christensenella|s__Christensenella_sp._Marseille-P3954	0.545455	0.471901	0.481818	0.519231
d__Bacteria|p__Firmicutes|c__Clostridia|o__Clostridiales|f__Clostridiaceae|g__Butyricicoccus	0.545455	0.471074	0.519865	0.492165
d__Bacteria|p__Firmicutes|c__Clostridia|o__Clostridiales|f__Clostridiaceae|g__Butyricicoccus|s__uncultured_Butyricicoccus_sp.	0.545455	0.471074	0.510269	0.501603
d__Bacteria|p__Firmicutes|c__Bacilli|o__Bacillales|f__Bacillaceae|g__Bacillus	0.545455	0.464463	0.519192	0.53864
d__Bacteria|p__Firmicutes|c__Clostridia|o__Clostridiales|f__Peptococcaceae|g__Peptococcus|s__uncultured_Peptococcus_sp.	0.545455	0.464463	0.518182	0.472222
d__Bacteria|p__Actinobacteria|c__Actinobacteria|o__Corynebacteriales|f__Corynebacteriaceae|g__Corynebacterium|s__Corynebacterium_durum	0.545455	0.46281	0.583838	0.460826
d__Bacteria|p__Firmicutes|c__Clostridia|o__Clostridiales|f__Peptostreptococcaceae|g__Peptostreptococcaceae_unclassified	0.545455	0.46281	0.500337	0.490741
d__Bacteria|p__Firmicutes|c__Clostridia|o__Clostridiales|f__Peptostreptococcaceae|g__Peptostreptococcaceae_unclassified|s__Peptostreptococcaceae_unclassified	0.545455	0.46281	0.500337	0.490741
d__Bacteria|p__Bacteroidetes|c__Bacteroidia|o__Bacteroidales|f__Bacteroidaceae|g__Bacteroides|s__Bacteroides_sp._35AE31	0.545455	0.454545	0.5	0.5
d__Bacteria|p__Bacteroidetes|c__Bacteroidia|o__Bacteroidales|f__Porphyromonadaceae|g__Porphyromonas|s__Porphyromonas_asaccharolytica	0.545455	0.454545	0.5	0.5
d__Bacteria|p__Bacteroidetes|c__Bacteroidia|o__Bacteroidales|f__Tannerellaceae|g__Parabacteroides|s__Parabacteroides_sp._Marseille-P3668	0.545455	0.454545	0.5	0.5
d__Bacteria|p__Firmicutes|c__Clostridia|o__Clostridiales|f__Lachnospiraceae|g__Lachnoclostridium|s__Clostridium]_glycyrrhizinilyticum	0.545455	0.454545	0.5	0.5
d__Bacteria|p__Firmicutes|c__Clostridia|o__Clostridiales|f__Ruminococcaceae|g__Candidatus_Soleaferrea|s__Candidatus_Soleaferrea_massiliensis	0.545455	0.454545	0.509259	0.490741
d__Bacteria|p__Firmicutes|c__Clostridia|o__Clostridiales|f__Ruminococcaceae|g__Ruminococcus|s__Ruminococcus_lactaris	0.545455	0.454545	0.509259	0.490741
d__Bacteria|p__Firmicutes|c__Erysipelotrichia|o__Erysipelotrichales|f__Erysipelotrichaceae|g__Allobaculum	0.545455	0.454545	0.5	0.5
d__Bacteria|p__Proteobacteria|c__Betaproteobacteria|o__Burkholderiales|f__Sutterellaceae|g__Sutterellaceae_unclassified	0.545455	0.454545	0.509259	0.490741
d__Bacteria|p__Proteobacteria|c__Betaproteobacteria|o__Burkholderiales|f__Sutterellaceae|g__Sutterellaceae_unclassified|s__Sutterellaceae_unclassified	0.545455	0.454545	0.509259	0.490741
d__Bacteria|p__Firmicutes|c__Clostridia|o__Clostridiales|f__Ruminococcaceae|g__Ruminococcaceae_UCG-005	0.543706	0.487603	0.425758	0.474359
d__Bacteria|p__Firmicutes|c__Clostridia|o__Clostridiales|f__Ruminococcaceae|g__Ruminococcaceae_UCG-005|s__Ruminococcaceae_UCG-005_unclassified	0.543706	0.487603	0.425758	0.474359
d__Bacteria|p__Firmicutes|c__Clostridia|o__Clostridiales|f__Ruminococcaceae|g__Ruminococcus|s__Ruminococcus_sp._2P-7	0.543706	0.429339	0.541414	0.410256
d__Bacteria|p__Actinobacteria|c__Coriobacteriia|o__Coriobacteriales|f__Atopobiaceae	0.542832	0.478512	0.525084	0.506944
d__Bacteria|p__Firmicutes|c__Clostridia|o__Clostridiales|f__Ruminococcaceae|g__Fournierella	0.54021	0.452066	0.475926	0.455128
d__Bacteria|p__Bacteroidetes|c__Bacteroidia|o__Bacteroidales|f__Bacteroidaceae|g__Bacteroides|s__uncultured_Bacteroides_sp.	0.54021	0.439669	0.407071	0.453704
d__Bacteria|p__Firmicutes|c__Clostridia|o__Clostridiales|f__Ruminococcaceae|g__Ruminococcaceae_UCG-002	0.538462	0.457025	0.436027	0.439637
d__Bacteria|p__Firmicutes|c__Clostridia|o__Clostridiales|f__Ruminococcaceae|g__Ruminococcaceae_UCG-002|s__Ruminococcaceae_UCG-002_unclassified	0.538462	0.457025	0.436027	0.439637
d__Bacteria|p__Actinobacteria|c__Coriobacteriia|o__Coriobacteriales|f__Coriobacteriaceae|g__Enorma	0.538462	0.403719	0.518182	0.482728
d__Bacteria|p__Actinobacteria|c__Coriobacteriia|o__Coriobacteriales|f__Eggerthellaceae|g__Slackia	0.538462	0.508264	0.446128	0.582621
d__Bacteria|p__Actinobacteria|c__Coriobacteriia|o__Coriobacteriales|f__Eggerthellaceae|g__Slackia|s__Slackia_unclassified	0.538462	0.508264	0.446128	0.582621
d__Bacteria|p__Proteobacteria|c__Gammaproteobacteria|o__Enterobacterales|f__Enterobacteriaceae|g__Klebsiella|s__uncultured_Klebsiella_sp.	0.536713	0.491736	0.531313	0.555556
d__Bacteria|p__Firmicutes|c__Clostridia|o__Clostridiales|f__Ruminococcaceae|g__Ruminococcaceae_UCG-010	0.535839	0.446694	0.446465	0.488248
d__Bacteria|p__Firmicutes|c__Clostridia|o__Clostridiales|f__Ruminococcaceae|g__Ruminococcaceae_UCG-010|s__Ruminococcaceae_UCG-010_unclassified	0.535839	0.446694	0.446465	0.488248
d__Archaea|p__Euryarchaeota	0.534965	0.499587	0.508249	0.485221
d__Archaea|p__Euryarchaeota|c__Methanobacteria	0.534965	0.490909	0.516835	0.47614
d__Archaea|p__Euryarchaeota|c__Methanobacteria|o__Methanobacteriales	0.534965	0.490909	0.516835	0.47614
d__Archaea|p__Euryarchaeota|c__Methanobacteria|o__Methanobacteriales|f__Methanobacteriaceae	0.534965	0.490909	0.516835	0.47614
d__Archaea|p__Euryarchaeota|c__Methanobacteria|o__Methanobacteriales|f__Methanobacteriaceae|g__Methanobrevibacter	0.534965	0.490909	0.516835	0.47614
d__Archaea|p__Euryarchaeota|c__Methanobacteria|o__Methanobacteriales|f__Methanobacteriaceae|g__Methanobrevibacter|s__uncultured_Methanobrevibacter_sp.	0.534965	0.490909	0.516835	0.47614
d__Bacteria|p__Firmicutes|c__Firmicutes_unclassified	0.534965	0.441322	0.382492	0.283654
d__Bacteria|p__Firmicutes|c__Firmicutes_unclassified|o__Firmicutes_unclassified	0.534965	0.441322	0.382492	0.283654
d__Bacteria|p__Firmicutes|c__Firmicutes_unclassified|o__Firmicutes_unclassified|f__Firmicutes_unclassified	0.534965	0.441322	0.382492	0.283654
d__Bacteria|p__Firmicutes|c__Firmicutes_unclassified|o__Firmicutes_unclassified|f__Firmicutes_unclassified|g__Firmicutes_unclassified	0.534965	0.441322	0.382492	0.283654
d__Bacteria|p__Firmicutes|c__Firmicutes_unclassified|o__Firmicutes_unclassified|f__Firmicutes_unclassified|g__Firmicutes_unclassified|s__Firmicutes_unclassified	0.534965	0.441322	0.382492	0.283654
d__Bacteria|p__Firmicutes|c__Clostridia|o__Clostridiales|f__Ruminococcaceae|g__Eubacterium]_coprostanoligenes_group	0.534965	0.423967	0.424411	0.396011
d__Bacteria|p__Firmicutes|c__Clostridia|o__Clostridiales|f__Ruminococcaceae|g__Eubacterium]_coprostanoligenes_group|s__Eubacterium]_coprostanoligenes_group_unclassified	0.534965	0.423967	0.424411	0.396011
CvsCK	0.533217	0.508264	0.735354	0.43198
d__Bacteria|p__Actinobacteria|c__Actinobacteria|o__Corynebacteriales	0.533217	0.495041	0.615152	0.505876
d__Bacteria|p__Firmicutes|c__Clostridia|o__Clostridiales|f__Gracilibacteraceae	0.533217	0.47686	0.475421	0.563034
d__Bacteria|p__Firmicutes|c__Clostridia|o__Clostridiales|f__Gracilibacteraceae|g__Gracilibacter	0.533217	0.47686	0.475421	0.563034
d__Bacteria|p__Firmicutes|c__Clostridia|o__Clostridiales|f__Gracilibacteraceae|g__Gracilibacter|s__uncultured_Gracilibacter_sp.	0.533217	0.47686	0.475421	0.563034
d__Bacteria|p__Actinobacteria|c__Actinobacteria|o__Corynebacteriales|f__Corynebacteriaceae	0.533217	0.473554	0.63569	0.420406
d__Bacteria|p__Firmicutes|c__Clostridia|o__Clostridiales|f__Oscillospiraceae	0.533217	0.467769	0.46431	0.472222
d__Bacteria|p__Firmicutes|c__Clostridia|o__Clostridiales|f__Oscillospiraceae|g__Oscillibacter	0.533217	0.467769	0.46431	0.472222
d__Bacteria|p__Firmicutes|c__Clostridia|o__Clostridiales|f__Christensenellaceae|g__Christensenellaceae_R-7_group	0.533217	0.428099	0.418182	0.431446
d__Bacteria|p__Firmicutes|c__Clostridia|o__Clostridiales|f__Christensenellaceae|g__Christensenellaceae_R-7_group|s__Christensenellaceae_R-7_group_unclassified	0.533217	0.428099	0.418182	0.431446
d__Bacteria|p__Firmicutes|c__Clostridia|o__Clostridiales|f__Clostridiales_unclassified	0.533217	0.419835	0.511953	0.345442
d__Bacteria|p__Firmicutes|c__Clostridia|o__Clostridiales|f__Clostridiales_unclassified|g__Clostridiales_unclassified	0.533217	0.419835	0.511953	0.345442
d__Bacteria|p__Firmicutes|c__Clostridia|o__Clostridiales|f__Clostridiales_unclassified|g__Clostridiales_unclassified|s__Clostridiales_unclassified	0.533217	0.419835	0.511953	0.345442
d__Bacteria|p__Firmicutes|c__Clostridia|o__Clostridiales|f__Clostridiales_vadinBB60_group	0.532343	0.447107	0.408081	0.509615
d__Bacteria|p__Firmicutes|c__Clostridia|o__Clostridiales|f__Clostridiales_vadinBB60_group|g__Clostridiales_vadinBB60_group_unclassified	0.532343	0.447107	0.408081	0.509615
d__Bacteria|p__Firmicutes|c__Clostridia|o__Clostridiales|f__Clostridiales_vadinBB60_group|g__Clostridiales_vadinBB60_group_unclassified|s__Clostridiales_vadinBB60_group_unclassified	0.532343	0.447107	0.408081	0.509615
d__Bacteria|p__Firmicutes|c__Clostridia|o__Clostridiales|f__Ruminococcaceae|g__CAG-352	0.531469	0.544215	0.452862	0.503739
d__Bacteria|p__Firmicutes|c__Clostridia|o__Clostridiales|f__Ruminococcaceae|g__CAG-352|s__CAG-352_unclassified	0.531469	0.544215	0.452862	0.503739
d__Bacteria|p__Proteobacteria|c__Gammaproteobacteria|o__Pseudomonadales|f__Pseudomonadaceae|g__Pseudomonas|s__uncultured_Pseudomonas_sp.	0.531469	0.517355	0.501684	0.517806
d__Bacteria|p__Firmicutes|c__Clostridia|o__Clostridiales|f__Clostridiaceae|g__Oxobacter	0.531469	0.503306	0.441751	0.494836
d__Bacteria|p__Firmicutes|c__Clostridia|o__Clostridiales|f__Clostridiaceae|g__Oxobacter|s__uncultured_Oxobacter_sp.	0.531469	0.503306	0.441751	0.494836
d__Bacteria|p__Proteobacteria|c__Alphaproteobacteria|o__Rhizobiales|f__Beijerinckiaceae	0.531469	0.469008	0.545286	0.606838
d__Bacteria|p__Proteobacteria|c__Gammaproteobacteria|o__Aeromonadales	0.531469	0.464463	0.499327	0.513533
d__Bacteria|p__Firmicutes|c__Bacilli|o__Lactobacillales|f__Streptococcaceae|g__Lactococcus|s__Lactococcus_garvieae	0.531469	0.459504	0.518182	0.453704
d__Bacteria|p__Proteobacteria|c__Gammaproteobacteria|o__Aeromonadales|f__Succinivibrionaceae	0.531469	0.454545	0.481145	0.492165
d__Bacteria|p__Firmicutes|c__Clostridia|o__Clostridiales|f__Clostridiales_Family_IV._Incertae_Sedis	0.531469	0.42686	0.481818	0.510328
d__Bacteria|p__Firmicutes|c__Clostridia|o__Clostridiales|f__Clostridiales_Family_IV._Incertae_Sedis|g__Clostridiales_Family_IV._Incertae_Sedis_unclassified	0.531469	0.42686	0.481818	0.510328
d__Bacteria|p__Firmicutes|c__Clostridia|o__Clostridiales|f__Clostridiales_Family_IV._Incertae_Sedis|g__Clostridiales_Family_IV._Incertae_Sedis_unclassified|s__Clostridiales_Family_IV._Incertae_Sedis_unclassified	0.531469	0.42686	0.481818	0.510328
d__Bacteria|p__Firmicutes|c__Clostridia|o__Clostridiales|f__Ruminococcaceae|g__Candidatus_Soleaferrea	0.531469	0.397521	0.48367	0.410969
d__Bacteria|p__Firmicutes|c__Negativicutes|o__Selenomonadales|f__Veillonellaceae|g__Veillonella	0.52972	0.777686	0.52963	0.605413
d__Bacteria|p__Firmicutes|c__Negativicutes|o__Selenomonadales|f__Veillonellaceae|g__Veillonella|s__Veillonella_unclassified	0.52972	0.777686	0.52963	0.605413
d__Bacteria|p__Actinobacteria|c__Actinobacteria|o__Actinomycetales|f__Actinomycetaceae|g__Actinomyces|s__Actinomyces_sp._MD1	0.52972	0.569421	0.572559	0.655805
d__Bacteria|p__Proteobacteria|c__Alphaproteobacteria|o__Sphingomonadales|f__Sphingomonadaceae|g__Novosphingobium	0.52972	0.498347	0.484512	0.614494
d__Bacteria|p__Proteobacteria|c__Alphaproteobacteria|o__Sphingomonadales|f__Sphingomonadaceae|g__Novosphingobium|s__Novosphingobium_unclassified	0.52972	0.498347	0.484512	0.614494
d__Bacteria|p__Firmicutes|c__Clostridia|o__Clostridiales|f__Ruminococcaceae|g__Faecalibacterium|s__Faecalibacterium_prausnitzii	0.52972	0.477686	0.447475	0.472578
d__Bacteria|p__Proteobacteria|c__Alphaproteobacteria|o__Rhizobiales|f__Beijerinckiaceae|g__Methylobacterium	0.52972	0.461157	0.526599	0.607194
d__Bacteria|p__Proteobacteria|c__Alphaproteobacteria|o__Rhizobiales|f__Beijerinckiaceae|g__Methylobacterium|s__Methylobacterium_unclassified	0.52972	0.461157	0.526599	0.607194
d__Bacteria|p__Bacteroidetes|c__Bacteroidia|o__Bacteroidales|f__Prevotellaceae|g__Prevotella|s__Prevotella_lascolaii	0.52972	0.448347	0.481818	0.509615
d__Bacteria|p__Actinobacteria|c__Coriobacteriia|o__Eggerthellales	0.52972	0.397521	0.460606	0.471154
d__Bacteria|p__Actinobacteria|c__Coriobacteriia|o__Eggerthellales|f__Eggerthellaceae	0.52972	0.397521	0.460606	0.471154
d__Bacteria|p__Actinobacteria|c__Coriobacteriia|o__Eggerthellales|f__Eggerthellaceae|g__Adlercreutzia	0.52972	0.397521	0.460606	0.461538
d__Bacteria|p__Actinobacteria|c__Coriobacteriia|o__Eggerthellales|f__Eggerthellaceae|g__Adlercreutzia|s__Adlercreutzia_equolifaciens	0.52972	0.397521	0.460606	0.461538
CvsB	0.52972	0.393388	0.743098	0.530627
d__Bacteria|p__Actinobacteria|c__Coriobacteriia|o__Coriobacteriales|f__Atopobiaceae|g__Atopobium|s__Atopobium_unclassified	0.527972	0.603306	0.499832	0.513889
d__Bacteria|p__Bacteroidetes|c__Bacteroidia|o__Bacteroidales|f__Prevotellaceae|g__Alloprevotella	0.527972	0.530579	0.466667	0.471866
d__Bacteria|p__Firmicutes|c__Bacilli|o__Lactobacillales|f__Lactobacillaceae|g__Pediococcus	0.527972	0.521488	0.456902	0.538462
d__Bacteria|p__Firmicutes|c__Bacilli|o__Lactobacillales|f__Lactobacillaceae|g__Pediococcus|s__Pediococcus_pentosaceus	0.527972	0.521488	0.456902	0.538462
d__Bacteria|p__Bacteroidetes|c__Bacteroidia|o__Bacteroidales|f__Barnesiellaceae|g__Coprobacter|s__Coprobacter_unclassified	0.527972	0.520661	0.452525	0.471866
d__Bacteria|p__Firmicutes|c__Clostridia|o__Clostridiales|f__Lachnospiraceae|g__Lachnoclostridium|s__Clostridium]_aldenense	0.527972	0.517355	0.462963	0.51104
d__Bacteria|p__Proteobacteria|c__Gammaproteobacteria|o__Pseudomonadales|f__Moraxellaceae	0.527972	0.513636	0.543434	0.576211
d__Bacteria|p__Bacteroidetes|c__Bacteroidia|o__Bacteroidales|f__Prevotellaceae|g__Alloprevotella|s__Alloprevotella_unclassified	0.527972	0.513223	0.487542	0.471866
d__Bacteria|p__Synergistetes|c__Synergistia|o__Synergistales|f__Synergistaceae|g__Pyramidobacter	0.527972	0.504132	0.540404	0.481125
d__Bacteria|p__Firmicutes|c__Bacilli|o__Lactobacillales|f__Carnobacteriaceae	0.527972	0.496694	0.473737	0.548789
d__Bacteria|p__Synergistetes|c__Synergistia|o__Synergistales|f__Synergistaceae|g__Cloacibacillus|s__uncultured_Cloacibacillus_sp.	0.527972	0.489256	0.482828	0.490741
d__Bacteria|p__Bacteroidetes|c__Bacteroidia|o__Bacteroidales|f__Barnesiellaceae|g__Coprobacter|s__Coprobacter_fastidiosus	0.527972	0.468182	0.5	0.481125
d__Bacteria|p__Actinobacteria|c__Coriobacteriia|o__Coriobacteriales|f__Coriobacteriaceae|g__Enorma|s__Enorma_unclassified	0.527972	0.464463	0.490909	0.519231
d__Bacteria|p__Firmicutes|c__Clostridia|o__Clostridiales|f__Clostridiaceae|g__Clostridiaceae_unclassified	0.527972	0.46281	0.509428	0.481481
d__Bacteria|p__Firmicutes|c__Clostridia|o__Clostridiales|f__Clostridiaceae|g__Clostridiaceae_unclassified|s__Clostridiaceae_unclassified	0.527972	0.46281	0.509428	0.481481
d__Bacteria|p__Firmicutes|c__Clostridia|o__Clostridiales|f__Lachnospiraceae|g__GCA-900066755	0.527972	0.457025	0.481145	0.482016
d__Bacteria|p__Firmicutes|c__Clostridia|o__Clostridiales|f__Lachnospiraceae|g__GCA-900066755|s__GCA-900066755_unclassified	0.527972	0.457025	0.481145	0.482016
d__Bacteria|p__Lentisphaerae	0.527972	0.420661	0.48266	0.4375
d__Bacteria|p__Lentisphaerae|c__Lentisphaeria	0.527972	0.420661	0.48266	0.4375
d__Bacteria|p__Lentisphaerae|c__Lentisphaeria|o__Victivallales	0.527972	0.420661	0.48266	0.4375
d__Bacteria|p__Firmicutes|c__Clostridia|o__Clostridiales|f__Lachnospiraceae|g__Lactonifactor	0.527972	0.416529	0.512963	0.444266
d__Bacteria|p__Firmicutes|c__Clostridia|o__Clostridiales|f__Lachnospiraceae|g__Lactonifactor|s__Lactonifactor_unclassified	0.527972	0.416529	0.512963	0.444266
d__Bacteria|p__Proteobacteria|c__Deltaproteobacteria|o__Desulfovibrionales	0.527972	0.411983	0.481145	0.31802
d__Bacteria|p__Proteobacteria|c__Deltaproteobacteria|o__Desulfovibrionales|f__Desulfovibrionaceae	0.527972	0.411983	0.481145	0.31802
d__Bacteria|p__Firmicutes|c__Clostridia|o__Clostridiales|f__Peptostreptococcaceae|g__Intestinibacter	0.527098	0.56281	0.425926	0.406339
d__Bacteria|p__Firmicutes|c__Clostridia|o__Clostridiales|f__Peptostreptococcaceae|g__Intestinibacter|s__Intestinibacter_unclassified	0.527098	0.56281	0.425926	0.406339
d__Bacteria|p__Epsilonbacteraeota|c__Campylobacteria|o__Campylobacterales|f__Campylobacteraceae	0.526224	0.706612	0.499832	0.581019
d__Bacteria|p__Epsilonbacteraeota|c__Campylobacteria|o__Campylobacterales|f__Campylobacteraceae|g__Campylobacter	0.526224	0.706612	0.499832	0.581019
d__Bacteria|p__Epsilonbacteraeota|c__Campylobacteria|o__Campylobacterales|f__Campylobacteraceae|g__Campylobacter|s__Campylobacter_unclassified	0.526224	0.706612	0.499832	0.581019
d__Bacteria|p__Epsilonbacteraeota	0.526224	0.690083	0.500168	0.581019
d__Bacteria|p__Epsilonbacteraeota|c__Campylobacteria	0.526224	0.690083	0.500168	0.581019
d__Bacteria|p__Epsilonbacteraeota|c__Campylobacteria|o__Campylobacterales	0.526224	0.690083	0.500168	0.581019
d__Bacteria|p__Actinobacteria|c__Coriobacteriia|o__Coriobacteriales|f__Atopobiaceae|g__Atopobium	0.526224	0.622727	0.518013	0.53953
d__Bacteria|p__Firmicutes|c__Clostridia|o__Clostridiales|f__Peptostreptococcaceae|g__Peptostreptococcus	0.526224	0.620661	0.589394	0.402422
d__Bacteria|p__Firmicutes|c__Bacilli|o__Lactobacillales|f__Lactobacillaceae|g__Lactobacillus|s__Lactobacillus_hilgardii	0.526224	0.556198	0.613805	0.453704
d__Bacteria|p__Bacteroidetes|c__Bacteroidia|o__Bacteroidales|f__Prevotellaceae|g__Prevotellaceae_unclassified	0.526224	0.464463	0.518182	0.482016
d__Bacteria|p__Bacteroidetes|c__Bacteroidia|o__Bacteroidales|f__Prevotellaceae|g__Prevotellaceae_unclassified|s__Prevotellaceae_unclassified	0.526224	0.464463	0.518182	0.482016
d__Bacteria|p__Firmicutes|c__Clostridia|o__Clostridiales|f__Clostridiaceae|g__Massilioclostridium	0.526224	0.463636	0.500337	0.500178
d__Bacteria|p__Firmicutes|c__Clostridia|o__Clostridiales|f__Clostridiaceae|g__Massilioclostridium|s__Massilioclostridium_coli	0.526224	0.463636	0.500337	0.500178
d__Bacteria|p__Firmicutes|c__Erysipelotrichia|o__Erysipelotrichales|f__Erysipelotrichaceae|g__Catenibacterium|s__uncultured_Catenibacterium_sp.	0.526224	0.46281	0.490909	0.5
d__Bacteria|p__Proteobacteria|c__Gammaproteobacteria|o__Enterobacterales|f__Yersiniaceae	0.526224	0.454545	0.555556	0.444444
d__Bacteria|p__Proteobacteria|c__Gammaproteobacteria|o__Enterobacterales|f__Yersiniaceae|g__Serratia	0.526224	0.454545	0.527778	0.472222
d__Bacteria|p__Firmicutes|c__Clostridia|o__Clostridiales|f__Peptococcaceae|g__Peptococcaceae_unclassified	0.526224	0.390909	0.499663	0.482372
d__Bacteria|p__Firmicutes|c__Clostridia|o__Clostridiales|f__Peptococcaceae|g__Peptococcaceae_unclassified|s__Peptococcaceae_unclassified	0.526224	0.390909	0.499663	0.482372
d__Bacteria|p__Synergistetes	0.524476	0.495041	0.511448	0.449252
d__Bacteria|p__Synergistetes|c__Synergistia	0.524476	0.495041	0.511448	0.449252
d__Bacteria|p__Synergistetes|c__Synergistia|o__Synergistales	0.524476	0.495041	0.511448	0.449252
d__Bacteria|p__Synergistetes|c__Synergistia|o__Synergistales|f__Synergistaceae	0.524476	0.495041	0.511448	0.449252
d__Bacteria|p__Patescibacteria|c__Saccharimonadia|o__Saccharimonadales|f__Saccharimonadales_unclassified	0.524476	0.53719	0.474579	0.519231
d__Bacteria|p__Patescibacteria|c__Saccharimonadia|o__Saccharimonadales|f__Saccharimonadales_unclassified|g__Saccharimonadales_unclassified	0.524476	0.53719	0.474579	0.519231
d__Bacteria|p__Patescibacteria|c__Saccharimonadia|o__Saccharimonadales|f__Saccharimonadales_unclassified|g__Saccharimonadales_unclassified|s__Saccharimonadales_unclassified	0.524476	0.53719	0.474579	0.519231
d__unclassified	0.524476	0.512397	0.483502	0.556268
d__unclassified|p__unclassified	0.524476	0.512397	0.483502	0.556268
d__unclassified|p__unclassified|c__unclassified	0.524476	0.512397	0.483502	0.556268
d__unclassified|p__unclassified|c__unclassified|o__unclassified	0.524476	0.512397	0.483502	0.556268
d__unclassified|p__unclassified|c__unclassified|o__unclassified|f__unclassified	0.524476	0.512397	0.483502	0.556268
d__unclassified|p__unclassified|c__unclassified|o__unclassified|f__unclassified|g__unclassified	0.524476	0.512397	0.483502	0.556268
d__unclassified|p__unclassified|c__unclassified|o__unclassified|f__unclassified|g__unclassified|s__unclassified	0.524476	0.512397	0.483502	0.556268
d__Bacteria|p__Proteobacteria|c__Gammaproteobacteria|o__Pseudomonadales|f__Moraxellaceae|g__Acinetobacter|s__uncultured_Acinetobacter_sp.	0.524476	0.484298	0.501347	0.499822
d__Bacteria|p__Actinobacteria|c__Actinobacteria|o__Micrococcales|f__Micrococcaceae|g__Rothia|s__Rothia_sp._CCUG_25688	0.524476	0.482645	0.529966	0.565171
d__Bacteria|p__Firmicutes|c__Clostridia|o__Clostridiales|f__Ruminococcaceae|g__Pygmaiobacter	0.524476	0.472727	0.509933	0.501246
d__Bacteria|p__Firmicutes|c__Clostridia|o__Clostridiales|f__Ruminococcaceae|g__Pygmaiobacter|s__Pygmaiobacter_unclassified	0.524476	0.472727	0.509933	0.501246
d__Bacteria|p__Verrucomicrobia|c__Verrucomicrobiae|o__Opitutales	0.524476	0.472727	0.481818	0.519231
d__Bacteria|p__Bacteroidetes|c__Bacteroidia|o__Bacteroidales|f__Rikenellaceae|g__Alistipes|s__Alistipes_putredinis	0.524476	0.471901	0.481818	0.5
d__Bacteria|p__Bacteroidetes|c__Bacteroidia|o__Bacteroidales|f__Porphyromonadaceae|g__Porphyromonas|s__Porphyromonas_unclassified	0.524476	0.464463	0.518182	0.491097
d__Bacteria|p__Verrucomicrobia|c__Verrucomicrobiae|o__Opitutales|f__Puniceicoccaceae	0.524476	0.46281	0.490909	0.5
d__Bacteria|p__Verrucomicrobia|c__Verrucomicrobiae|o__Opitutales|f__Puniceicoccaceae|g__Puniceicoccaceae_unclassified	0.524476	0.46281	0.490909	0.5
d__Bacteria|p__Verrucomicrobia|c__Verrucomicrobiae|o__Opitutales|f__Puniceicoccaceae|g__Puniceicoccaceae_unclassified|s__Puniceicoccaceae_unclassified	0.524476	0.46281	0.490909	0.5
d__Bacteria|p__Firmicutes|c__Clostridia|o__Thermoanaerobacterales	0.524476	0.454545	0.518519	0.490741
d__Bacteria|p__Firmicutes|c__Clostridia|o__Thermoanaerobacterales|f__Thermoanaerobacterales_unclassified	0.524476	0.454545	0.509259	0.490741
d__Bacteria|p__Firmicutes|c__Clostridia|o__Thermoanaerobacterales|f__Thermoanaerobacterales_unclassified|g__Thermoanaerobacterales_unclassified	0.524476	0.454545	0.509259	0.490741
d__Bacteria|p__Firmicutes|c__Clostridia|o__Thermoanaerobacterales|f__Thermoanaerobacterales_unclassified|g__Thermoanaerobacterales_unclassified|s__Thermoanaerobacterales_unclassified	0.524476	0.454545	0.509259	0.490741
d__Bacteria|p__Firmicutes|c__Clostridia|o__Clostridiales|f__Ruminococcaceae|g__Butyricicoccus	0.524476	0.394628	0.388047	0.358618
d__Bacteria|p__Firmicutes|c__Clostridia|o__Clostridiales|f__Ruminococcaceae|g__Butyricicoccus|s__Butyricicoccus_unclassified	0.524476	0.394628	0.388047	0.358618
d__Bacteria|p__Actinobacteria|c__Coriobacteriia|o__Coriobacteriales	0.524476	0.342975	0.477273	0.443732
d__Bacteria|p__Firmicutes|c__Clostridia|o__Clostridiales|f__Ruminococcaceae|g__Faecalibacterium|s__uncultured_Faecalibacterium_sp.	0.523601	0.433471	0.444613	0.516026
d__Bacteria|p__Firmicutes|c__Bacilli|o__Lactobacillales|f__Streptococcaceae|g__Streptococcus|s__Streptococcus_unclassified	0.522727	0.581818	0.549832	0.506054
d__Bacteria|p__Firmicutes|c__Clostridia|o__Clostridiales|f__Lachnospiraceae|g__Lachnoanaerobaculum	0.522727	0.559504	0.530976	0.469551
d__Bacteria|p__Firmicutes|c__Clostridia|o__Clostridiales|f__Lachnospiraceae|g__Lachnoanaerobaculum|s__Lachnoanaerobaculum_unclassified	0.522727	0.559504	0.530976	0.469551
d__Bacteria|p__Bacteroidetes|c__Bacteroidia|o__Bacteroidales|f__Bacteroidaceae|g__Bacteroides|s__Bacteroides_vulgatus	0.522727	0.533471	0.472896	0.501246
d__Bacteria|p__Firmicutes|c__Clostridia|o__Clostridiales|f__Lachnospiraceae|g__Oribacterium	0.522727	0.533471	0.556902	0.47792
d__Bacteria|p__Firmicutes|c__Clostridia|o__Clostridiales|f__Lachnospiraceae|g__Oribacterium|s__uncultured_Oribacterium_sp.	0.522727	0.523967	0.556902	0.487358
d__Bacteria|p__Firmicutes|c__Bacilli|o__Lactobacillales|f__Carnobacteriaceae|g__Granulicatella	0.522727	0.522314	0.473737	0.548789
d__Bacteria|p__Firmicutes|c__Bacilli|o__Lactobacillales|f__Carnobacteriaceae|g__Granulicatella|s__Granulicatella_elegans	0.522727	0.522314	0.473737	0.548789
d__Bacteria|p__Firmicutes|c__Erysipelotrichia|o__Erysipelotrichales|f__Erysipelotrichaceae|g__Catenibacterium|s__Catenibacterium_mitsuokai	0.522727	0.514463	0.472222	0.500534
d__Bacteria|p__Proteobacteria|c__Betaproteobacteria|o__Burkholderiales|f__Comamonadaceae|g__Delftia	0.522727	0.514463	0.473232	0.509615
d__Bacteria|p__Proteobacteria|c__Betaproteobacteria|o__Burkholderiales|f__Comamonadaceae|g__Delftia|s__Delftia_acidovorans	0.522727	0.514463	0.473232	0.509615
d__Bacteria|p__Firmicutes|c__Negativicutes|o__Selenomonadales|f__Selenomonadaceae|g__Selenomonas	0.522727	0.51281	0.520202	0.4651
d__Bacteria|p__Actinobacteria|c__Actinobacteria|o__Actinomycetales|f__Actinomycetaceae|g__Mobiluncus	0.522727	0.505785	0.482155	0.490741
d__Bacteria|p__Proteobacteria|c__Alphaproteobacteria|o__Rhizobiales|f__Xanthobacteraceae	0.522727	0.505785	0.517508	0.550926
d__Bacteria|p__Firmicutes|c__Clostridia|o__Clostridiales|f__Lachnospiraceae|g__Lachnoclostridium|s__Lachnoclostridium_urinimassiliense	0.522727	0.504959	0.519192	0.489316
d__Bacteria|p__Firmicutes|c__Clostridia|o__Clostridiales|f__Ruminococcaceae|g__Fournierella|s__Fournierella_massiliensis	0.522727	0.504132	0.472727	0.5
d__Bacteria|p__Proteobacteria|c__Alphaproteobacteria|o__Sphingomonadales|f__Sphingomonadaceae|g__Sphingomonas|s__Sphingomonas_unclassified	0.522727	0.504132	0.492256	0.537749
d__Bacteria|p__Proteobacteria|c__Gammaproteobacteria|o__Betaproteobacteriales|f__Burkholderiaceae|g__Burkholderia-Caballeronia-Paraburkholderia	0.522727	0.504132	0.482492	0.547721
d__Bacteria|p__Proteobacteria|c__Gammaproteobacteria|o__Betaproteobacteriales|f__Burkholderiaceae|g__Burkholderia-Caballeronia-Paraburkholderia|s__Burkholderia-Caballeronia-Paraburkholderia_unclassified	0.522727	0.504132	0.482492	0.547721
d__Bacteria|p__Actinobacteria|c__Actinobacteria|o__Micrococcales|f__Micrococcaceae|g__Rothia|s__Rothia_unclassified	0.522727	0.503306	0.538721	0.476496
d__Bacteria|p__Firmicutes|c__Clostridia|o__Clostridiales|f__Lachnospiraceae|g__Butyrivibrio	0.522727	0.503306	0.481481	0.509972
d__Bacteria|p__Firmicutes|c__Erysipelotrichia|o__Erysipelotrichales|f__Erysipelotrichaceae|g__Erysipelotrichaceae_UCG-004	0.522727	0.503306	0.472727	0.509615
d__Bacteria|p__Firmicutes|c__Erysipelotrichia|o__Erysipelotrichales|f__Erysipelotrichaceae|g__Erysipelotrichaceae_UCG-004|s__Erysipelotrichaceae_UCG-004_unclassified	0.522727	0.503306	0.472727	0.509615
d__Bacteria|p__Proteobacteria|c__Gammaproteobacteria|o__Nitrosococcales	0.522727	0.503306	0.529293	0.531695
d__Bacteria|p__Proteobacteria|c__Gammaproteobacteria|o__Nitrosococcales|f__Methylophagaceae	0.522727	0.503306	0.529293	0.531695
d__Bacteria|p__Proteobacteria|c__Gammaproteobacteria|o__Nitrosococcales|f__Methylophagaceae|g__Methylophaga	0.522727	0.503306	0.529293	0.531695
d__Bacteria|p__Proteobacteria|c__Gammaproteobacteria|o__Nitrosococcales|f__Methylophagaceae|g__Methylophaga|s__Methylophaga_unclassified	0.522727	0.503306	0.529293	0.531695
d__Bacteria|p__Tenericutes|c__Mollicutes|o__Izimaplasmatales	0.522727	0.503306	0.472727	0.5
d__Bacteria|p__Tenericutes|c__Mollicutes|o__Izimaplasmatales|f__Izimaplasmatales_unclassified	0.522727	0.503306	0.472727	0.5
d__Bacteria|p__Tenericutes|c__Mollicutes|o__Izimaplasmatales|f__Izimaplasmatales_unclassified|g__Izimaplasmatales_unclassified	0.522727	0.503306	0.472727	0.5
d__Bacteria|p__Tenericutes|c__Mollicutes|o__Izimaplasmatales|f__Izimaplasmatales_unclassified|g__Izimaplasmatales_unclassified|s__Izimaplasmatales_unclassified	0.522727	0.503306	0.472727	0.5
d__Bacteria|p__Proteobacteria|c__Betaproteobacteria|o__Burkholderiales|f__Comamonadaceae|g__Pelomonas	0.522727	0.496281	0.509259	0.558226
d__Bacteria|p__Proteobacteria|c__Betaproteobacteria|o__Burkholderiales|f__Comamonadaceae|g__Pelomonas|s__uncultured_Pelomonas_sp.	0.522727	0.496281	0.509259	0.55787
d__Bacteria|p__Bacteroidetes|c__Bacteroidia|o__Bacteroidales|f__Prevotellaceae|g__Prevotella|s__Prevotella_buccalis	0.522727	0.495455	0.481818	0.5
d__Bacteria|p__Firmicutes|c__Bacilli|o__Lactobacillales|f__Leuconostocaceae|g__Weissella|s__Weissella_unclassified	0.522727	0.495455	0.491077	0.490741
d__Bacteria|p__Firmicutes|c__Clostridia|o__Clostridiales|f__Lachnospiraceae|g__Cellulosilyticum	0.522727	0.495455	0.528451	0.472934
d__Bacteria|p__Proteobacteria|c__Alphaproteobacteria|o__Rhizobiales|f__Beijerinckiaceae|g__Bosea	0.522727	0.495455	0.528114	0.567664
d__Bacteria|p__Proteobacteria|c__Alphaproteobacteria|o__Rhizobiales|f__Beijerinckiaceae|g__Bosea|s__Bosea_unclassified	0.522727	0.495455	0.528114	0.567664
d__Bacteria|p__Proteobacteria|c__Gammaproteobacteria|o__Aeromonadales|f__Succinivibrionaceae|g__Succinivibrio	0.522727	0.495455	0.5	0.481481
d__Bacteria|p__Proteobacteria|c__Gammaproteobacteria|o__Aeromonadales|f__Succinivibrionaceae|g__Succinivibrio|s__uncultured_Succinivibrio_sp.	0.522727	0.495455	0.5	0.481481
d__Bacteria|p__Actinobacteria|c__Coriobacteriia|o__Coriobacteriales|f__Eggerthellaceae|g__Eggerthellaceae_unclassified	0.522727	0.494628	0.490741	0.500178
d__Bacteria|p__Actinobacteria|c__Coriobacteriia|o__Coriobacteriales|f__Eggerthellaceae|g__Eggerthellaceae_unclassified|s__Eggerthellaceae_unclassified	0.522727	0.494628	0.490741	0.500178
d__Bacteria|p__Firmicutes|c__Clostridia|o__Clostridiales|f__Clostridiaceae|g__Clostridium|s__Clostridium_sp._cTPY-17	0.522727	0.494628	0.481818	0.5
d__Bacteria|p__Firmicutes|c__Clostridia|o__Clostridiales|f__Lachnospiraceae|g__Butyrivibrio|s__Butyrivibrio_crossotus	0.522727	0.494628	0.490741	0.509972
d__Bacteria|p__Firmicutes|c__Clostridia|o__Clostridiales|f__Ruminococcaceae|g__Hydrogenoanaerobacterium|s__Hydrogenoanaerobacterium_saccharovorans	0.522727	0.494628	0.481818	0.5
d__Bacteria|p__Actinobacteria|c__Coriobacteriia|o__Coriobacteriales|f__Atopobiaceae|g__Olsenella|s__Olsenella_sp.	0.522727	0.486777	0.500337	0.509615
d__Bacteria|p__Bacteroidetes|c__Bacteroidia|o__Bacteroidales|f__Muribaculaceae|g__Muribaculum	0.522727	0.486777	0.500337	0.490741
d__Bacteria|p__Firmicutes|c__Bacilli|o__Bacillales|f__Bacillaceae|g__Bacillus|s__Bacillus_sp._PASCS17	0.522727	0.486777	0.490909	0.5
d__Bacteria|p__Firmicutes|c__Clostridia|o__Clostridiales|f__Clostridiaceae|g__Clostridium|s__Clostridium_sp.	0.522727	0.486777	0.5	0.520121
d__Bacteria|p__Firmicutes|c__Clostridia|o__Clostridiales|f__Family_XI|g__Murdochiella	0.522727	0.486777	0.490909	0.5
d__Bacteria|p__Firmicutes|c__Clostridia|o__Clostridiales|f__Family_XI|g__Murdochiella|s__Murdochiella_unclassified	0.522727	0.486777	0.490909	0.5
d__Bacteria|p__Firmicutes|c__Clostridia|o__Clostridiales|f__Lachnospiraceae|g__Dorea|s__Dorea_sp._Marseille-P4042	0.522727	0.486777	0.490909	0.5
d__Bacteria|p__Firmicutes|c__Clostridia|o__Clostridiales|f__Lachnospiraceae|g__Mediterraneibacter	0.522727	0.486777	0.5	0.490741
d__Bacteria|p__Firmicutes|c__Clostridia|o__Clostridiales|f__Lachnospiraceae|g__Mediterraneibacter|s__Mediterraneibacter_massiliensis	0.522727	0.486777	0.5	0.490741
d__Bacteria|p__Firmicutes|c__Clostridia|o__Clostridiales|f__Ruminococcaceae|g__Phocea|s__Phocea_unclassified	0.522727	0.486777	0.490909	0.5
d__Bacteria|p__Firmicutes|c__Negativicutes|o__Selenomonadales|f__Selenomonadaceae|g__Selenomonas|s__uncultured_Selenomonas_sp.	0.522727	0.486777	0.490909	0.509615
d__Bacteria|p__Proteobacteria|c__Epsilonproteobacteria	0.522727	0.486777	0.5	0.500534
d__Bacteria|p__Proteobacteria|c__Epsilonproteobacteria|o__Campylobacterales	0.522727	0.486777	0.5	0.500534
d__Bacteria|p__Proteobacteria|c__Epsilonproteobacteria|o__Campylobacterales|f__Campylobacteraceae	0.522727	0.486777	0.5	0.500534
d__Bacteria|p__Proteobacteria|c__Epsilonproteobacteria|o__Campylobacterales|f__Campylobacteraceae|g__Campylobacter	0.522727	0.486777	0.5	0.500534
d__Bacteria|p__Proteobacteria|c__Epsilonproteobacteria|o__Campylobacterales|f__Campylobacteraceae|g__Campylobacter|s__uncultured_Campylobacter_sp.	0.522727	0.486777	0.5	0.500534
d__Bacteria|p__Proteobacteria|c__Gammaproteobacteria|o__Pseudomonadales|f__Pseudomonadaceae|g__Pseudomonas|s__Pseudomonas_unclassified	0.522727	0.486777	0.509091	0.527778
d__Bacteria|p__Synergistetes|c__Synergistia|o__Synergistales|f__Synergistaceae|g__Cloacibacillus|s__Cloacibacillus_porcorum	0.522727	0.486777	0.509428	0.481481
d__Bacteria|p__Actinobacteria|c__Coriobacteriia|o__Coriobacteriales|f__Coriobacteriaceae|g__Collinsella|s__Collinsella_tanakaei	0.522727	0.48595	0.490909	0.5
d__Bacteria|p__Firmicutes|c__Bacilli|o__Lactobacillales|f__Enterococcaceae|g__Vagococcus	0.522727	0.48595	0.527946	0.462963
d__Bacteria|p__Firmicutes|c__Bacilli|o__Lactobacillales|f__Enterococcaceae|g__Vagococcus|s__uncultured_Vagococcus_sp.	0.522727	0.48595	0.527946	0.462963
d__Bacteria|p__Firmicutes|c__Bacilli|o__Lactobacillales|f__Streptococcaceae|g__Lactococcus|s__Lactococcus_lactis	0.522727	0.48595	0.509764	0.500712
d__Bacteria|p__Proteobacteria|c__Alphaproteobacteria|o__Caulobacterales|f__Caulobacteraceae|g__Brevundimonas|s__Brevundimonas_sp.	0.522727	0.48595	0.547138	0.510328
d__Bacteria|p__Proteobacteria|c__Alphaproteobacteria|o__Rhodospirillales|f__Rhodospirillaceae	0.522727	0.48595	0.500337	0.500534
d__Bacteria|p__Proteobacteria|c__Alphaproteobacteria|o__Sphingomonadales|f__Sphingomonadaceae|g__Sphingosinicella	0.522727	0.48595	0.509764	0.547365
d__Bacteria|p__Proteobacteria|c__Alphaproteobacteria|o__Sphingomonadales|f__Sphingomonadaceae|g__Sphingosinicella|s__Sphingosinicella_unclassified	0.522727	0.48595	0.509764	0.547365
d__Bacteria|p__Proteobacteria|c__Betaproteobacteria|o__Burkholderiales|f__Oxalobacteraceae	0.522727	0.48595	0.490909	0.5
d__Bacteria|p__Proteobacteria|c__Gammaproteobacteria|o__Enterobacterales|f__Enterobacteriaceae|g__Salmonella	0.522727	0.48595	0.509428	0.509615
d__Bacteria|p__Proteobacteria|c__Gammaproteobacteria|o__Enterobacterales|f__Enterobacteriaceae|g__Salmonella|s__Salmonella_enterica	0.522727	0.48595	0.5	0.519409
d__Bacteria|p__Proteobacteria|c__Gammaproteobacteria|o__Xanthomonadales|f__Rhodanobacteraceae	0.522727	0.48595	0.490909	0.5
d__Bacteria|p__Firmicutes|c__Clostridia|o__Clostridiales|f__Lachnospiraceae|g__CAG-56	0.522727	0.479339	0.446465	0.42094
d__Bacteria|p__Firmicutes|c__Clostridia|o__Clostridiales|f__Lachnospiraceae|g__CAG-56|s__CAG-56_unclassified	0.522727	0.479339	0.446465	0.42094
d__Bacteria|p__Actinobacteria|c__Acidimicrobiia|o__Microtrichales|f__Ilumatobacteraceae	0.522727	0.477273	0.509259	0.509615
d__Bacteria|p__Actinobacteria|c__Acidimicrobiia|o__Microtrichales|f__Ilumatobacteraceae|g__Ilumatobacter	0.522727	0.477273	0.509259	0.490741
d__Bacteria|p__Actinobacteria|c__Acidimicrobiia|o__Microtrichales|f__Ilumatobacteraceae|g__Ilumatobacter|s__Ilumatobacter_unclassified	0.522727	0.477273	0.509259	0.490741
d__Bacteria|p__Actinobacteria|c__Actinobacteria|o__Actinomycetales|f__Actinomycetaceae|g__Mobiluncus|s__uncultured_Mobiluncus_sp.	0.522727	0.477273	0.5	0.5
d__Bacteria|p__Actinobacteria|c__Actinobacteria|o__Actinomycetales|f__Actinomycetales_unclassified	0.522727	0.477273	0.5	0.509615
d__Bacteria|p__Actinobacteria|c__Actinobacteria|o__Actinomycetales|f__Actinomycetales_unclassified|g__Actinomycetales_unclassified	0.522727	0.477273	0.5	0.509615
d__Bacteria|p__Actinobacteria|c__Actinobacteria|o__Actinomycetales|f__Actinomycetales_unclassified|g__Actinomycetales_unclassified|s__Actinomycetales_unclassified	0.522727	0.477273	0.5	0.509615
d__Bacteria|p__Actinobacteria|c__Actinobacteria|o__Bifidobacteriales|f__Bifidobacteriaceae|g__Bifidobacterium|s__Bifidobacterium_sp._Adhmto10	0.522727	0.477273	0.5	0.5
d__Bacteria|p__Actinobacteria|c__Actinobacteria|o__Bifidobacteriales|f__Bifidobacteriaceae|g__Bifidobacterium|s__Bifidobacterium_sp._HGH0136	0.522727	0.477273	0.5	0.5
d__Bacteria|p__Bacteroidetes|c__Bacteroidia|o__Bacteroidales|f__Bacteroidaceae|g__Bacteroides|s__Bacteroides_rodentium	0.522727	0.477273	0.509259	0.500534
d__Bacteria|p__Bacteroidetes|c__Bacteroidia|o__Bacteroidales|f__Bacteroidaceae|g__Bacteroides|s__Bacteroides_sp._Marseille-P3684	0.522727	0.477273	0.509259	0.500178
d__Bacteria|p__Bacteroidetes|c__Bacteroidia|o__Bacteroidales|f__Muribaculaceae|g__Muribaculum|s__Muribaculum_unclassified	0.522727	0.477273	0.509259	0.490741
d__Bacteria|p__Bacteroidetes|c__Bacteroidia|o__Bacteroidales|f__Odoribacteraceae|g__Butyricimonas|s__Butyricimonas_synergistica	0.522727	0.477273	0.5	0.5
d__Bacteria|p__Elusimicrobia|c__Elusimicrobia|o__Elusimicrobiales|f__Elusimicrobiaceae|g__Elusimicrobium|s__uncultured_Elusimicrobium_sp.	0.522727	0.477273	0.5	0.5
d__Bacteria|p__Epsilonbacteraeota|c__Campylobacteria|o__Campylobacterales|f__Helicobacteraceae	0.522727	0.477273	0.5	0.509615
d__Bacteria|p__Epsilonbacteraeota|c__Campylobacteria|o__Campylobacterales|f__Helicobacteraceae|g__Helicobacter	0.522727	0.477273	0.5	0.509615
d__Bacteria|p__Epsilonbacteraeota|c__Campylobacteria|o__Campylobacterales|f__Helicobacteraceae|g__Helicobacter|s__Helicobacter_unclassified	0.522727	0.477273	0.5	0.509615
d__Bacteria|p__Firmicutes|c__Bacilli|o__Bacillales|f__Bacillaceae|g__Bacillus|s__Bacillus_thuringiensis	0.522727	0.477273	0.509259	0.519765
d__Bacteria|p__Firmicutes|c__Bacilli|o__Bacillales|f__Paenibacillaceae|g__Paenibacillus	0.522727	0.477273	0.5	0.5
d__Bacteria|p__Firmicutes|c__Bacilli|o__Bacillales|f__Paenibacillaceae|g__Paenibacillus|s__uncultured_Paenibacillus_sp.	0.522727	0.477273	0.5	0.5
d__Bacteria|p__Firmicutes|c__Bacilli|o__Lactobacillales|f__Carnobacteriaceae|g__Carnobacterium	0.522727	0.477273	0.5	0.5
d__Bacteria|p__Firmicutes|c__Bacilli|o__Lactobacillales|f__Carnobacteriaceae|g__Carnobacterium|s__Carnobacterium_divergens	0.522727	0.477273	0.5	0.5
d__Bacteria|p__Firmicutes|c__Bacilli|o__Lactobacillales|f__Lactobacillaceae|g__Lactobacillus|s__Lactobacillus_salivarius	0.522727	0.477273	0.509259	0.500178
d__Bacteria|p__Firmicutes|c__Bacilli|o__Lactobacillales|f__Leuconostocaceae|g__Leuconostoc|s__Leuconostoc_pseudomesenteroides	0.522727	0.477273	0.509259	0.500534
d__Bacteria|p__Firmicutes|c__Bacilli|o__Lactobacillales|f__Leuconostocaceae|g__Weissella|s__Weissella_sp._VRE272B15_13_2A	0.522727	0.477273	0.5	0.5
d__Bacteria|p__Firmicutes|c__Bacilli|o__Lactobacillales|f__Streptococcaceae|g__Streptococcus|s__Streptococcus_lutetiensis	0.522727	0.477273	0.5	0.5
d__Bacteria|p__Firmicutes|c__Clostridia|o__Clostridiales|f__Clostridiaceae|g__Clostridium|s__Clostridium_sp._Marseille-P3820	0.522727	0.477273	0.5	0.5
d__Bacteria|p__Firmicutes|c__Clostridia|o__Clostridiales|f__Clostridiales_Family_XIII._Incertae_Sedis|g__Clostridiales_Family_XIII._Incertae_Sedis_unclassified	0.522727	0.477273	0.5	0.5
d__Bacteria|p__Firmicutes|c__Clostridia|o__Clostridiales|f__Clostridiales_Family_XIII._Incertae_Sedis|g__Clostridiales_Family_XIII._Incertae_Sedis_unclassified|s__Clostridiales_Family_XIII._Incertae_Sedis_unclassified	0.522727	0.477273	0.5	0.5
d__Bacteria|p__Firmicutes|c__Clostridia|o__Clostridiales|f__Family_XI|g__Sedimentibacter	0.522727	0.477273	0.5	0.5
d__Bacteria|p__Firmicutes|c__Clostridia|o__Clostridiales|f__Family_XI|g__Sedimentibacter|s__Sedimentibacter_unclassified	0.522727	0.477273	0.5	0.5
d__Bacteria|p__Firmicutes|c__Clostridia|o__Clostridiales|f__Hungateiclostridiaceae|g__Saccharofermentans	0.522727	0.477273	0.5	0.5
d__Bacteria|p__Firmicutes|c__Clostridia|o__Clostridiales|f__Hungateiclostridiaceae|g__Saccharofermentans|s__uncultured_Saccharofermentans_sp.	0.522727	0.477273	0.5	0.5
d__Bacteria|p__Firmicutes|c__Clostridia|o__Clostridiales|f__Lachnospiraceae|g__Butyrivibrio|s__uncultured_Butyrivibrio_sp.	0.522727	0.477273	0.5	0.5
d__Bacteria|p__Firmicutes|c__Clostridia|o__Clostridiales|f__Lachnospiraceae|g__Cellulosilyticum|s__Cellulosilyticum_lentocellum	0.522727	0.477273	0.518519	0.500712
d__Bacteria|p__Firmicutes|c__Clostridia|o__Clostridiales|f__Lachnospiraceae|g__Lachnoclostridium|s__Clostridium]_methoxybenzovorans	0.522727	0.477273	0.5	0.5
d__Bacteria|p__Firmicutes|c__Clostridia|o__Clostridiales|f__Lachnospiraceae|g__Lachnospiraceae_UCG-002	0.522727	0.477273	0.5	0.5
d__Bacteria|p__Firmicutes|c__Clostridia|o__Clostridiales|f__Lachnospiraceae|g__Lachnospiraceae_UCG-002|s__Lachnospiraceae_UCG-002_unclassified	0.522727	0.477273	0.5	0.5
d__Bacteria|p__Firmicutes|c__Clostridia|o__Clostridiales|f__Peptostreptococcaceae|g__Filifactor	0.522727	0.477273	0.509259	0.500178
d__Bacteria|p__Firmicutes|c__Clostridia|o__Clostridiales|f__Peptostreptococcaceae|g__Filifactor|s__Filifactor_alocis	0.522727	0.477273	0.509259	0.500178
d__Bacteria|p__Firmicutes|c__Clostridia|o__Clostridiales|f__Peptostreptococcaceae|g__Romboutsia|s__Romboutsia_sp._Marseille-P6047	0.522727	0.477273	0.5	0.5
d__Bacteria|p__Firmicutes|c__Clostridia|o__Clostridiales|f__Ruminococcaceae|g__Agathobaculum	0.522727	0.477273	0.509259	0.500178
d__Bacteria|p__Firmicutes|c__Clostridia|o__Clostridiales|f__Ruminococcaceae|g__Agathobaculum|s__Agathobaculum_sp.	0.522727	0.477273	0.509259	0.500178
d__Bacteria|p__Firmicutes|c__Clostridia|o__Clostridiales|f__Ruminococcaceae|g__Anaeromassilibacillus|s__Anaeromassilibacillus_sp._Marseille-P4683	0.522727	0.477273	0.5	0.5
d__Bacteria|p__Firmicutes|c__Clostridia|o__Clostridiales|f__Ruminococcaceae|g__Ruminococcaceae_UCG-007	0.522727	0.477273	0.5	0.5
d__Bacteria|p__Firmicutes|c__Clostridia|o__Clostridiales|f__Ruminococcaceae|g__Ruminococcaceae_UCG-007|s__Ruminococcaceae_UCG-007_unclassified	0.522727	0.477273	0.5	0.5
d__Bacteria|p__Firmicutes|c__Clostridia|o__Clostridiales|f__Ruminococcaceae|g__Ruminococcus|s__Ruminococcus_sp._DJF_VR70k1	0.522727	0.477273	0.5	0.5
d__Bacteria|p__Firmicutes|c__Clostridia|o__Clostridiales|f__Syntrophomonadaceae	0.522727	0.477273	0.5	0.5
d__Bacteria|p__Firmicutes|c__Clostridia|o__Clostridiales|f__Syntrophomonadaceae|g__Syntrophomonas	0.522727	0.477273	0.5	0.5
d__Bacteria|p__Firmicutes|c__Clostridia|o__Clostridiales|f__Syntrophomonadaceae|g__Syntrophomonas|s__uncultured_Syntrophomonas_sp.	0.522727	0.477273	0.5	0.5
d__Bacteria|p__Firmicutes|c__Erysipelotrichia|o__Erysipelotrichales|f__Erysipelotrichaceae|g__Allobaculum|s__Allobaculum_unclassified	0.522727	0.477273	0.5	0.5
d__Bacteria|p__Firmicutes|c__Erysipelotrichia|o__Erysipelotrichales|f__Erysipelotrichaceae|g__Allobaculum|s__uncultured_Allobaculum_sp.	0.522727	0.477273	0.5	0.5
d__Bacteria|p__Firmicutes|c__Negativicutes|o__Selenomonadales|f__Selenomonadaceae|g__Mitsuokella	0.522727	0.477273	0.5	0.5
d__Bacteria|p__Firmicutes|c__Negativicutes|o__Selenomonadales|f__Selenomonadaceae|g__Mitsuokella|s__uncultured_Mitsuokella_sp.	0.522727	0.477273	0.5	0.5
d__Bacteria|p__Firmicutes|c__Negativicutes|o__Selenomonadales|f__Veillonellaceae|g__Negativicoccus	0.522727	0.477273	0.509259	0.490741
d__Bacteria|p__Firmicutes|c__Negativicutes|o__Selenomonadales|f__Veillonellaceae|g__Negativicoccus|s__Negativicoccus_unclassified	0.522727	0.477273	0.509259	0.490741
d__Bacteria|p__Fusobacteria|c__Fusobacteriia|o__Fusobacteriales|f__Fusobacteriaceae|g__Fusobacterium|s__Fusobacterium_ulcerans	0.522727	0.477273	0.5	0.5
d__Bacteria|p__Fusobacteria|c__Fusobacteriia|o__Fusobacteriales|f__Leptotrichiaceae|g__Sneathia|s__Sneathia_unclassified	0.522727	0.477273	0.509259	0.490741
d__Bacteria|p__Proteobacteria|c__Alphaproteobacteria|o__Rhizobiales|f__Bradyrhizobiaceae|g__Bradyrhizobium|s__Bradyrhizobium_sp._Oc7	0.522727	0.477273	0.5	0.509615
d__Bacteria|p__Proteobacteria|c__Alphaproteobacteria|o__Rhizobiales|f__Phyllobacteriaceae	0.522727	0.477273	0.518519	0.500712
d__Bacteria|p__Proteobacteria|c__Alphaproteobacteria|o__Rhizobiales|f__Phyllobacteriaceae|g__Aminobacter	0.522727	0.477273	0.5	0.5
d__Bacteria|p__Proteobacteria|c__Alphaproteobacteria|o__Rhizobiales|f__Phyllobacteriaceae|g__Aminobacter|s__Aminobacter_sp._LC355	0.522727	0.477273	0.5	0.5
d__Bacteria|p__Proteobacteria|c__Alphaproteobacteria|o__Rhizobiales|f__Rhizobiaceae|g__Neorhizobium	0.522727	0.477273	0.5	0.5
d__Bacteria|p__Proteobacteria|c__Alphaproteobacteria|o__Rhizobiales|f__Rhizobiaceae|g__Neorhizobium|s__Neorhizobium_unclassified	0.522727	0.477273	0.5	0.5
d__Bacteria|p__Proteobacteria|c__Alphaproteobacteria|o__Rhizobiales|f__Rhizobiaceae|g__Shinella	0.522727	0.477273	0.509259	0.509615
d__Bacteria|p__Proteobacteria|c__Alphaproteobacteria|o__Rhizobiales|f__Rhizobiaceae|g__Shinella|s__Shinella_sp._WG48	0.522727	0.477273	0.509259	0.509615
d__Bacteria|p__Proteobacteria|c__Alphaproteobacteria|o__Rhizobiales|f__Xanthobacteraceae|g__Tardiphaga	0.522727	0.477273	0.5	0.5
d__Bacteria|p__Proteobacteria|c__Alphaproteobacteria|o__Rhizobiales|f__Xanthobacteraceae|g__Tardiphaga|s__Tardiphaga_unclassified	0.522727	0.477273	0.5	0.5
d__Bacteria|p__Proteobacteria|c__Alphaproteobacteria|o__Rhodospirillales|f__Rhodospirillaceae|g__Novispirillum	0.522727	0.477273	0.5	0.5
d__Bacteria|p__Proteobacteria|c__Alphaproteobacteria|o__Rhodospirillales|f__Rhodospirillaceae|g__Novispirillum|s__uncultured_Novispirillum_sp.	0.522727	0.477273	0.5	0.5
d__Bacteria|p__Proteobacteria|c__Betaproteobacteria|o__Burkholderiales|f__Oxalobacteraceae|g__Oxalobacter	0.522727	0.477273	0.5	0.5
d__Bacteria|p__Proteobacteria|c__Betaproteobacteria|o__Burkholderiales|f__Oxalobacteraceae|g__Oxalobacter|s__Oxalobacter_formigenes	0.522727	0.477273	0.5	0.5
d__Bacteria|p__Proteobacteria|c__Gammaproteobacteria|o__Cellvibrionales	0.522727	0.477273	0.509259	0.490741
d__Bacteria|p__Proteobacteria|c__Gammaproteobacteria|o__Cellvibrionales|f__Porticoccaceae	0.522727	0.477273	0.5	0.5
d__Bacteria|p__Proteobacteria|c__Gammaproteobacteria|o__Cellvibrionales|f__Porticoccaceae|g__Porticoccus	0.522727	0.477273	0.5	0.5
d__Bacteria|p__Proteobacteria|c__Gammaproteobacteria|o__Cellvibrionales|f__Porticoccaceae|g__Porticoccus|s__Porticoccus_unclassified	0.522727	0.477273	0.5	0.5
d__Bacteria|p__Proteobacteria|c__Gammaproteobacteria|o__Enterobacterales|f__Enterobacteriaceae|g__Enterobacter|s__Enterobacter_sp._9-2	0.522727	0.477273	0.518519	0.491453
d__Bacteria|p__Proteobacteria|c__Gammaproteobacteria|o__Enterobacterales|f__Yersiniaceae|g__Serratia|s__Serratia_fonticola	0.522727	0.477273	0.509259	0.490741
d__Bacteria|p__Proteobacteria|c__Gammaproteobacteria|o__Enterobacterales|f__Yersiniaceae|g__Serratia|s__Serratia_plymuthica	0.522727	0.477273	0.5	0.5
d__Bacteria|p__Proteobacteria|c__Gammaproteobacteria|o__Xanthomonadales|f__Rhodanobacteraceae|g__Luteibacter	0.522727	0.477273	0.5	0.5
d__Bacteria|p__Proteobacteria|c__Gammaproteobacteria|o__Xanthomonadales|f__Rhodanobacteraceae|g__Luteibacter|s__Luteibacter_sp._NW-2013-Rh13	0.522727	0.477273	0.5	0.5
d__Bacteria|p__Synergistetes|c__Synergistia|o__Synergistales|f__Synergistaceae|g__Pyramidobacter|s__Pyramidobacter_unclassified	0.522727	0.477273	0.5	0.509615
d__Bacteria|p__Proteobacteria|c__Deltaproteobacteria	0.522727	0.411983	0.490741	0.307158
d__Bacteria|p__Firmicutes|c__Clostridia|o__Clostridiales|f__Peptococcaceae|g__Peptococcus	0.521853	0.39876	0.518182	0.404915
d__Bacteria|p__Firmicutes|c__Clostridia|o__Clostridiales|f__Ruminococcaceae|g__UBA1819	0.520979	0.559504	0.446128	0.361823
d__Bacteria|p__Firmicutes|c__Clostridia|o__Clostridiales|f__Ruminococcaceae|g__UBA1819|s__UBA1819_unclassified	0.520979	0.559504	0.446128	0.361823
d__Bacteria|p__Proteobacteria|c__Alphaproteobacteria|o__Rickettsiales	0.520979	0.483471	0.491751	0.652244
d__Bacteria|p__Proteobacteria|c__Alphaproteobacteria|o__Rickettsiales|f__Mitochondria	0.520979	0.483471	0.491751	0.652244
d__Bacteria|p__Proteobacteria|c__Alphaproteobacteria|o__Rickettsiales|f__Mitochondria|g__Mitochondria_unclassified	0.520979	0.483471	0.491751	0.652244
d__Bacteria|p__Proteobacteria|c__Alphaproteobacteria|o__Rickettsiales|f__Mitochondria|g__Mitochondria_unclassified|s__Mitochondria_unclassified	0.520979	0.483471	0.491751	0.652244
d__Bacteria|p__Firmicutes|c__Clostridia|o__Clostridiales|f__Lachnospiraceae|g__Marvinbryantia	0.520979	0.408678	0.455219	0.418447
d__Bacteria|p__Firmicutes|c__Clostridia|o__Clostridiales|f__Lachnospiraceae|g__Marvinbryantia|s__Marvinbryantia_unclassified	0.520979	0.408678	0.455219	0.418447
d__Bacteria|p__Firmicutes|c__Clostridia|o__Clostridiales|f__Ruminococcaceae|g__Negativibacillus	0.520979	0.357025	0.507071	0.385506
d__Bacteria|p__Firmicutes|c__Clostridia|o__Clostridiales|f__Ruminococcaceae|g__Negativibacillus|s__Negativibacillus_unclassified	0.520979	0.357025	0.507071	0.385506
d__Bacteria|p__Actinobacteria|c__Coriobacteriia	0.520979	0.33719	0.473064	0.437322
d__Bacteria|p__Actinobacteria|c__Coriobacteriia|o__Coriobacteriales|f__Eggerthellaceae|g__Eggerthella	0.519231	0.577686	0.51734	0.464209
d__Bacteria|p__Actinobacteria|c__Coriobacteriia|o__Coriobacteriales|f__Eggerthellaceae|g__Eggerthella|s__Eggerthella_unclassified	0.519231	0.577686	0.51734	0.464209
d__Bacteria|p__Bacteroidetes|c__Bacteroidia|o__Bacteroidales|f__Bacteroidaceae|g__Bacteroides|s__Bacteroides_sp._35AE37	0.519231	0.43843	0.465993	0.389601
d__Bacteria|p__Patescibacteria|c__Saccharimonadia|o__Saccharimonadales|f__Saccharimonadaceae|g__Saccharimonadaceae_unclassified	0.517483	0.523967	0.461953	0.38604
d__Bacteria|p__Patescibacteria|c__Saccharimonadia|o__Saccharimonadales|f__Saccharimonadaceae|g__Saccharimonadaceae_unclassified|s__Saccharimonadaceae_unclassified	0.517483	0.523967	0.461953	0.38604
d__Bacteria|p__Lentisphaerae|c__Lentisphaeria|o__Victivallales|f__Victivallaceae	0.517483	0.413223	0.485017	0.446225
d__Bacteria|p__Lentisphaerae|c__Lentisphaeria|o__Victivallales|f__Victivallaceae|g__Victivallis	0.517483	0.413223	0.485017	0.446225
d__Bacteria|p__Lentisphaerae|c__Lentisphaeria|o__Victivallales|f__Victivallaceae|g__Victivallis|s__uncultured_Victivallis_sp.	0.517483	0.390909	0.515825	0.446581
d__Bacteria|p__Firmicutes|c__Clostridia|o__Clostridiales|f__Ruminococcaceae|g__Fournierella|s__Fournierella_unclassified	0.516608	0.455785	0.493771	0.455128
d__Bacteria|p__Fusobacteria|c__Fusobacteriia|o__Fusobacteriales|f__Fusobacteriaceae|g__Fusobacterium|s__uncultured_Fusobacterium_sp.	0.515734	0.490083	0.460606	0.493768
d__Bacteria|p__Firmicutes|c__Clostridia|o__Clostridiales|f__Lachnospiraceae|g__Anaerostipes|s__Anaerostipes_unclassified	0.515734	0.444628	0.491414	0.491097
d__Bacteria|p__Firmicutes|c__Clostridia|o__Clostridiales|f__Lachnospiraceae|g__Agathobacter	0.515734	0.399174	0.459428	0.444979
d__Bacteria|p__Firmicutes|c__Clostridia|o__Clostridiales|f__Lachnospiraceae|g__Agathobacter|s__Agathobacter_unclassified	0.515734	0.399174	0.459428	0.444979
d__Bacteria|p__Lentisphaerae|c__Lentisphaeria|o__Victivallales|f__Victivallaceae|g__Victivallis|s__Victivallis_vadensis	0.51486	0.482231	0.455051	0.500534
d__Bacteria|p__Firmicutes|c__Clostridia|o__Clostridiales|f__Ruminococcaceae|g__Anaerotruncus|s__Anaerotruncus_rubiinfantis	0.51486	0.457851	0.519865	0.480591
d__Bacteria|p__Proteobacteria|c__Deltaproteobacteria|o__Desulfovibrionales|f__Desulfovibrionaceae|g__Desulfovibrionaceae_unclassified	0.51486	0.439669	0.500337	0.500178
d__Bacteria|p__Proteobacteria|c__Deltaproteobacteria|o__Desulfovibrionales|f__Desulfovibrionaceae|g__Desulfovibrionaceae_unclassified|s__Desulfovibrionaceae_unclassified	0.51486	0.439669	0.500337	0.500178
d__Bacteria|p__Firmicutes|c__Clostridia|o__Clostridiales|f__Lachnospiraceae|g__Lachnospiraceae_UCG-001	0.51486	0.411157	0.507912	0.451923
d__Bacteria|p__Firmicutes|c__Clostridia|o__Clostridiales|f__Lachnospiraceae|g__Lachnospiraceae_UCG-001|s__Lachnospiraceae_UCG-001_unclassified	0.51486	0.411157	0.507912	0.451923
d__Bacteria|p__Bacteroidetes|c__Bacteroidia|o__Bacteroidales|f__Barnesiellaceae|g__Coprobacter	0.513986	0.498347	0.467845	0.46136
d__Bacteria|p__Firmicutes|c__Clostridia|o__Clostridiales|f__Eubacteriaceae|g__Eubacterium|s__Eubacterium_sp._WAL_18692	0.513112	0.470661	0.490741	0.490741
d__Bacteria|p__Proteobacteria|c__Alphaproteobacteria|o__Rhizobiales	0.513112	0.439256	0.533333	0.650997
d__Bacteria|p__Actinobacteria|c__Actinobacteria|o__Actinomycetales|f__Actinomycetaceae|g__Actinomyces	0.511364	0.613636	0.558249	0.670584
d__Bacteria|p__Actinobacteria|c__Actinobacteria|o__Actinomycetales|f__Actinomycetaceae	0.511364	0.61281	0.559259	0.673789
d__Bacteria|p__Actinobacteria|c__Actinobacteria|o__Actinomycetales	0.511364	0.611157	0.559259	0.675214
d__Bacteria|p__Firmicutes|c__Clostridia|o__Clostridiales|f__Lachnospiraceae|g__Shuttleworthia	0.511364	0.505372	0.46936	0.544694
d__Bacteria|p__Patescibacteria|c__Saccharimonadia|o__Saccharimonadales|f__Saccharimonadaceae	0.51049	0.526446	0.458249	0.405983
d__Bacteria|p__Bacteroidetes|c__Bacteroidia|o__Bacteroidales|f__Marinifilaceae|g__Sanguibacteroides	0.51049	0.428926	0.518519	0.462963
d__Bacteria|p__Bacteroidetes|c__Bacteroidia|o__Bacteroidales|f__Marinifilaceae|g__Sanguibacteroides|s__Sanguibacteroides_unclassified	0.51049	0.428926	0.518519	0.462963
d__Bacteria|p__Firmicutes|c__Negativicutes|o__Selenomonadales|f__Acidaminococcaceae|g__Acidaminococcus	0.51049	0.552893	0.434343	0.461004
d__Bacteria|p__Firmicutes|c__Negativicutes|o__Selenomonadales|f__Acidaminococcaceae|g__Acidaminococcus|s__Acidaminococcus_unclassified	0.51049	0.552893	0.434343	0.461004
d__Bacteria|p__Firmicutes|c__Clostridia|o__Clostridiales|f__Lachnospiraceae|g__Anaerostipes|s__Anaerostipes_caccae	0.51049	0.527273	0.534007	0.458333
d__Bacteria|p__Firmicutes|c__Clostridia|o__Clostridiales|f__Christensenellaceae	0.51049	0.447934	0.391246	0.414174
d__Bacteria|p__Proteobacteria|c__Gammaproteobacteria|o__Aeromonadales|f__Succinivibrionaceae|g__Succinatimonas	0.509615	0.458678	0.481481	0.510328
d__Bacteria|p__Proteobacteria|c__Gammaproteobacteria|o__Aeromonadales|f__Succinivibrionaceae|g__Succinatimonas|s__Succinatimonas_hippei	0.509615	0.458678	0.481481	0.510328
d__Bacteria|p__Fusobacteria|c__Fusobacteriia|o__Fusobacteriales|f__Leptotrichiaceae	0.508741	0.609091	0.487205	0.519231
d__Bacteria|p__Firmicutes|c__Clostridia|o__Clostridiales|f__Lachnospiraceae|g__Shuttleworthia|s__Shuttleworthia_unclassified	0.508741	0.471901	0.481818	0.5
d__Bacteria|p__Firmicutes|c__Erysipelotrichia|o__Erysipelotrichales|f__Erysipelotrichaceae|g__Holdemania|s__Holdemania_filiformis	0.506993	0.521901	0.423906	0.420584
d__Bacteria|p__Firmicutes|c__Clostridia|o__Clostridiales|f__Lachnospiraceae|g__UC5-1-2E3	0.506993	0.471901	0.491077	0.490741
d__Bacteria|p__Firmicutes|c__Clostridia|o__Clostridiales|f__Lachnospiraceae|g__UC5-1-2E3|s__UC5-1-2E3_unclassified	0.506993	0.471901	0.491077	0.490741
d__Bacteria|p__Firmicutes|c__Erysipelotrichia|o__Erysipelotrichales|f__Erysipelotrichaceae|g__Faecalitalea|s__Faecalitalea_cylindroides	0.506993	0.464463	0.5	0.490741
d__Bacteria|p__Firmicutes|c__Clostridia|o__Clostridiales|f__Peptostreptococcaceae	0.506993	0.403306	0.505051	0.323362
d__Bacteria|p__Firmicutes|c__Clostridia|o__Clostridiales|f__Lachnospiraceae|g__GCA-900066575	0.506119	0.400413	0.514478	0.403134
d__Bacteria|p__Firmicutes|c__Clostridia|o__Clostridiales|f__Lachnospiraceae|g__GCA-900066575|s__GCA-900066575_unclassified	0.506119	0.400413	0.514478	0.403134
d__Bacteria|p__Proteobacteria|c__Gammaproteobacteria|o__Enterobacterales|f__Enterobacteriaceae|g__Citrobacter|s__uncultured_Citrobacter_sp.	0.505245	0.471901	0.53771	0.463675
d__Bacteria|p__Firmicutes|c__Clostridia|o__Clostridiales|f__Ruminococcaceae|g__Ruminococcaceae_unclassified	0.505245	0.466116	0.414815	0.410613
d__Bacteria|p__Firmicutes|c__Clostridia|o__Clostridiales|f__Ruminococcaceae|g__Ruminococcaceae_unclassified|s__Ruminococcaceae_unclassified	0.505245	0.466116	0.414815	0.410613
d__Bacteria|p__Firmicutes|c__Clostridia|o__Clostridiales|f__Clostridiales_Family_XIII._Incertae_Sedis	0.505245	0.461983	0.458249	0.466524
d__Bacteria|p__Firmicutes|c__Clostridia|o__Clostridiales|f__Ruminococcaceae|g__Subdoligranulum	0.505245	0.460331	0.472391	0.458689
d__Bacteria|p__Firmicutes|c__Clostridia|o__Clostridiales|f__Ruminococcaceae|g__Subdoligranulum|s__Subdoligranulum_unclassified	0.505245	0.457025	0.475421	0.459046
d__Bacteria|p__Actinobacteria|c__Coriobacteriia|o__Coriobacteriales|f__Coriobacteriaceae	0.505245	0.32314	0.474242	0.423077
d__Bacteria|p__Fusobacteria|c__Fusobacteriia|o__Fusobacteriales|f__Leptotrichiaceae|g__Leptotrichia	0.504371	0.635537	0.479461	0.526353
d__Bacteria|p__Fusobacteria|c__Fusobacteriia|o__Fusobacteriales|f__Leptotrichiaceae|g__Leptotrichia|s__uncultured_Leptotrichia_sp.	0.504371	0.580165	0.508081	0.508547
d__Bacteria|p__Synergistetes|c__Synergistia|o__Synergistales|f__Synergistaceae|g__Pyramidobacter|s__Pyramidobacter_piscolens	0.504371	0.529339	0.521886	0.490028
d__Bacteria|p__Proteobacteria|c__Gammaproteobacteria|o__Pseudomonadales|f__Moraxellaceae|g__Acinetobacter|s__Acinetobacter_sp._H1	0.504371	0.523967	0.492256	0.549145
d__Bacteria|p__Bacteroidetes|c__Bacteroidia|o__Bacteroidales|f__Bacteroidaceae|g__Bacteroides|s__Bacteroides_bouchesdurhonensis	0.504371	0.522314	0.482828	0.491097
d__Bacteria|p__Proteobacteria|c__Gammaproteobacteria|o__Enterobacterales|f__Enterobacteriaceae|g__Raoultella	0.504371	0.521488	0.492256	0.48255
d__Bacteria|p__Proteobacteria|c__Gammaproteobacteria|o__Enterobacterales|f__Enterobacteriaceae|g__Raoultella|s__Raoultella_ornithinolytica	0.504371	0.521488	0.492256	0.472934
d__Bacteria|p__Actinobacteria|c__Actinobacteria|o__Bifidobacteriales|f__Bifidobacteriaceae|g__Bifidobacterium|s__uncultured_Bifidobacterium_sp.	0.504371	0.520661	0.483502	0.558939
d__Bacteria|p__Cyanobacteria|c__Melainabacteria	0.504371	0.51281	0.508249	0.481303
d__Bacteria|p__Proteobacteria|c__Alphaproteobacteria|o__Sphingomonadales|f__Sphingomonadaceae|g__Sphingopyxis|s__Sphingopyxis_sp._B17	0.504371	0.504959	0.500337	0.520121
d__Bacteria|p__Firmicutes|c__Clostridia|o__Clostridiales|f__Eubacteriaceae|g__Eubacterium|s__Eubacterium_unclassified	0.504371	0.503306	0.500337	0.482016
d__Bacteria|p__Proteobacteria|c__Alphaproteobacteria|o__Alphaproteobacteria_unclassified	0.504371	0.496281	0.509933	0.508903
d__Bacteria|p__Proteobacteria|c__Alphaproteobacteria|o__Alphaproteobacteria_unclassified|f__Alphaproteobacteria_unclassified	0.504371	0.496281	0.509933	0.508903
d__Bacteria|p__Proteobacteria|c__Alphaproteobacteria|o__Alphaproteobacteria_unclassified|f__Alphaproteobacteria_unclassified|g__Alphaproteobacteria_unclassified	0.504371	0.496281	0.509933	0.508903
d__Bacteria|p__Proteobacteria|c__Alphaproteobacteria|o__Alphaproteobacteria_unclassified|f__Alphaproteobacteria_unclassified|g__Alphaproteobacteria_unclassified|s__Alphaproteobacteria_unclassified	0.504371	0.496281	0.509933	0.508903
d__Bacteria|p__Cyanobacteria|c__Melainabacteria|o__Gastranaerophilales	0.504371	0.495455	0.509596	0.472222
d__Bacteria|p__Cyanobacteria|c__Melainabacteria|o__Gastranaerophilales|f__Gastranaerophilales_unclassified	0.504371	0.495455	0.509596	0.472222
d__Bacteria|p__Cyanobacteria|c__Melainabacteria|o__Gastranaerophilales|f__Gastranaerophilales_unclassified|g__Gastranaerophilales_unclassified	0.504371	0.495455	0.509596	0.472222
d__Bacteria|p__Cyanobacteria|c__Melainabacteria|o__Gastranaerophilales|f__Gastranaerophilales_unclassified|g__Gastranaerophilales_unclassified|s__Gastranaerophilales_unclassified	0.504371	0.495455	0.509596	0.472222
d__Bacteria|p__Firmicutes|c__Clostridia|o__Clostridiales|f__Lachnospiraceae|g__Blautia|s__Blautia_faecis	0.504371	0.495455	0.500337	0.481481
d__Bacteria|p__Bacteroidetes|c__Bacteroidia|o__Bacteroidales|f__Tannerellaceae|g__Parabacteroides|s__Parabacteroides_timonensis	0.504371	0.494628	0.528788	0.482016
d__Bacteria|p__Proteobacteria|c__Alphaproteobacteria|o__Caulobacterales|f__Hyphomonadaceae	0.504371	0.494628	0.54899	0.536147
d__Bacteria|p__Proteobacteria|c__Alphaproteobacteria|o__Caulobacterales|f__Hyphomonadaceae|g__SWB02	0.504371	0.494628	0.54899	0.527422
d__Bacteria|p__Proteobacteria|c__Alphaproteobacteria|o__Caulobacterales|f__Hyphomonadaceae|g__SWB02|s__SWB02_unclassified	0.504371	0.494628	0.54899	0.527422
d__Bacteria|p__Bacteroidetes|c__Bacteroidia|o__Bacteroidales|f__Porphyromonadaceae	0.504371	0.489669	0.526936	0.496083
d__Bacteria|p__Bacteroidetes|c__Bacteroidia|o__Bacteroidales|f__Porphyromonadaceae|g__Porphyromonas	0.504371	0.489669	0.526936	0.496083
d__Bacteria|p__Firmicutes|c__Clostridia|o__Clostridiales|f__Ruminococcaceae|g__Angelakisella|s__Angelakisella_unclassified	0.504371	0.48595	0.500337	0.490741
d__Bacteria|p__Actinobacteria|c__Coriobacteriia|o__Coriobacteriales|f__Atopobiaceae|g__Coriobacteriaceae_UCG-002	0.504371	0.477273	0.5	0.5
d__Bacteria|p__Actinobacteria|c__Coriobacteriia|o__Coriobacteriales|f__Atopobiaceae|g__Coriobacteriaceae_UCG-002|s__Coriobacteriaceae_UCG-002_unclassified	0.504371	0.477273	0.5	0.5
d__Bacteria|p__Bacteroidetes|c__Bacteroidia|o__Bacteroidales|f__Barnesiellaceae|g__Barnesiellaceae_unclassified	0.504371	0.477273	0.5	0.5
d__Bacteria|p__Bacteroidetes|c__Bacteroidia|o__Bacteroidales|f__Barnesiellaceae|g__Barnesiellaceae_unclassified|s__Barnesiellaceae_unclassified	0.504371	0.477273	0.5	0.5
d__Bacteria|p__Firmicutes|c__Bacilli|o__Lactobacillales|f__Carnobacteriaceae|g__Trichococcus	0.504371	0.477273	0.5	0.5
d__Bacteria|p__Firmicutes|c__Bacilli|o__Lactobacillales|f__Carnobacteriaceae|g__Trichococcus|s__uncultured_Trichococcus_sp.	0.504371	0.477273	0.5	0.5
d__Bacteria|p__Firmicutes|c__Clostridia|o__Clostridiales|f__Lachnospiraceae|g__Kineothrix	0.504371	0.477273	0.5	0.5
d__Bacteria|p__Firmicutes|c__Clostridia|o__Clostridiales|f__Lachnospiraceae|g__Kineothrix|s__Kineothrix_sp.	0.504371	0.477273	0.5	0.5
d__Bacteria|p__Fusobacteria|c__Fusobacteriia|o__Fusobacteriales|f__Leptotrichiaceae|g__Sneathia	0.504371	0.477273	0.509259	0.490741
d__Bacteria|p__Proteobacteria|c__Alphaproteobacteria|o__Rhizobiales|f__Hyphomicrobiaceae|g__Hyphomicrobiaceae_unclassified	0.504371	0.477273	0.527778	0.520121
d__Bacteria|p__Proteobacteria|c__Alphaproteobacteria|o__Rhizobiales|f__Hyphomicrobiaceae|g__Hyphomicrobiaceae_unclassified|s__Hyphomicrobiaceae_unclassified	0.504371	0.477273	0.527778	0.520121
d__Bacteria|p__Proteobacteria|c__Deltaproteobacteria|o__Desulfovibrionales|f__Desulfovibrionaceae|g__Bilophila|s__Bilophila_unclassified	0.504371	0.47314	0.509596	0.50641
d__Bacteria|p__Bacteroidetes|c__Bacteroidia|o__Bacteroidales|f__Tannerellaceae|g__Parabacteroides|s__Parabacteroides_goldsteinii	0.503497	0.603719	0.415488	0.473113
d__Bacteria|p__Patescibacteria	0.503497	0.542975	0.449327	0.421296
d__Bacteria|p__Patescibacteria|c__Saccharimonadia	0.503497	0.542975	0.449663	0.421296
d__Bacteria|p__Patescibacteria|c__Saccharimonadia|o__Saccharimonadales	0.503497	0.542975	0.449663	0.421296
d__Bacteria|p__Firmicutes|c__Clostridia|o__Clostridiales|f__Lachnospiraceae|g__Lachnoclostridium|s__Lachnoclostridium_sp.	0.503497	0.373554	0.490909	0.462963
d__Bacteria|p__Actinobacteria|c__Coriobacteriia|o__Coriobacteriales|f__Coriobacteriaceae|g__Collinsella|s__Collinsella_unclassified	0.503497	0.34876	0.488384	0.42735
d__Bacteria|p__Firmicutes|c__Clostridia|o__Clostridiales|f__Ruminococcaceae|g__Subdoligranulum|s__uncultured_Subdoligranulum_sp.	0.503497	0.51405	0.473569	0.481303
d__Bacteria|p__Actinobacteria|c__Coriobacteriia|o__Coriobacteriales|f__Coriobacteriaceae|g__Collinsella|s__Collinsella_aerofaciens	0.503497	0.503306	0.482155	0.492165
d__Bacteria|p__Firmicutes|c__Clostridia|o__Clostridiales|f__Ruminococcaceae|g__Intestinimonas	0.503497	0.45124	0.484512	0.437856
d__Bacteria|p__Firmicutes|c__Clostridia|o__Clostridiales|f__Ruminococcaceae|g__Intestinimonas|s__Intestinimonas_unclassified	0.503497	0.45124	0.484512	0.437856
d__Bacteria|p__Firmicutes|c__Bacilli|o__Bacillales|f__Staphylococcaceae	0.502622	0.561983	0.526936	0.521011
d__Bacteria|p__Firmicutes|c__Bacilli|o__Bacillales|f__Staphylococcaceae|g__Staphylococcus	0.502622	0.561983	0.517508	0.530805
d__Bacteria|p__Firmicutes|c__Bacilli|o__Bacillales|f__Staphylococcaceae|g__Staphylococcus|s__Staphylococcus_epidermidis	0.502622	0.561983	0.5	0.547187
d__Bacteria|p__Proteobacteria|c__Gammaproteobacteria|o__Enterobacterales|f__Enterobacterales_unclassified	0.502622	0.534298	0.493098	0.571937
d__Bacteria|p__Proteobacteria|c__Gammaproteobacteria|o__Enterobacterales|f__Enterobacterales_unclassified|g__Enterobacterales_unclassified	0.502622	0.534298	0.493098	0.571937
d__Bacteria|p__Proteobacteria|c__Gammaproteobacteria|o__Enterobacterales|f__Enterobacterales_unclassified|g__Enterobacterales_unclassified|s__Enterobacterales_unclassified	0.502622	0.534298	0.493098	0.571937
d__Bacteria|p__Actinobacteria|c__Coriobacteriia|o__Coriobacteriales|f__Atopobiaceae|g__Atopobium|s__uncultured_Atopobium_sp.	0.502622	0.532645	0.482828	0.540954
d__Bacteria|p__Proteobacteria|c__Gammaproteobacteria|o__Enterobacterales|f__Morganellaceae	0.502622	0.520661	0.515152	0.499644
d__Bacteria|p__Proteobacteria|c__Gammaproteobacteria|o__Enterobacterales|f__Morganellaceae|g__Proteus	0.502622	0.520661	0.515152	0.499644
d__Bacteria|p__Proteobacteria|c__Gammaproteobacteria|o__Enterobacterales|f__Morganellaceae|g__Proteus|s__Proteus_mirabilis	0.502622	0.520661	0.515152	0.499644
d__Bacteria|p__Bacteroidetes|c__Bacteroidia|o__Chitinophagales|f__Chitinophagaceae|g__Sediminibacterium	0.502622	0.515289	0.5	0.575855
d__Bacteria|p__Bacteroidetes|c__Bacteroidia|o__Chitinophagales|f__Chitinophagaceae|g__Sediminibacterium|s__Sediminibacterium_unclassified	0.502622	0.515289	0.5	0.575855
d__Bacteria|p__Firmicutes|c__Clostridia|o__Clostridiales|f__Lachnospiraceae|g__Johnsonella	0.502622	0.514463	0.498653	0.473291
d__Bacteria|p__Firmicutes|c__Clostridia|o__Clostridiales|f__Lachnospiraceae|g__Johnsonella|s__Johnsonella_unclassified	0.502622	0.514463	0.498653	0.473291
d__Bacteria|p__Firmicutes|c__Clostridia|o__Clostridiales|f__Lachnospiraceae|g__Shuttleworthia|s__uncultured_Shuttleworthia_sp.	0.502622	0.505785	0.508586	0.53312
d__Bacteria|p__Firmicutes|c__Clostridia|o__Clostridiales|f__Peptostreptococcaceae|g__Peptoclostridium	0.502622	0.505785	0.482155	0.490741
d__Bacteria|p__Firmicutes|c__Clostridia|o__Clostridiales|f__Peptostreptococcaceae|g__Peptoclostridium|s__Peptoclostridium_unclassified	0.502622	0.505785	0.482155	0.490741
d__Bacteria|p__Proteobacteria|c__Deltaproteobacteria|o__Desulfovibrionales|f__Desulfovibrionaceae|g__Bilophila|s__Bilophila_wadsworthia	0.502622	0.505785	0.530303	0.453348
d__Bacteria|p__Proteobacteria|c__Gammaproteobacteria|o__Betaproteobacteriales|f__TRA3-20	0.502622	0.486777	0.518855	0.491809
d__Bacteria|p__Proteobacteria|c__Gammaproteobacteria|o__Betaproteobacteriales|f__TRA3-20|g__TRA3-20_unclassified	0.502622	0.486777	0.518855	0.491809
d__Bacteria|p__Proteobacteria|c__Gammaproteobacteria|o__Betaproteobacteriales|f__TRA3-20|g__TRA3-20_unclassified|s__TRA3-20_unclassified	0.502622	0.486777	0.518855	0.491809
d__Bacteria|p__Firmicutes|c__Clostridia|o__Clostridiales|f__Clostridiaceae|g__Clostridium|s__Clostridium_sp._NML_04A032	0.502622	0.48595	0.490909	0.519231
d__Bacteria|p__Firmicutes|c__Clostridia|o__Clostridiales|f__Lachnospiraceae|g__Anaerostipes|s__Anaerostipes_rhamnosivorans	0.502622	0.48595	0.490909	0.538462
d__Bacteria|p__Firmicutes|c__Clostridia|o__Clostridiales|f__Peptostreptococcaceae|g__Paraclostridium	0.502622	0.48595	0.527946	0.472934
d__Bacteria|p__Firmicutes|c__Clostridia|o__Clostridiales|f__Peptostreptococcaceae|g__Paraclostridium|s__Paraclostridium_unclassified	0.502622	0.48595	0.527946	0.472934
d__Bacteria|p__Firmicutes|c__Bacilli|o__Bacillales|f__Paenibacillaceae	0.502622	0.477273	0.5	0.5
d__Bacteria|p__Firmicutes|c__Bacilli|o__Lactobacillales|f__Leuconostocaceae|g__Weissella|s__Weissella_viridescens	0.502622	0.477273	0.5	0.5
d__Bacteria|p__Firmicutes|c__Clostridia|o__Clostridiales|f__Clostridiales_Family_XIII._Incertae_Sedis|g__Ihubacter	0.502622	0.477273	0.5	0.5
d__Bacteria|p__Firmicutes|c__Clostridia|o__Clostridiales|f__Clostridiales_Family_XIII._Incertae_Sedis|g__Ihubacter|s__Ihubacter_massiliensis	0.502622	0.477273	0.5	0.5
d__Bacteria|p__Firmicutes|c__Clostridia|o__Clostridiales|f__Lachnospiraceae|g__Dorea|s__Dorea_longicatena	0.502622	0.477273	0.5	0.5
d__Bacteria|p__Firmicutes|c__Clostridia|o__Clostridiales|f__Ruminococcaceae|g__Anaeromassilibacillus	0.502622	0.477273	0.509259	0.490741
d__Bacteria|p__Firmicutes|c__Erysipelotrichia|o__Erysipelotrichales|f__Erysipelotrichaceae|g__Turicibacter	0.502622	0.432645	0.48367	0.378205
d__Bacteria|p__Firmicutes|c__Erysipelotrichia|o__Erysipelotrichales|f__Erysipelotrichaceae|g__Turicibacter|s__Turicibacter_unclassified	0.502622	0.432645	0.48367	0.378205
d__Bacteria|p__Proteobacteria|c__Gammaproteobacteria|o__Xanthomonadales	0.501748	0.46405	0.49899	0.570513
d__Bacteria|p__Proteobacteria|c__Gammaproteobacteria|o__Xanthomonadales|f__Xanthomonadaceae	0.501748	0.46405	0.49899	0.570513
d__Bacteria|p__Firmicutes|c__Clostridia|o__Clostridiales|f__Ruminococcaceae|g__GCA-900066225	0.501748	0.444215	0.472559	0.490385
d__Bacteria|p__Firmicutes|c__Clostridia|o__Clostridiales|f__Ruminococcaceae|g__GCA-900066225|s__GCA-900066225_unclassified	0.501748	0.444215	0.472559	0.490385
d__Bacteria|p__Firmicutes|c__Erysipelotrichia|o__Erysipelotrichales|f__Erysipelotrichaceae|g__Solobacterium	0.500874	0.618182	0.42862	0.45317
d__Bacteria|p__Firmicutes|c__Erysipelotrichia|o__Erysipelotrichales|f__Erysipelotrichaceae|g__Solobacterium|s__Solobacterium_unclassified	0.500874	0.618182	0.42862	0.45317
d__Bacteria|p__Firmicutes|c__Clostridia|o__Clostridiales|f__Lachnospiraceae|g__Lachnospiraceae_UCG-004	0.500874	0.46157	0.393266	0.400997
d__Bacteria|p__Firmicutes|c__Clostridia|o__Clostridiales|f__Lachnospiraceae|g__Lachnospiraceae_UCG-004|s__Lachnospiraceae_UCG-004_unclassified	0.500874	0.46157	0.393266	0.400997
d__Bacteria|p__Firmicutes|c__Negativicutes|o__Selenomonadales|f__Veillonellaceae|g__Anaeroglobus	0.5	0.636364	0.505387	0.446225
d__Bacteria|p__Firmicutes|c__Negativicutes|o__Selenomonadales|f__Veillonellaceae|g__Anaeroglobus|s__Anaeroglobus_unclassified	0.5	0.636364	0.505387	0.446225
d__Bacteria|p__Fusobacteria|c__Fusobacteriia|o__Fusobacteriales|f__Leptotrichiaceae|g__Leptotrichia|s__Leptotrichia_buccalis	0.5	0.6	0.487879	0.487358
d__Bacteria|p__Firmicutes|c__Bacilli|o__Lactobacillales|f__Enterococcaceae|g__Enterococcus|s__Enterococcus_sp.	0.5	0.554545	0.445455	0.548077
d__Bacteria|p__Firmicutes|c__Bacilli|o__Lactobacillales|f__Lactobacillaceae|g__Lactobacillus|s__Lactobacillus_unclassified	0.5	0.554545	0.51229	0.542913
d__Bacteria|p__Firmicutes|c__Clostridia|o__Clostridiales|f__Eubacteriaceae|g__Pseudoramibacter	0.5	0.554545	0.499663	0.484687
d__Bacteria|p__Firmicutes|c__Clostridia|o__Clostridiales|f__Eubacteriaceae|g__Pseudoramibacter|s__uncultured_Pseudoramibacter_sp.	0.5	0.554545	0.499663	0.484687
d__Bacteria|p__Firmicutes|c__Negativicutes|o__Selenomonadales|f__Veillonellaceae|g__Selenomonas_3	0.5	0.554545	0.491077	0.512464
d__Bacteria|p__Firmicutes|c__Negativicutes|o__Selenomonadales|f__Veillonellaceae|g__Selenomonas_3|s__Selenomonas_3_unclassified	0.5	0.554545	0.491077	0.512464
d__Bacteria|p__Actinobacteria|c__Actinobacteria|o__Bifidobacteriales|f__Bifidobacteriaceae|g__Alloscardovia	0.5	0.545455	0.4633	0.510328
d__Bacteria|p__Actinobacteria|c__Actinobacteria|o__Bifidobacteriales|f__Bifidobacteriaceae|g__Alloscardovia|s__Alloscardovia_unclassified	0.5	0.545455	0.4633	0.510328
d__Bacteria|p__Bacteroidetes|c__Bacteroidia|o__Bacteroidales|f__Bacteroidaceae|g__Bacteroides|s__Bacteroides_sp._KCTC_15687	0.5	0.545455	0.517508	0.508013
d__Bacteria|p__Firmicutes|c__Clostridia|o__Clostridiales|f__Lachnospiraceae|g__Epulopiscium	0.5	0.545455	0.473737	0.500712
d__Bacteria|p__Firmicutes|c__Clostridia|o__Clostridiales|f__Lachnospiraceae|g__Epulopiscium|s__Epulopiscium_unclassified	0.5	0.545455	0.473737	0.500712
d__Bacteria|p__Proteobacteria|c__Alphaproteobacteria|o__Sphingomonadales|f__Sphingomonadaceae|g__Sphingomonas|s__Sphingomonas_sp._MG-2011-104-FY	0.5	0.545455	0.483838	0.538283
d__Bacteria|p__Actinobacteria|c__Actinobacteria|o__Actinomycetales|f__Actinomycetaceae|g__Actinomyces|s__uncultured_Actinomyces_sp.	0.5	0.536364	0.472896	0.510328
d__Bacteria|p__Actinobacteria|c__Actinobacteria|o__Bifidobacteriales|f__Bifidobacteriaceae|g__Scardovia|s__Scardovia_wiggsiae	0.5	0.536364	0.50101	0.531339
d__Bacteria|p__Actinobacteria|c__Actinobacteria|o__Corynebacteriales|f__Mycobacteriaceae	0.5	0.536364	0.482828	0.557692
d__Bacteria|p__Actinobacteria|c__Actinobacteria|o__Corynebacteriales|f__Mycobacteriaceae|g__Mycobacterium	0.5	0.536364	0.482828	0.557692
d__Bacteria|p__Actinobacteria|c__Actinobacteria|o__Corynebacteriales|f__Mycobacteriaceae|g__Mycobacterium|s__Mycobacterium_unclassified	0.5	0.536364	0.483165	0.529558
d__Bacteria|p__Bacteroidetes|c__Bacteroidia|o__Bacteroidales|f__Bacteroidaceae|g__Bacteroides|s__Bacteroides_finegoldii	0.5	0.536364	0.490741	0.541132
d__Bacteria|p__Firmicutes|c__Bacilli|o__Lactobacillales|f__Streptococcaceae|g__Streptococcus|s__Streptococcus_sp._oral_clone_GM006	0.5	0.536364	0.536027	0.511752
d__Bacteria|p__Firmicutes|c__Clostridia|o__Clostridiales|f__Ruminococcaceae|g__Acetivibrio	0.5	0.536364	0.472559	0.490741
d__Bacteria|p__Firmicutes|c__Clostridia|o__Clostridiales|f__Ruminococcaceae|g__Acetivibrio|s__uncultured_Acetivibrio_sp.	0.5	0.536364	0.472559	0.490741
d__Bacteria|p__Firmicutes|c__Erysipelotrichia|o__Erysipelotrichales|f__Erysipelotrichaceae|g__Erysipelatoclostridium|s__Erysipelatoclostridium_ramosum	0.5	0.536364	0.473569	0.548077
d__Bacteria|p__Proteobacteria|c__Alphaproteobacteria|o__Sphingomonadales|f__Sphingomonadaceae|g__Blastomonas	0.5	0.536364	0.482492	0.52849
d__Bacteria|p__Proteobacteria|c__Alphaproteobacteria|o__Sphingomonadales|f__Sphingomonadaceae|g__Blastomonas|s__Blastomonas_unclassified	0.5	0.536364	0.482492	0.529202
d__Bacteria|p__Proteobacteria|c__Gammaproteobacteria|o__Enterobacteriales|f__Enterobacteriaceae|g__Morganella	0.5	0.536364	0.521549	0.462607
d__Bacteria|p__Proteobacteria|c__Gammaproteobacteria|o__Enterobacteriales|f__Enterobacteriaceae|g__Morganella|s__Morganella_unclassified	0.5	0.536364	0.521549	0.462607
d__Archaea|p__Euryarchaeota|c__Euryarchaeota_unclassified	0.5	0.527273	0.472727	0.5
d__Archaea|p__Euryarchaeota|c__Euryarchaeota_unclassified|o__Euryarchaeota_unclassified	0.5	0.527273	0.472727	0.5
d__Archaea|p__Euryarchaeota|c__Euryarchaeota_unclassified|o__Euryarchaeota_unclassified|f__Euryarchaeota_unclassified	0.5	0.527273	0.472727	0.5
d__Archaea|p__Euryarchaeota|c__Euryarchaeota_unclassified|o__Euryarchaeota_unclassified|f__Euryarchaeota_unclassified|g__Euryarchaeota_unclassified	0.5	0.527273	0.472727	0.5
d__Archaea|p__Euryarchaeota|c__Euryarchaeota_unclassified|o__Euryarchaeota_unclassified|f__Euryarchaeota_unclassified|g__Euryarchaeota_unclassified|s__Euryarchaeota_unclassified	0.5	0.527273	0.472727	0.5
d__Bacteria|p__Actinobacteria|c__Actinobacteria|o__Actinomycetales|f__Actinomycetaceae|g__Mobiluncus|s__Mobiluncus_curtisii	0.5	0.527273	0.482155	0.490741
d__Bacteria|p__Actinobacteria|c__Coriobacteriia|o__Coriobacteriales|f__Atopobiaceae|g__Olsenella|s__Olsenella_sp._Marseille-P8425	0.5	0.527273	0.491582	0.501068
d__Bacteria|p__Bacteroidetes|c__Bacteroidia|o__Bacteroidales|f__Prevotellaceae|g__Prevotella|s__Prevotella_nigrescens	0.5	0.527273	0.50101	0.481303
d__Bacteria|p__Bacteroidetes|c__Bacteroidia|o__Bacteroidales|f__Prevotellaceae|g__Prevotella|s__Prevotella_unclassified	0.5	0.527273	0.509091	0.490741
d__Bacteria|p__Firmicutes|c__Bacilli|o__Lactobacillales|f__Streptococcaceae|g__Streptococcus|s__Streptococcus_anginosus	0.5	0.527273	0.500337	0.481303
d__Bacteria|p__Firmicutes|c__Clostridia|o__Clostridiales|f__Family_XI|g__Anaerococcus	0.5	0.527273	0.508418	0.501425
d__Bacteria|p__Firmicutes|c__Clostridia|o__Clostridiales|f__Family_XI|g__Anaerococcus|s__Anaerococcus_unclassified	0.5	0.527273	0.508418	0.501425
d__Bacteria|p__Firmicutes|c__Clostridia|o__Clostridiales|f__Lachnospiraceae|g__Merdimonas	0.5	0.527273	0.499663	0.508903
d__Bacteria|p__Firmicutes|c__Clostridia|o__Clostridiales|f__Lachnospiraceae|g__Merdimonas|s__Merdimonas_faecis	0.5	0.527273	0.499663	0.508903
d__Bacteria|p__Firmicutes|c__Clostridia|o__Clostridiales|f__Lachnospiraceae|g__Shuttleworthia|s__Shuttleworthia_satelles	0.5	0.527273	0.481818	0.509972
d__Bacteria|p__Firmicutes|c__Negativicutes|o__Selenomonadales|f__Selenomonadaceae|g__Selenomonas|s__Selenomonas_noxia	0.5	0.527273	0.520539	0.453704
d__Bacteria|p__Firmicutes|c__Negativicutes|o__Selenomonadales|f__Veillonellaceae|g__Veillonellaceae_unclassified	0.5	0.527273	0.472727	0.509615
d__Bacteria|p__Firmicutes|c__Negativicutes|o__Selenomonadales|f__Veillonellaceae|g__Veillonellaceae_unclassified|s__Veillonellaceae_unclassified	0.5	0.527273	0.472727	0.509615
d__Bacteria|p__Proteobacteria|c__Alphaproteobacteria|o__Rhizobiales|f__Xanthobacteraceae|g__Bradyrhizobium	0.5	0.527273	0.508418	0.540242
d__Bacteria|p__Proteobacteria|c__Alphaproteobacteria|o__Rhizobiales|f__Xanthobacteraceae|g__Bradyrhizobium|s__Bradyrhizobium_unclassified	0.5	0.527273	0.508418	0.540242
d__Bacteria|p__Proteobacteria|c__Gammaproteobacteria|o__Betaproteobacteriales|f__Neisseriaceae|g__Eikenella	0.5	0.527273	0.538721	0.444979
d__Bacteria|p__Proteobacteria|c__Gammaproteobacteria|o__Betaproteobacteriales|f__Neisseriaceae|g__Eikenella|s__Eikenella_unclassified	0.5	0.527273	0.538721	0.444979
d__Bacteria|p__Proteobacteria|c__Gammaproteobacteria|o__Salinisphaerales	0.5	0.527273	0.482155	0.557158
d__Bacteria|p__Proteobacteria|c__Gammaproteobacteria|o__Salinisphaerales|f__Solimonadaceae	0.5	0.527273	0.482155	0.557158
d__Bacteria|p__Proteobacteria|c__Gammaproteobacteria|o__Salinisphaerales|f__Solimonadaceae|g__Nevskia	0.5	0.527273	0.482155	0.547721
d__Bacteria|p__Proteobacteria|c__Gammaproteobacteria|o__Salinisphaerales|f__Solimonadaceae|g__Nevskia|s__Nevskia_unclassified	0.5	0.527273	0.482155	0.547721
d__Bacteria|p__Synergistetes|c__Synergistia|o__Synergistales|f__Synergistaceae|g__Fretibacterium	0.5	0.527273	0.508754	0.482906
d__Bacteria|p__Synergistetes|c__Synergistia|o__Synergistales|f__Synergistaceae|g__Fretibacterium|s__uncultured_Fretibacterium_sp.	0.5	0.527273	0.490909	0.491097
d__Bacteria|p__Actinobacteria|c__Actinobacteria|o__Bifidobacteriales|f__Bifidobacteriaceae|g__Gardnerella|s__Gardnerella_vaginalis	0.5	0.518182	0.481818	0.5
d__Bacteria|p__Actinobacteria|c__Actinobacteria|o__Corynebacteriales|f__Nocardiaceae	0.5	0.518182	0.491077	0.500178
d__Bacteria|p__Actinobacteria|c__Actinobacteria|o__Corynebacteriales|f__Nocardiaceae|g__Rhodococcus	0.5	0.518182	0.491077	0.490741
d__Bacteria|p__Actinobacteria|c__Coriobacteriia|o__Coriobacteriales|f__Atopobiaceae|g__Olsenella|s__Olsenella_sp._N13-17	0.5	0.518182	0.481818	0.509615
d__Bacteria|p__Actinobacteria|c__Coriobacteriia|o__Coriobacteriales|f__Eggerthellaceae|g__Cryptobacterium	0.5	0.518182	0.491077	0.509615
d__Bacteria|p__Actinobacteria|c__Coriobacteriia|o__Coriobacteriales|f__Eggerthellaceae|g__Cryptobacterium|s__Cryptobacterium_unclassified	0.5	0.518182	0.491077	0.509615
d__Bacteria|p__Actinobacteria|c__Coriobacteriia|o__Coriobacteriales|f__Eggerthellaceae|g__Paraeggerthella	0.5	0.518182	0.518855	0.481838
d__Bacteria|p__Actinobacteria|c__Coriobacteriia|o__Coriobacteriales|f__Eggerthellaceae|g__Paraeggerthella|s__Paraeggerthella_unclassified	0.5	0.518182	0.518855	0.481838
d__Bacteria|p__Bacteroidetes|c__Bacteroidia|o__Bacteroidales|f__Prevotellaceae|g__Alloprevotella|s__Alloprevotella_tannerae	0.5	0.518182	0.481818	0.5
d__Bacteria|p__Bacteroidetes|c__Bacteroidia|o__Bacteroidales|f__Prevotellaceae|g__Prevotellaceae_UCG-004	0.5	0.518182	0.5	0.520299
d__Bacteria|p__Bacteroidetes|c__Bacteroidia|o__Bacteroidales|f__Prevotellaceae|g__Prevotellaceae_UCG-004|s__Prevotellaceae_UCG-004_unclassified	0.5	0.518182	0.5	0.520299
d__Bacteria|p__Bacteroidetes|c__Bacteroidia|o__Bacteroidales|f__Prevotellaceae|g__Prevotella|s__Prevotella_multisaccharivorax	0.5	0.518182	0.481818	0.519231
d__Bacteria|p__Bacteroidetes|c__Bacteroidia|o__Bacteroidales|f__Prevotellaceae|g__Prevotella|s__Prevotella_sp._S9_HS-17	0.5	0.518182	0.491077	0.490741
d__Bacteria|p__Bacteroidetes|c__Chitinophagia	0.5	0.518182	0.491414	0.500178
d__Bacteria|p__Bacteroidetes|c__Chitinophagia|o__Chitinophagales	0.5	0.518182	0.491414	0.500178
d__Bacteria|p__Bacteroidetes|c__Chitinophagia|o__Chitinophagales|f__Chitinophagaceae	0.5	0.518182	0.491414	0.500178
d__Bacteria|p__Candidatus_Saccharibacteria	0.5	0.518182	0.490741	0.490741
d__Bacteria|p__Candidatus_Saccharibacteria|c__Candidatus_Saccharibacteria_unclassified	0.5	0.518182	0.490741	0.490741
d__Bacteria|p__Candidatus_Saccharibacteria|c__Candidatus_Saccharibacteria_unclassified|o__Candidatus_Saccharibacteria_unclassified	0.5	0.518182	0.490741	0.490741
d__Bacteria|p__Candidatus_Saccharibacteria|c__Candidatus_Saccharibacteria_unclassified|o__Candidatus_Saccharibacteria_unclassified|f__Candidatus_Saccharibacteria_unclassified	0.5	0.518182	0.490741	0.490741
d__Bacteria|p__Candidatus_Saccharibacteria|c__Candidatus_Saccharibacteria_unclassified|o__Candidatus_Saccharibacteria_unclassified|f__Candidatus_Saccharibacteria_unclassified|g__Candidatus_Saccharibacteria_unclassified	0.5	0.518182	0.490741	0.490741
d__Bacteria|p__Candidatus_Saccharibacteria|c__Candidatus_Saccharibacteria_unclassified|o__Candidatus_Saccharibacteria_unclassified|f__Candidatus_Saccharibacteria_unclassified|g__Candidatus_Saccharibacteria_unclassified|s__Candidatus_Saccharibacteria_unclassified	0.5	0.518182	0.490741	0.490741
d__Bacteria|p__Cyanobacteria|c__Melainabacteria|o__Obscuribacterales	0.5	0.518182	0.499663	0.509259
d__Bacteria|p__Cyanobacteria|c__Melainabacteria|o__Obscuribacterales|f__Obscuribacterales_unclassified	0.5	0.518182	0.499663	0.509259
d__Bacteria|p__Cyanobacteria|c__Melainabacteria|o__Obscuribacterales|f__Obscuribacterales_unclassified|g__Obscuribacterales_unclassified	0.5	0.518182	0.499663	0.509259
d__Bacteria|p__Cyanobacteria|c__Melainabacteria|o__Obscuribacterales|f__Obscuribacterales_unclassified|g__Obscuribacterales_unclassified|s__Obscuribacterales_unclassified	0.5	0.518182	0.499663	0.509259
d__Bacteria|p__Firmicutes|c__Bacilli|o__Bacilli_unclassified	0.5	0.518182	0.500673	0.519943
d__Bacteria|p__Firmicutes|c__Bacilli|o__Bacilli_unclassified|f__Bacilli_unclassified	0.5	0.518182	0.500673	0.519943
d__Bacteria|p__Firmicutes|c__Bacilli|o__Bacilli_unclassified|f__Bacilli_unclassified|g__Bacilli_unclassified	0.5	0.518182	0.500673	0.519943
d__Bacteria|p__Firmicutes|c__Bacilli|o__Bacilli_unclassified|f__Bacilli_unclassified|g__Bacilli_unclassified|s__Bacilli_unclassified	0.5	0.518182	0.500673	0.519943
d__Bacteria|p__Firmicutes|c__Bacilli|o__Lactobacillales|f__Enterococcaceae|g__Enterococcaceae_unclassified	0.5	0.518182	0.509933	0.551282
d__Bacteria|p__Firmicutes|c__Bacilli|o__Lactobacillales|f__Enterococcaceae|g__Enterococcaceae_unclassified|s__Enterococcaceae_unclassified	0.5	0.518182	0.509933	0.551282
d__Bacteria|p__Firmicutes|c__Bacilli|o__Lactobacillales|f__Enterococcaceae|g__Enterococcus|s__Enterococcus_cecorum	0.5	0.518182	0.491077	0.519765
d__Bacteria|p__Firmicutes|c__Bacilli|o__Lactobacillales|f__Enterococcaceae|g__Enterococcus|s__Enterococcus_faecium	0.5	0.518182	0.509933	0.596332
d__Bacteria|p__Firmicutes|c__Bacilli|o__Lactobacillales|f__Lactobacillaceae|g__Lactobacillus|s__Lactobacillus_sanfranciscensis	0.5	0.518182	0.491077	0.490741
d__Bacteria|p__Firmicutes|c__Bacilli|o__Lactobacillales|f__Streptococcaceae|g__Streptococcus|s__Streptococcus_sp.	0.5	0.518182	0.491414	0.490741
d__Bacteria|p__Firmicutes|c__Clostridia|o__Clostridiales|f__Clostridiaceae|g__Clostridium|s__Clostridium_sp._Marseille-P3122	0.5	0.518182	0.481818	0.5
d__Bacteria|p__Firmicutes|c__Clostridia|o__Clostridiales|f__Clostridiales_Family_XIII._Incertae_Sedis|g__Mobilibacterium	0.5	0.518182	0.500337	0.510328
d__Bacteria|p__Firmicutes|c__Clostridia|o__Clostridiales|f__Clostridiales_Family_XIII._Incertae_Sedis|g__Mobilibacterium|s__Mobilibacterium_massiliense	0.5	0.518182	0.491414	0.519409
d__Bacteria|p__Firmicutes|c__Clostridia|o__Clostridiales|f__Lachnospiraceae|g__Butyrivibrio|s__Butyrivibrio_unclassified	0.5	0.518182	0.481818	0.5
d__Bacteria|p__Firmicutes|c__Clostridia|o__Clostridiales|f__Lachnospiraceae|g__Cellulosilyticum|s__uncultured_Cellulosilyticum_sp.	0.5	0.518182	0.528451	0.472222
d__Bacteria|p__Firmicutes|c__Clostridia|o__Clostridiales|f__Lachnospiraceae|g__Extibacter	0.5	0.518182	0.491414	0.490741
d__Bacteria|p__Firmicutes|c__Clostridia|o__Clostridiales|f__Lachnospiraceae|g__Extibacter|s__Extibacter_muris	0.5	0.518182	0.491414	0.490741
d__Bacteria|p__Firmicutes|c__Clostridia|o__Clostridiales|f__Lachnospiraceae|g__Robinsoniella	0.5	0.518182	0.538047	0.472934
d__Bacteria|p__Firmicutes|c__Clostridia|o__Clostridiales|f__Lachnospiraceae|g__Robinsoniella|s__Robinsoniella_peoriensis	0.5	0.518182	0.528451	0.482728
d__Bacteria|p__Firmicutes|c__Clostridia|o__Clostridiales|f__Peptostreptococcaceae|g__Paeniclostridium	0.5	0.518182	0.519529	0.472578
d__Bacteria|p__Firmicutes|c__Clostridia|o__Clostridiales|f__Peptostreptococcaceae|g__Paeniclostridium|s__Paeniclostridium_unclassified	0.5	0.518182	0.519529	0.472578
d__Bacteria|p__Firmicutes|c__Erysipelotrichia|o__Erysipelotrichales|f__Erysipelotrichaceae|g__Dielma|s__Dielma_fastidiosa	0.5	0.518182	0.491414	0.500534
d__Bacteria|p__Firmicutes|c__Erysipelotrichia|o__Erysipelotrichales|f__Erysipelotrichaceae|g__Eggerthia	0.5	0.518182	0.491077	0.509972
d__Bacteria|p__Firmicutes|c__Erysipelotrichia|o__Erysipelotrichales|f__Erysipelotrichaceae|g__Eggerthia|s__Eggerthia_catenaformis	0.5	0.518182	0.491077	0.509972
d__Bacteria|p__Firmicutes|c__Erysipelotrichia|o__Erysipelotrichales|f__Erysipelotrichaceae|g__Faecalitalea|s__Faecalitalea_sp._Marseille-P3755	0.5	0.518182	0.481818	0.5
d__Bacteria|p__Firmicutes|c__Erysipelotrichia|o__Erysipelotrichales|f__Erysipelotrichaceae|g__Holdemanella|s__Holdemanella_biformis	0.5	0.518182	0.481818	0.5
d__Bacteria|p__Firmicutes|c__Erysipelotrichia|o__Erysipelotrichia_unclassified	0.5	0.518182	0.481818	0.5
d__Bacteria|p__Firmicutes|c__Erysipelotrichia|o__Erysipelotrichia_unclassified|f__Erysipelotrichia_unclassified	0.5	0.518182	0.481818	0.5
d__Bacteria|p__Firmicutes|c__Erysipelotrichia|o__Erysipelotrichia_unclassified|f__Erysipelotrichia_unclassified|g__Erysipelotrichia_unclassified	0.5	0.518182	0.481818	0.5
d__Bacteria|p__Firmicutes|c__Erysipelotrichia|o__Erysipelotrichia_unclassified|f__Erysipelotrichia_unclassified|g__Erysipelotrichia_unclassified|s__Erysipelotrichia_unclassified	0.5	0.518182	0.481818	0.5
d__Bacteria|p__Firmicutes|c__Negativicutes|o__Acidaminococcales	0.5	0.518182	0.481818	0.5
d__Bacteria|p__Firmicutes|c__Negativicutes|o__Acidaminococcales|f__Acidaminococcaceae	0.5	0.518182	0.481818	0.5
d__Bacteria|p__Firmicutes|c__Negativicutes|o__Acidaminococcales|f__Acidaminococcaceae|g__Acidaminococcus	0.5	0.518182	0.481818	0.5
d__Bacteria|p__Firmicutes|c__Negativicutes|o__Selenomonadales|f__Veillonellaceae|g__Anaerovibrio	0.5	0.518182	0.481818	0.5
d__Bacteria|p__Firmicutes|c__Negativicutes|o__Selenomonadales|f__Veillonellaceae|g__Anaerovibrio|s__Anaerovibrio_unclassified	0.5	0.518182	0.481818	0.5
d__Bacteria|p__Firmicutes|c__Negativicutes|o__Selenomonadales|f__Veillonellaceae|g__Selenomonas	0.5	0.518182	0.481818	0.519231
d__Bacteria|p__Firmicutes|c__Negativicutes|o__Selenomonadales|f__Veillonellaceae|g__Selenomonas_4	0.5	0.518182	0.491414	0.509615
d__Bacteria|p__Firmicutes|c__Negativicutes|o__Selenomonadales|f__Veillonellaceae|g__Selenomonas_4|s__Selenomonas_4_unclassified	0.5	0.518182	0.491414	0.509615
d__Bacteria|p__Firmicutes|c__Negativicutes|o__Selenomonadales|f__Veillonellaceae|g__Selenomonas|s__Selenomonas_unclassified	0.5	0.518182	0.481818	0.519231
d__Bacteria|p__Firmicutes|c__Negativicutes|o__Veillonellales|f__Veillonellaceae|g__Megasphaera	0.5	0.518182	0.481818	0.548077
d__Bacteria|p__Proteobacteria|c__Alphaproteobacteria|o__Rhizobiales|f__Rhizobiaceae|g__Allorhizobium-Neorhizobium-Pararhizobium-Rhizobium	0.5	0.518182	0.509259	0.509972
d__Bacteria|p__Proteobacteria|c__Alphaproteobacteria|o__Rhizobiales|f__Rhizobiaceae|g__Allorhizobium-Neorhizobium-Pararhizobium-Rhizobium|s__Allorhizobium-Neorhizobium-Pararhizobium-Rhizobium_unclassified	0.5	0.518182	0.509259	0.509972
d__Bacteria|p__Proteobacteria|c__Alphaproteobacteria|o__Sphingomonadales|f__Sphingomonadaceae|g__Porphyrobacter	0.5	0.518182	0.509933	0.48166
d__Bacteria|p__Proteobacteria|c__Alphaproteobacteria|o__Sphingomonadales|f__Sphingomonadaceae|g__Porphyrobacter|s__Porphyrobacter_unclassified	0.5	0.518182	0.509933	0.48166
d__Bacteria|p__Proteobacteria|c__Alphaproteobacteria|o__Sphingomonadales|f__Sphingomonadaceae|g__Sphingobium|s__Sphingobium_sp._AO2_06	0.5	0.518182	0.481818	0.5
d__Bacteria|p__Proteobacteria|c__Deltaproteobacteria|o__Desulfovibrionales|f__Desulfovibrionaceae|g__Desulfovibrio|s__Desulfovibrio_unclassified	0.5	0.518182	0.490741	0.510328
d__Bacteria|p__Proteobacteria|c__Gammaproteobacteria|o__Alteromonadales	0.5	0.518182	0.481818	0.509615
d__Bacteria|p__Proteobacteria|c__Gammaproteobacteria|o__Alteromonadales|f__Alteromonadaceae	0.5	0.518182	0.481818	0.509615
d__Bacteria|p__Proteobacteria|c__Gammaproteobacteria|o__Betaproteobacteriales|f__Methylophilaceae	0.5	0.518182	0.491414	0.490741
d__Bacteria|p__Proteobacteria|c__Gammaproteobacteria|o__Betaproteobacteriales|f__Methylophilaceae|g__Methylotenera	0.5	0.518182	0.491414	0.490741
d__Bacteria|p__Proteobacteria|c__Gammaproteobacteria|o__Betaproteobacteriales|f__Methylophilaceae|g__Methylotenera|s__Methylotenera_unclassified	0.5	0.518182	0.491414	0.490741
d__Bacteria|p__Proteobacteria|c__Gammaproteobacteria|o__Enterobacterales|f__Enterobacteriaceae|g__Kluyvera	0.5	0.518182	0.562795	0.427172
d__Bacteria|p__Proteobacteria|c__Gammaproteobacteria|o__Enterobacterales|f__Enterobacteriaceae|g__Kluyvera|s__Kluyvera_cryocrescens	0.5	0.518182	0.562795	0.427172
d__Bacteria|p__Proteobacteria|c__Gammaproteobacteria|o__Pasteurellales|f__Pasteurellaceae|g__Aggregatibacter|s__Aggregatibacter_aphrophilus	0.5	0.518182	0.491077	0.500534
d__Bacteria|p__Proteobacteria|c__Gammaproteobacteria|o__Pseudomonadales|f__Moraxellaceae|g__Enhydrobacter	0.5	0.518182	0.500673	0.529202
d__Bacteria|p__Proteobacteria|c__Gammaproteobacteria|o__Pseudomonadales|f__Moraxellaceae|g__Enhydrobacter|s__Enhydrobacter_unclassified	0.5	0.518182	0.500673	0.529202
d__Bacteria|p__Proteobacteria|c__Gammaproteobacteria|o__Xanthomonadales|f__Xanthomonadaceae|g__Stenotrophomonas|s__Stenotrophomonas_maltophilia	0.5	0.518182	0.490741	0.519409
d__Bacteria|p__Acidobacteria|c__Blastocatellia_(Subgroup_4)|o__Blastocatellales	0.5	0.509091	0.500337	0.500178
d__Bacteria|p__Acidobacteria|c__Blastocatellia_(Subgroup_4)|o__Blastocatellales|f__Blastocatellaceae	0.5	0.509091	0.500337	0.500178
d__Bacteria|p__Acidobacteria|c__Blastocatellia_(Subgroup_4)|o__Blastocatellales|f__Blastocatellaceae|g__Blastocatellaceae_unclassified	0.5	0.509091	0.500337	0.490741
d__Bacteria|p__Acidobacteria|c__Blastocatellia_(Subgroup_4)|o__Blastocatellales|f__Blastocatellaceae|g__Blastocatellaceae_unclassified|s__Blastocatellaceae_unclassified	0.5	0.509091	0.500337	0.490741
d__Bacteria|p__Acidobacteria|c__Subgroup_25	0.5	0.509091	0.490909	0.5
d__Bacteria|p__Acidobacteria|c__Subgroup_25|o__Subgroup_25_unclassified	0.5	0.509091	0.490909	0.5
d__Bacteria|p__Acidobacteria|c__Subgroup_25|o__Subgroup_25_unclassified|f__Subgroup_25_unclassified	0.5	0.509091	0.490909	0.5
d__Bacteria|p__Acidobacteria|c__Subgroup_25|o__Subgroup_25_unclassified|f__Subgroup_25_unclassified|g__Subgroup_25_unclassified	0.5	0.509091	0.490909	0.5
d__Bacteria|p__Acidobacteria|c__Subgroup_25|o__Subgroup_25_unclassified|f__Subgroup_25_unclassified|g__Subgroup_25_unclassified|s__Subgroup_25_unclassified	0.5	0.509091	0.490909	0.5
d__Bacteria|p__Actinobacteria|c__Actinobacteria|o__Actinomycetales|f__Actinomycetaceae|g__Actinomyces|s__Actinomyces_sp._oral_taxon_448	0.5	0.509091	0.509428	0.481481
d__Bacteria|p__Actinobacteria|c__Actinobacteria|o__Bifidobacteriales|f__Bifidobacteriaceae|g__Bifidobacterium|s__Bifidobacterium_bifidum	0.5	0.509091	0.490909	0.5
d__Bacteria|p__Actinobacteria|c__Actinobacteria|o__Bifidobacteriales|f__Bifidobacteriaceae|g__Bifidobacterium|s__Bifidobacterium_ramosum	0.5	0.509091	0.490909	0.5
d__Bacteria|p__Actinobacteria|c__Actinobacteria|o__Bifidobacteriales|f__Bifidobacteriaceae|g__Bifidobacterium|s__Bifidobacterium_sp._HGAT7	0.5	0.509091	0.5	0.490741
d__Bacteria|p__Actinobacteria|c__Actinobacteria|o__Bifidobacteriales|f__Bifidobacteriaceae|g__Bifidobacterium|s__Bifidobacterium_stellenboschense	0.5	0.509091	0.490909	0.5
d__Bacteria|p__Actinobacteria|c__Actinobacteria|o__Bifidobacteriales|f__Bifidobacteriaceae|g__Scardovia|s__Scardovia_inopinata	0.5	0.509091	0.490909	0.5
d__Bacteria|p__Actinobacteria|c__Actinobacteria|o__Corynebacteriales|f__Corynebacteriaceae|g__Corynebacterium|s__Corynebacterium_unclassified	0.5	0.509091	0.509091	0.481481
d__Bacteria|p__Actinobacteria|c__Actinobacteria|o__Corynebacteriales|f__Mycobacteriaceae|g__Mycobacterium|s__Mycobacterium_sp._IP20010961	0.5	0.509091	0.490909	0.509615
d__Bacteria|p__Actinobacteria|c__Actinobacteria|o__Corynebacteriales|f__Nocardiaceae|g__Rhodococcus|s__Rhodococcus_sp._CC_0421	0.5	0.509091	0.490909	0.5
d__Bacteria|p__Actinobacteria|c__Actinobacteria|o__Corynebacteriales|f__Nocardiaceae|g__Rhodococcus|s__Rhodococcus_sp._EM7	0.5	0.509091	0.490909	0.5
d__Bacteria|p__Actinobacteria|c__Actinobacteria|o__Micrococcales|f__Brevibacteriaceae	0.5	0.509091	0.490909	0.5
d__Bacteria|p__Actinobacteria|c__Actinobacteria|o__Micrococcales|f__Brevibacteriaceae|g__Brevibacterium	0.5	0.509091	0.490909	0.5
d__Bacteria|p__Actinobacteria|c__Actinobacteria|o__Micrococcales|f__Brevibacteriaceae|g__Brevibacterium|s__Brevibacterium_sanguinis	0.5	0.509091	0.490909	0.5
d__Bacteria|p__Actinobacteria|c__Actinobacteria|o__Micrococcales|f__Micrococcaceae|g__Nesterenkonia	0.5	0.509091	0.490909	0.5
d__Bacteria|p__Actinobacteria|c__Actinobacteria|o__Micrococcales|f__Micrococcaceae|g__Nesterenkonia|s__Nesterenkonia_sp._PBZ-2C	0.5	0.509091	0.490909	0.5
d__Bacteria|p__Actinobacteria|c__Actinobacteria|o__Micrococcales|f__Micrococcaceae|g__Rothia|s__Rothia_kristinae	0.5	0.509091	0.490909	0.5
d__Bacteria|p__Actinobacteria|c__Actinobacteria|o__Propionibacteriales|f__Nocardioidaceae|g__Nocardioides	0.5	0.509091	0.509428	0.491097
d__Bacteria|p__Actinobacteria|c__Actinobacteria|o__Propionibacteriales|f__Nocardioidaceae|g__Nocardioides|s__Nocardioides_unclassified	0.5	0.509091	0.490909	0.5
d__Bacteria|p__Actinobacteria|c__Actinobacteria|o__Propionibacteriales|f__Propionibacteriaceae|g__Cutibacterium	0.5	0.509091	0.5	0.500178
d__Bacteria|p__Actinobacteria|c__Actinobacteria|o__Propionibacteriales|f__Propionibacteriaceae|g__Cutibacterium|s__Cutibacterium_unclassified	0.5	0.509091	0.5	0.500178
d__Bacteria|p__Actinobacteria|c__Actinobacteria|o__Propionibacteriales|f__Propionibacteriaceae|g__Propionibacterium	0.5	0.509091	0.490909	0.509615
d__Bacteria|p__Actinobacteria|c__Actinobacteria|o__Propionibacteriales|f__Propionibacteriaceae|g__Propionibacterium|s__Propionibacterium_acidifaciens	0.5	0.509091	0.490909	0.509615
d__Bacteria|p__Actinobacteria|c__Coriobacteriia|o__Coriobacteriales|f__Atopobiaceae|g__Olsenella|s__Olsenella_profusa	0.5	0.509091	0.490909	0.5
d__Bacteria|p__Actinobacteria|c__Coriobacteriia|o__Coriobacteriales|f__Coriobacteriaceae|g__Collinsella|s__Collinsella_phocaeensis	0.5	0.509091	0.490909	0.5
d__Bacteria|p__Actinobacteria|c__Coriobacteriia|o__Coriobacteriales|f__Coriobacteriaceae|g__Enorma|s__Collinsella]_massiliensis	0.5	0.509091	0.490909	0.5
d__Bacteria|p__Bacteroidetes|c__Bacteroidia|o__Bacteroidales|f__Bacteroidaceae|g__Bacteroides|s__Bacteroides_barnesiae	0.5	0.509091	0.490909	0.5
d__Bacteria|p__Bacteroidetes|c__Bacteroidia|o__Bacteroidales|f__Bacteroidaceae|g__Bacteroides|s__Bacteroides_cellulosilyticus	0.5	0.509091	0.5	0.490741
d__Bacteria|p__Bacteroidetes|c__Bacteroidia|o__Bacteroidales|f__Bacteroidaceae|g__Bacteroides|s__Bacteroides_fragilis	0.5	0.509091	0.490909	0.5
d__Bacteria|p__Bacteroidetes|c__Bacteroidia|o__Bacteroidales|f__Bacteroidaceae|g__Bacteroides|s__Bacteroides_salyersiae	0.5	0.509091	0.490909	0.5
d__Bacteria|p__Bacteroidetes|c__Bacteroidia|o__Bacteroidales|f__Bacteroidaceae|g__Bacteroides|s__Bacteroides_sartorii	0.5	0.509091	0.490909	0.509615
d__Bacteria|p__Bacteroidetes|c__Bacteroidia|o__Bacteroidales|f__Bacteroidaceae|g__Bacteroides|s__Bacteroides_stercoris	0.5	0.509091	0.490909	0.5
d__Bacteria|p__Bacteroidetes|c__Bacteroidia|o__Bacteroidales|f__Bacteroidales_Incertae_Sedis	0.5	0.509091	0.5	0.500534
d__Bacteria|p__Bacteroidetes|c__Bacteroidia|o__Bacteroidales|f__Bacteroidales_Incertae_Sedis|g__Phocaeicola	0.5	0.509091	0.5	0.500534
d__Bacteria|p__Bacteroidetes|c__Bacteroidia|o__Bacteroidales|f__Bacteroidales_Incertae_Sedis|g__Phocaeicola|s__Phocaeicola_unclassified	0.5	0.509091	0.5	0.500534
d__Bacteria|p__Bacteroidetes|c__Bacteroidia|o__Bacteroidales|f__Muribaculaceae|g__Muribaculum|s__Muribaculum_sp.	0.5	0.509091	0.490909	0.5
d__Bacteria|p__Bacteroidetes|c__Bacteroidia|o__Bacteroidales|f__Prevotellaceae|g__Prevotellaceae_UCG-003	0.5	0.509091	0.500337	0.490741
d__Bacteria|p__Bacteroidetes|c__Bacteroidia|o__Bacteroidales|f__Prevotellaceae|g__Prevotellaceae_UCG-003|s__Prevotellaceae_UCG-003_unclassified	0.5	0.509091	0.500337	0.490741
d__Bacteria|p__Bacteroidetes|c__Bacteroidia|o__Bacteroidales|f__Prevotellaceae|g__Prevotella|s__Prevotella_marshii	0.5	0.509091	0.490909	0.5
d__Bacteria|p__Bacteroidetes|c__Bacteroidia|o__Bacteroidales|f__Rikenellaceae|g__Alistipes|s__Alistipes_indistinctus	0.5	0.509091	0.490909	0.5
d__Bacteria|p__Bacteroidetes|c__Bacteroidia|o__Bacteroidales|f__Tannerellaceae|g__Parabacteroides|s__Parabacteroides_sp._S229	0.5	0.509091	0.490909	0.5
d__Bacteria|p__Bacteroidetes|c__Bacteroidia|o__Flavobacteriales|f__Weeksellaceae|g__Bergeyella	0.5	0.509091	0.490909	0.519231
d__Bacteria|p__Bacteroidetes|c__Bacteroidia|o__Flavobacteriales|f__Weeksellaceae|g__Bergeyella|s__Bergeyella_unclassified	0.5	0.509091	0.490909	0.519231
d__Bacteria|p__Bacteroidetes|c__Chitinophagia|o__Chitinophagales|f__Chitinophagaceae|g__Sediminibacterium	0.5	0.509091	0.490909	0.5
d__Bacteria|p__Bacteroidetes|c__Chitinophagia|o__Chitinophagales|f__Chitinophagaceae|g__Sediminibacterium|s__uncultured_Sediminibacterium_sp.	0.5	0.509091	0.490909	0.5
d__Bacteria|p__Bacteroidetes|c__Chitinophagia|o__Chitinophagales|f__Chitinophagaceae|g__Terrimonas	0.5	0.509091	0.490909	0.5
d__Bacteria|p__Bacteroidetes|c__Chitinophagia|o__Chitinophagales|f__Chitinophagaceae|g__Terrimonas|s__uncultured_Terrimonas_sp.	0.5	0.509091	0.490909	0.5
d__Bacteria|p__Chloroflexi|c__Anaerolineae|o__Anaerolineales|f__Anaerolineaceae|g__RBG-16-58-14	0.5	0.509091	0.490909	0.5
d__Bacteria|p__Chloroflexi|c__Anaerolineae|o__Anaerolineales|f__Anaerolineaceae|g__RBG-16-58-14|s__RBG-16-58-14_unclassified	0.5	0.509091	0.490909	0.5
d__Bacteria|p__Dadabacteria	0.5	0.509091	0.500337	0.509615
d__Bacteria|p__Dadabacteria|c__Dadabacteriia	0.5	0.509091	0.500337	0.509615
d__Bacteria|p__Dadabacteria|c__Dadabacteriia|o__Dadabacteriales	0.5	0.509091	0.500337	0.509615
d__Bacteria|p__Dadabacteria|c__Dadabacteriia|o__Dadabacteriales|f__Dadabacteriales_unclassified	0.5	0.509091	0.500337	0.509615
d__Bacteria|p__Dadabacteria|c__Dadabacteriia|o__Dadabacteriales|f__Dadabacteriales_unclassified|g__Dadabacteriales_unclassified	0.5	0.509091	0.500337	0.509615
d__Bacteria|p__Dadabacteria|c__Dadabacteriia|o__Dadabacteriales|f__Dadabacteriales_unclassified|g__Dadabacteriales_unclassified|s__Dadabacteriales_unclassified	0.5	0.509091	0.500337	0.509615
d__Bacteria|p__Firmicutes|c__Bacilli|o__Bacillales|f__Bacillaceae|g__Geobacillus	0.5	0.509091	0.5	0.500178
d__Bacteria|p__Firmicutes|c__Bacilli|o__Bacillales|f__Bacillaceae|g__Geobacillus|s__Geobacillus_sp._TibetanG6	0.5	0.509091	0.5	0.500178
d__Bacteria|p__Firmicutes|c__Bacilli|o__Lactobacillales|f__Enterococcaceae|g__Enterococcus|s__Enterococcus_sp._CR-300S	0.5	0.509091	0.5	0.53864
d__Bacteria|p__Firmicutes|c__Bacilli|o__Lactobacillales|f__Lactobacillaceae|g__Lactobacillus|s__Lactobacillus_casei	0.5	0.509091	0.490909	0.509615
d__Bacteria|p__Firmicutes|c__Bacilli|o__Lactobacillales|f__Lactobacillaceae|g__Lactobacillus|s__Lactobacillus_plantarum	0.5	0.509091	0.5	0.510328
d__Bacteria|p__Firmicutes|c__Bacilli|o__Lactobacillales|f__Lactobacillaceae|g__Lactobacillus|s__Lactobacillus_pontis	0.5	0.509091	0.490909	0.5
d__Bacteria|p__Firmicutes|c__Bacilli|o__Lactobacillales|f__Lactobacillaceae|g__Lactobacillus|s__Lactobacillus_rossiae	0.5	0.509091	0.490909	0.5
d__Bacteria|p__Firmicutes|c__Bacilli|o__Lactobacillales|f__Lactobacillaceae|g__Lactobacillus|s__Lactobacillus_sp._oral_taxon_052	0.5	0.509091	0.509428	0.501068
d__Bacteria|p__Firmicutes|c__Bacilli|o__Lactobacillales|f__Leuconostocaceae|g__Weissella|s__Weissella_cibaria	0.5	0.509091	0.527273	0.491453
d__Bacteria|p__Firmicutes|c__Bacilli|o__Lactobacillales|f__Streptococcaceae|g__Streptococcus|s__Streptococcus_downei	0.5	0.509091	0.518855	0.472222
d__Bacteria|p__Firmicutes|c__Bacilli|o__Lactobacillales|f__Streptococcaceae|g__Streptococcus|s__Streptococcus_gallolyticus	0.5	0.509091	0.490909	0.5
d__Bacteria|p__Firmicutes|c__Bacilli|o__Lactobacillales|f__Streptococcaceae|g__Streptococcus|s__Streptococcus_sp._KG2b	0.5	0.509091	0.500337	0.490741
d__Bacteria|p__Firmicutes|c__Clostridia|o__Clostridiales|f__Christensenellaceae|g__Christensenella|s__Christensenella_minuta	0.5	0.509091	0.490909	0.5
d__Bacteria|p__Firmicutes|c__Clostridia|o__Clostridiales|f__Clostridiaceae_4	0.5	0.509091	0.500337	0.490741
d__Bacteria|p__Firmicutes|c__Clostridia|o__Clostridiales|f__Clostridiaceae_4|g__Anaerosolibacter	0.5	0.509091	0.500337	0.490741
d__Bacteria|p__Firmicutes|c__Clostridia|o__Clostridiales|f__Clostridiaceae_4|g__Anaerosolibacter|s__Anaerosolibacter_unclassified	0.5	0.509091	0.500337	0.490741
d__Bacteria|p__Firmicutes|c__Clostridia|o__Clostridiales|f__Clostridiaceae|g__Clostridium|s__Clostridium_merdae	0.5	0.509091	0.490909	0.509615
d__Bacteria|p__Firmicutes|c__Clostridia|o__Clostridiales|f__Clostridiaceae|g__Clostridium|s__Clostridium_sp._Cas13	0.5	0.509091	0.490909	0.5
d__Bacteria|p__Firmicutes|c__Clostridia|o__Clostridiales|f__Clostridiales_Family_XIII._Incertae_Sedis|g__Mogibacterium	0.5	0.509091	0.490909	0.519231
d__Bacteria|p__Firmicutes|c__Clostridia|o__Clostridiales|f__Clostridiales_Family_XIII._Incertae_Sedis|g__Mogibacterium|s__uncultured_Mogibacterium_sp.	0.5	0.509091	0.490909	0.519231
d__Bacteria|p__Firmicutes|c__Clostridia|o__Clostridiales|f__Eubacteriaceae|g__Eubacteriaceae_unclassified	0.5	0.509091	0.490909	0.509615
d__Bacteria|p__Firmicutes|c__Clostridia|o__Clostridiales|f__Eubacteriaceae|g__Eubacteriaceae_unclassified|s__Eubacteriaceae_unclassified	0.5	0.509091	0.490909	0.509615
d__Bacteria|p__Firmicutes|c__Clostridia|o__Clostridiales|f__Eubacteriaceae|g__Eubacterium|s__Eubacterium_limosum	0.5	0.509091	0.490909	0.5
d__Bacteria|p__Firmicutes|c__Clostridia|o__Clostridiales|f__Eubacteriaceae|g__Eubacterium|s__Eubacterium_sp.	0.5	0.509091	0.490909	0.509615
d__Bacteria|p__Firmicutes|c__Clostridia|o__Clostridiales|f__Lachnospiraceae|g__Blautia|s__Blautia_sp._AUH-JLD3	0.5	0.509091	0.5	0.490741
d__Bacteria|p__Firmicutes|c__Clostridia|o__Clostridiales|f__Lachnospiraceae|g__Catonella	0.5	0.509091	0.500337	0.500534
d__Bacteria|p__Firmicutes|c__Clostridia|o__Clostridiales|f__Lachnospiraceae|g__Catonella|s__Catonella_unclassified	0.5	0.509091	0.490909	0.509615
d__Bacteria|p__Firmicutes|c__Clostridia|o__Clostridiales|f__Lachnospiraceae|g__Faecalimonas	0.5	0.509091	0.500337	0.500178
d__Bacteria|p__Firmicutes|c__Clostridia|o__Clostridiales|f__Lachnospiraceae|g__Faecalimonas|s__Faecalimonas_umbilicata	0.5	0.509091	0.500337	0.500178
d__Bacteria|p__Firmicutes|c__Clostridia|o__Clostridiales|f__Lachnospiraceae|g__Lachnoclostridium|s__Clostridium]_symbiosum	0.5	0.509091	0.490909	0.5
d__Bacteria|p__Firmicutes|c__Clostridia|o__Clostridiales|f__Lachnospiraceae|g__Moryella	0.5	0.509091	0.490909	0.5
d__Bacteria|p__Firmicutes|c__Clostridia|o__Clostridiales|f__Lachnospiraceae|g__Moryella|s__Moryella_unclassified	0.5	0.509091	0.490909	0.5
d__Bacteria|p__Firmicutes|c__Clostridia|o__Clostridiales|f__Lachnospiraceae|g__Oribacterium|s__Oribacterium_unclassified	0.5	0.509091	0.5	0.500534
d__Bacteria|p__Firmicutes|c__Clostridia|o__Clostridiales|f__Lachnospiraceae|g__Roseburia|s__Roseburia_intestinalis	0.5	0.509091	0.490909	0.5
d__Bacteria|p__Firmicutes|c__Clostridia|o__Clostridiales|f__Peptococcaceae|g__Desulfosporosinus|s__uncultured_Desulfosporosinus_sp.	0.5	0.509091	0.518519	0.509615
d__Bacteria|p__Firmicutes|c__Clostridia|o__Clostridiales|f__Peptococcaceae|g__Peptococcus|s__Peptococcus_sp._S9_B-15	0.5	0.509091	0.500337	0.490741
d__Bacteria|p__Firmicutes|c__Clostridia|o__Clostridiales|f__Peptostreptococcaceae|g__Clostridioides|s__Clostridioides_unclassified	0.5	0.509091	0.509091	0.490741
d__Bacteria|p__Firmicutes|c__Clostridia|o__Clostridiales|f__Ruminococcaceae|g__Anaerofilum|s__Anaerofilum_unclassified	0.5	0.509091	0.5	0.490741
d__Bacteria|p__Firmicutes|c__Clostridia|o__Clostridiales|f__Ruminococcaceae|g__Drancourtella	0.5	0.509091	0.490909	0.5
d__Bacteria|p__Firmicutes|c__Clostridia|o__Clostridiales|f__Ruminococcaceae|g__Drancourtella|s__Drancourtella_massiliensis	0.5	0.509091	0.490909	0.5
d__Bacteria|p__Firmicutes|c__Clostridia|o__Clostridiales|f__Ruminococcaceae|g__Flavonifractor|s__uncultured_Flavonifractor_sp.	0.5	0.509091	0.490909	0.5
d__Bacteria|p__Firmicutes|c__Clostridia|o__Clostridiales|f__Ruminococcaceae|g__Ruminococcus|s__Ruminococcus_sp._RLB2	0.5	0.509091	0.519192	0.472222
d__Bacteria|p__Firmicutes|c__Erysipelotrichia|o__Erysipelotrichales|f__Erysipelotrichaceae|g__Erysipelatoclostridium|s__Erysipelatoclostridium_sp._SNUG30386	0.5	0.509091	0.490909	0.5
d__Bacteria|p__Firmicutes|c__Erysipelotrichia|o__Erysipelotrichales|f__Erysipelotrichaceae|g__Erysipelotrichaceae_UCG-006	0.5	0.509091	0.509428	0.481481
d__Bacteria|p__Firmicutes|c__Erysipelotrichia|o__Erysipelotrichales|f__Erysipelotrichaceae|g__Erysipelotrichaceae_UCG-006|s__Erysipelotrichaceae_UCG-006_unclassified	0.5	0.509091	0.509428	0.481481
d__Bacteria|p__Firmicutes|c__Negativicutes|o__Acidaminococcales|f__Acidaminococcaceae|g__Acidaminococcus|s__Acidaminococcus_sp._DJF_RP55	0.5	0.509091	0.490909	0.5
d__Bacteria|p__Firmicutes|c__Negativicutes|o__Acidaminococcales|f__Acidaminococcaceae|g__Acidaminococcus|s__uncultured_Acidaminococcus_sp.	0.5	0.509091	0.490909	0.5
d__Bacteria|p__Firmicutes|c__Negativicutes|o__Acidaminococcales|f__Acidaminococcaceae|g__Succiniclasticum	0.5	0.509091	0.490909	0.5
d__Bacteria|p__Firmicutes|c__Negativicutes|o__Acidaminococcales|f__Acidaminococcaceae|g__Succiniclasticum|s__uncultured_Succiniclasticum_sp.	0.5	0.509091	0.490909	0.5
d__Bacteria|p__Firmicutes|c__Negativicutes|o__Veillonellales|f__Veillonellaceae|g__Megasphaera|s__Megasphaera_sp._ASD88	0.5	0.509091	0.490909	0.509615
d__Bacteria|p__Firmicutes|c__Negativicutes|o__Veillonellales|f__Veillonellaceae|g__Megasphaera|s__uncultured_Megasphaera_sp.	0.5	0.509091	0.490909	0.548077
d__Bacteria|p__Fusobacteria|c__Fusobacteriia|o__Fusobacteriales|f__Fusobacteriaceae|g__Fusobacterium|s__Fusobacterium_necrophorum	0.5	0.509091	0.490909	0.5
d__Bacteria|p__Fusobacteria|c__Fusobacteriia|o__Fusobacteriales|f__Leptotrichiaceae|g__Leptotrichia|s__Leptotrichia_sp._OTH_64	0.5	0.509091	0.519192	0.500178
d__Bacteria|p__Fusobacteria|c__Fusobacteriia|o__Fusobacteriales|f__Leptotrichiaceae|g__Leptotrichia|s__Leptotrichia_sp._PG10	0.5	0.509091	0.490909	0.509615
d__Bacteria|p__Patescibacteria|c__Gracilibacteria	0.5	0.509091	0.490909	0.5
d__Bacteria|p__Patescibacteria|c__Gracilibacteria|o__Gracilibacteria_unclassified	0.5	0.509091	0.490909	0.5
d__Bacteria|p__Patescibacteria|c__Gracilibacteria|o__Gracilibacteria_unclassified|f__Gracilibacteria_unclassified	0.5	0.509091	0.490909	0.5
d__Bacteria|p__Patescibacteria|c__Gracilibacteria|o__Gracilibacteria_unclassified|f__Gracilibacteria_unclassified|g__Gracilibacteria_unclassified	0.5	0.509091	0.490909	0.5
d__Bacteria|p__Patescibacteria|c__Gracilibacteria|o__Gracilibacteria_unclassified|f__Gracilibacteria_unclassified|g__Gracilibacteria_unclassified|s__Gracilibacteria_unclassified	0.5	0.509091	0.490909	0.5
d__Bacteria|p__Planctomycetes|c__OM190	0.5	0.509091	0.490909	0.5
d__Bacteria|p__Planctomycetes|c__OM190|o__OM190_unclassified	0.5	0.509091	0.490909	0.5
d__Bacteria|p__Planctomycetes|c__OM190|o__OM190_unclassified|f__OM190_unclassified	0.5	0.509091	0.490909	0.5
d__Bacteria|p__Planctomycetes|c__OM190|o__OM190_unclassified|f__OM190_unclassified|g__OM190_unclassified	0.5	0.509091	0.490909	0.5
d__Bacteria|p__Planctomycetes|c__OM190|o__OM190_unclassified|f__OM190_unclassified|g__OM190_unclassified|s__OM190_unclassified	0.5	0.509091	0.490909	0.5
d__Bacteria|p__Planctomycetes|c__Planctomycetacia	0.5	0.509091	0.500337	0.519053
d__Bacteria|p__Planctomycetes|c__Planctomycetacia|o__Gemmatales	0.5	0.509091	0.490909	0.5
d__Bacteria|p__Planctomycetes|c__Planctomycetacia|o__Gemmatales|f__Gemmataceae	0.5	0.509091	0.490909	0.5
d__Bacteria|p__Planctomycetes|c__Planctomycetacia|o__Gemmatales|f__Gemmataceae|g__Gemmata	0.5	0.509091	0.490909	0.5
d__Bacteria|p__Planctomycetes|c__Planctomycetacia|o__Gemmatales|f__Gemmataceae|g__Gemmata|s__Gemmata_unclassified	0.5	0.509091	0.490909	0.5
d__Bacteria|p__Proteobacteria|c__Alphaproteobacteria|o__Caulobacterales|f__Caulobacteraceae|g__Brevundimonas|s__Brevundimonas_sp._NA61	0.5	0.509091	0.509764	0.491097
d__Bacteria|p__Proteobacteria|c__Alphaproteobacteria|o__Caulobacterales|f__Caulobacteraceae|g__Brevundimonas|s__Brevundimonas_unclassified	0.5	0.509091	0.500337	0.500178
d__Bacteria|p__Proteobacteria|c__Alphaproteobacteria|o__Caulobacterales|f__Caulobacteraceae|g__Brevundimonas|s__uncultured_Brevundimonas_sp.	0.5	0.509091	0.500337	0.519053
d__Bacteria|p__Proteobacteria|c__Alphaproteobacteria|o__Caulobacterales|f__Caulobacteraceae|g__Caulobacter|s__Caulobacter_sp._3C2-32	0.5	0.509091	0.490909	0.509615
d__Bacteria|p__Proteobacteria|c__Alphaproteobacteria|o__Rhizobiales|f__Rhizobiaceae|g__Rhizobiaceae_unclassified	0.5	0.509091	0.490909	0.5
d__Bacteria|p__Proteobacteria|c__Alphaproteobacteria|o__Rhizobiales|f__Rhizobiaceae|g__Rhizobiaceae_unclassified|s__Rhizobiaceae_unclassified	0.5	0.509091	0.490909	0.5
d__Bacteria|p__Proteobacteria|c__Alphaproteobacteria|o__Rhizobiales|f__Rhizobiales_Incertae_Sedis	0.5	0.509091	0.5	0.52849
d__Bacteria|p__Proteobacteria|c__Alphaproteobacteria|o__Rhizobiales|f__Rhizobiales_Incertae_Sedis|g__Phreatobacter	0.5	0.509091	0.490909	0.519231
d__Bacteria|p__Proteobacteria|c__Alphaproteobacteria|o__Rhizobiales|f__Rhizobiales_Incertae_Sedis|g__Phreatobacter|s__Phreatobacter_unclassified	0.5	0.509091	0.490909	0.519231
d__Bacteria|p__Proteobacteria|c__Alphaproteobacteria|o__Rhizobiales|f__Xanthobacteraceae|g__Rhodopseudomonas	0.5	0.509091	0.509428	0.519943
d__Bacteria|p__Proteobacteria|c__Alphaproteobacteria|o__Rhizobiales|f__Xanthobacteraceae|g__Rhodopseudomonas|s__Rhodopseudomonas_unclassified	0.5	0.509091	0.509428	0.519943
d__Bacteria|p__Proteobacteria|c__Alphaproteobacteria|o__Rhodobacterales|f__Rhodobacteraceae|g__Paracoccus|s__Paracoccus_limosus	0.5	0.509091	0.490909	0.5
d__Bacteria|p__Proteobacteria|c__Alphaproteobacteria|o__Rhodobacterales|f__Rhodobacteraceae|g__Paracoccus|s__uncultured_Paracoccus_sp.	0.5	0.509091	0.500337	0.490741
d__Bacteria|p__Proteobacteria|c__Alphaproteobacteria|o__Rhodobacterales|f__Rhodobacteraceae|g__Rhodobacteraceae_unclassified	0.5	0.509091	0.490909	0.5
d__Bacteria|p__Proteobacteria|c__Alphaproteobacteria|o__Rhodobacterales|f__Rhodobacteraceae|g__Rhodobacteraceae_unclassified|s__Rhodobacteraceae_unclassified	0.5	0.509091	0.490909	0.5
d__Bacteria|p__Proteobacteria|c__Alphaproteobacteria|o__Rhodobacterales|f__Rhodobacteraceae|g__Rubellimicrobium	0.5	0.509091	0.490909	0.5
d__Bacteria|p__Proteobacteria|c__Alphaproteobacteria|o__Rhodobacterales|f__Rhodobacteraceae|g__Rubellimicrobium|s__Rubellimicrobium_unclassified	0.5	0.509091	0.490909	0.5
d__Bacteria|p__Proteobacteria|c__Alphaproteobacteria|o__Rhodospirillales|f__Rhodospirillaceae|g__Rhodospirillaceae_unclassified	0.5	0.509091	0.500337	0.500534
d__Bacteria|p__Proteobacteria|c__Alphaproteobacteria|o__Rhodospirillales|f__Rhodospirillaceae|g__Rhodospirillaceae_unclassified|s__Rhodospirillaceae_unclassified	0.5	0.509091	0.500337	0.500534
d__Bacteria|p__Proteobacteria|c__Alphaproteobacteria|o__Sphingomonadales|f__Sphingomonadaceae|g__Sphingomonas|s__Sphingomonas_sp._UAC-74	0.5	0.509091	0.490909	0.5
d__Bacteria|p__Proteobacteria|c__Alphaproteobacteria|o__Sphingomonadales|f__Sphingomonadaceae|g__Sphingopyxis|s__Sphingopyxis_macrogoltabida	0.5	0.509091	0.5	0.500178
d__Bacteria|p__Proteobacteria|c__Betaproteobacteria|o__Burkholderiales|f__Comamonadaceae|g__Pelomonas|s__Pelomonas_puraquae	0.5	0.509091	0.490909	0.509615
d__Bacteria|p__Proteobacteria|c__Betaproteobacteria|o__Burkholderiales|f__Comamonadaceae|g__Variovorax	0.5	0.509091	0.500337	0.519053
d__Bacteria|p__Proteobacteria|c__Betaproteobacteria|o__Burkholderiales|f__Comamonadaceae|g__Variovorax|s__uncultured_Variovorax_sp.	0.5	0.509091	0.500337	0.519053
d__Bacteria|p__Proteobacteria|c__Betaproteobacteria|o__Burkholderiales|f__Oxalobacteraceae|g__Massilia	0.5	0.509091	0.490909	0.5
d__Bacteria|p__Proteobacteria|c__Betaproteobacteria|o__Burkholderiales|f__Oxalobacteraceae|g__Massilia|s__Massilia_sp._YMA4	0.5	0.509091	0.490909	0.5
d__Bacteria|p__Proteobacteria|c__Gammaproteobacteria|o__Aeromonadales|f__Aeromonadaceae	0.5	0.509091	0.518519	0.509972
d__Bacteria|p__Proteobacteria|c__Gammaproteobacteria|o__Aeromonadales|f__Aeromonadaceae|g__Aeromonas	0.5	0.509091	0.518519	0.509972
d__Bacteria|p__Proteobacteria|c__Gammaproteobacteria|o__Aeromonadales|f__Aeromonadaceae|g__Aeromonas|s__Aeromonas_hydrophila	0.5	0.509091	0.518519	0.500534
d__Bacteria|p__Proteobacteria|c__Gammaproteobacteria|o__Alteromonadales|f__Alteromonadaceae|g__Alteromonas	0.5	0.509091	0.490909	0.5
d__Bacteria|p__Proteobacteria|c__Gammaproteobacteria|o__Alteromonadales|f__Alteromonadaceae|g__Alteromonas|s__uncultured_Alteromonas_sp.	0.5	0.509091	0.490909	0.5
d__Bacteria|p__Proteobacteria|c__Gammaproteobacteria|o__Alteromonadales|f__Alteromonadaceae|g__Rheinheimera	0.5	0.509091	0.490909	0.509615
d__Bacteria|p__Proteobacteria|c__Gammaproteobacteria|o__Alteromonadales|f__Alteromonadaceae|g__Rheinheimera|s__Rheinheimera_unclassified	0.5	0.509091	0.490909	0.509615
d__Bacteria|p__Proteobacteria|c__Gammaproteobacteria|o__Betaproteobacteriales|f__Burkholderiaceae|g__Aquabacterium	0.5	0.509091	0.490909	0.519231
d__Bacteria|p__Proteobacteria|c__Gammaproteobacteria|o__Betaproteobacteriales|f__Burkholderiaceae|g__Aquabacterium|s__Aquabacterium_unclassified	0.5	0.509091	0.490909	0.519231
d__Bacteria|p__Proteobacteria|c__Gammaproteobacteria|o__Betaproteobacteriales|f__Burkholderiaceae|g__Cupriavidus	0.5	0.509091	0.490909	0.509615
d__Bacteria|p__Proteobacteria|c__Gammaproteobacteria|o__Betaproteobacteriales|f__Burkholderiaceae|g__Cupriavidus|s__Cupriavidus_unclassified	0.5	0.509091	0.490909	0.509615
d__Bacteria|p__Proteobacteria|c__Gammaproteobacteria|o__Betaproteobacteriales|f__Rhodocyclaceae|g__Sulfuritalea	0.5	0.509091	0.5	0.490741
d__Bacteria|p__Proteobacteria|c__Gammaproteobacteria|o__Betaproteobacteriales|f__Rhodocyclaceae|g__Sulfuritalea|s__Sulfuritalea_unclassified	0.5	0.509091	0.5	0.490741
d__Bacteria|p__Proteobacteria|c__Gammaproteobacteria|o__Enterobacterales|f__Enterobacteriaceae|g__Enterobacteriaceae_unclassified	0.5	0.509091	0.490909	0.5
d__Bacteria|p__Proteobacteria|c__Gammaproteobacteria|o__Enterobacterales|f__Enterobacteriaceae|g__Enterobacteriaceae_unclassified|s__Enterobacteriaceae_unclassified	0.5	0.509091	0.490909	0.5
d__Bacteria|p__Proteobacteria|c__Gammaproteobacteria|o__Enterobacterales|f__Enterobacteriaceae|g__Enterobacter|s__Enterobacter_sp.	0.5	0.509091	0.490909	0.5
d__Bacteria|p__Proteobacteria|c__Gammaproteobacteria|o__Enterobacterales|f__Enterobacteriaceae|g__Escherichia|s__Escherichia_sp._CPD32	0.5	0.509091	0.490909	0.5
d__Bacteria|p__Proteobacteria|c__Gammaproteobacteria|o__Enterobacterales|f__Enterobacteriaceae|g__Klebsiella|s__Klebsiella_aerogenes	0.5	0.509091	0.490909	0.5
d__Bacteria|p__Proteobacteria|c__Gammaproteobacteria|o__Legionellales	0.5	0.509091	0.490909	0.5
d__Bacteria|p__Proteobacteria|c__Gammaproteobacteria|o__Legionellales|f__Legionellaceae	0.5	0.509091	0.490909	0.5
d__Bacteria|p__Proteobacteria|c__Gammaproteobacteria|o__Legionellales|f__Legionellaceae|g__Legionella	0.5	0.509091	0.490909	0.5
d__Bacteria|p__Proteobacteria|c__Gammaproteobacteria|o__Legionellales|f__Legionellaceae|g__Legionella|s__uncultured_Legionella_sp.	0.5	0.509091	0.490909	0.5
d__Bacteria|p__Proteobacteria|c__Gammaproteobacteria|o__Oceanospirillales	0.5	0.509091	0.509764	0.500712
d__Bacteria|p__Proteobacteria|c__Gammaproteobacteria|o__Oceanospirillales|f__Nitrincolaceae	0.5	0.509091	0.500337	0.490741
d__Bacteria|p__Proteobacteria|c__Gammaproteobacteria|o__Oceanospirillales|f__Nitrincolaceae|g__Marinobacterium	0.5	0.509091	0.490909	0.5
d__Bacteria|p__Proteobacteria|c__Gammaproteobacteria|o__Oceanospirillales|f__Nitrincolaceae|g__Marinobacterium|s__Marinobacterium_unclassified	0.5	0.509091	0.490909	0.5
d__Bacteria|p__Proteobacteria|c__Gammaproteobacteria|o__Pseudomonadales|f__Moraxellaceae|g__Acinetobacter|s__Acinetobacter_sp._An17	0.5	0.509091	0.490909	0.5
d__Bacteria|p__Proteobacteria|c__Gammaproteobacteria|o__Pseudomonadales|f__Moraxellaceae|g__Acinetobacter|s__Acinetobacter_sp._dcm5A	0.5	0.509091	0.490909	0.519231
d__Bacteria|p__Proteobacteria|c__Gammaproteobacteria|o__Pseudomonadales|f__Pseudomonadaceae|g__Pseudomonas|s__Pseudomonas_sp.	0.5	0.509091	0.490909	0.5
d__Bacteria|p__Proteobacteria|c__Gammaproteobacteria|o__Pseudomonadales|f__Pseudomonadaceae|g__Pseudomonas|s__Pseudomonas_sp._R-43631	0.5	0.509091	0.490909	0.5
d__Bacteria|p__Proteobacteria|c__Gammaproteobacteria|o__Vibrionales	0.5	0.509091	0.490909	0.5
d__Bacteria|p__Proteobacteria|c__Gammaproteobacteria|o__Vibrionales|f__Vibrionaceae	0.5	0.509091	0.490909	0.5
d__Bacteria|p__Proteobacteria|c__Gammaproteobacteria|o__Vibrionales|f__Vibrionaceae|g__Vibrio	0.5	0.509091	0.490909	0.5
d__Bacteria|p__Proteobacteria|c__Gammaproteobacteria|o__Vibrionales|f__Vibrionaceae|g__Vibrio|s__uncultured_Vibrio_sp.	0.5	0.509091	0.490909	0.5
d__Bacteria|p__Proteobacteria|c__Gammaproteobacteria|o__Xanthomonadales|f__Rhodanobacteraceae|g__Frateuria	0.5	0.509091	0.490909	0.5
d__Bacteria|p__Proteobacteria|c__Gammaproteobacteria|o__Xanthomonadales|f__Rhodanobacteraceae|g__Frateuria|s__Frateuria_unclassified	0.5	0.509091	0.490909	0.5
d__Bacteria|p__Proteobacteria|c__Gammaproteobacteria|o__Xanthomonadales|f__Xanthomonadaceae|g__Pseudoxanthomonas	0.5	0.509091	0.490909	0.5
d__Bacteria|p__Proteobacteria|c__Gammaproteobacteria|o__Xanthomonadales|f__Xanthomonadaceae|g__Pseudoxanthomonas|s__Pseudoxanthomonas_unclassified	0.5	0.509091	0.490909	0.5
d__Bacteria|p__Proteobacteria|c__Gammaproteobacteria|o__Xanthomonadales|f__Xanthomonadaceae|g__Xanthomonadaceae_unclassified	0.5	0.509091	0.490909	0.509615
d__Bacteria|p__Proteobacteria|c__Gammaproteobacteria|o__Xanthomonadales|f__Xanthomonadaceae|g__Xanthomonadaceae_unclassified|s__Xanthomonadaceae_unclassified	0.5	0.509091	0.490909	0.509615
d__Bacteria|p__Synergistetes|c__Synergistia|o__Synergistales|f__Synergistaceae|g__Fretibacterium|s__Fretibacterium_unclassified	0.5	0.509091	0.509091	0.491453
d__Bacteria|p__Verrucomicrobia|c__Verrucomicrobiae|o__Opitutales|f__Opitutaceae	0.5	0.509091	0.490909	0.519231
d__Bacteria|p__Verrucomicrobia|c__Verrucomicrobiae|o__Opitutales|f__Opitutaceae|g__Lacunisphaera	0.5	0.509091	0.490909	0.509615
d__Bacteria|p__Verrucomicrobia|c__Verrucomicrobiae|o__Opitutales|f__Opitutaceae|g__Lacunisphaera|s__Lacunisphaera_unclassified	0.5	0.509091	0.490909	0.509615
d__Archaea|p__Euryarchaeota|c__Methanomicrobia	0.5	0.5	0.5	0.509615
d__Archaea|p__Euryarchaeota|c__Methanomicrobia|o__Methanosarcinales	0.5	0.5	0.5	0.509615
d__Archaea|p__Euryarchaeota|c__Methanomicrobia|o__Methanosarcinales|f__Methanosarcinaceae	0.5	0.5	0.5	0.509615
d__Archaea|p__Euryarchaeota|c__Methanomicrobia|o__Methanosarcinales|f__Methanosarcinaceae|g__Methanimicrococcus	0.5	0.5	0.5	0.509615
d__Archaea|p__Euryarchaeota|c__Methanomicrobia|o__Methanosarcinales|f__Methanosarcinaceae|g__Methanimicrococcus|s__Methanimicrococcus_sp.	0.5	0.5	0.5	0.509615
d__Bacteria|p__Acidobacteria|c__Acidobacteriia	0.5	0.5	0.5	0.509615
d__Bacteria|p__Acidobacteria|c__Acidobacteriia|o__Acidobacteriales	0.5	0.5	0.5	0.509615
d__Bacteria|p__Acidobacteria|c__Acidobacteriia|o__Acidobacteriales|f__Acidobacteriales_unclassified	0.5	0.5	0.5	0.509615
d__Bacteria|p__Acidobacteria|c__Acidobacteriia|o__Acidobacteriales|f__Acidobacteriales_unclassified|g__Acidobacteriales_unclassified	0.5	0.5	0.5	0.509615
d__Bacteria|p__Acidobacteria|c__Acidobacteriia|o__Acidobacteriales|f__Acidobacteriales_unclassified|g__Acidobacteriales_unclassified|s__Acidobacteriales_unclassified	0.5	0.5	0.5	0.509615
d__Bacteria|p__Acidobacteria|c__Blastocatellia_(Subgroup_4)|o__Blastocatellales|f__Blastocatellaceae|g__Blastocatella	0.5	0.5	0.5	0.509615
d__Bacteria|p__Acidobacteria|c__Blastocatellia_(Subgroup_4)|o__Blastocatellales|f__Blastocatellaceae|g__Blastocatella|s__Blastocatella_unclassified	0.5	0.5	0.5	0.509615
d__Bacteria|p__Acidobacteria|c__Subgroup_6|o__Unknown_Order	0.5	0.5	0.509259	0.509615
d__Bacteria|p__Acidobacteria|c__Subgroup_6|o__Unknown_Order|f__Unknown_Family	0.5	0.5	0.509259	0.509615
d__Bacteria|p__Acidobacteria|c__Subgroup_6|o__Unknown_Order|f__Unknown_Family|g__Luteitalea	0.5	0.5	0.509259	0.509615
d__Bacteria|p__Acidobacteria|c__Subgroup_6|o__Unknown_Order|f__Unknown_Family|g__Luteitalea|s__Luteitalea_unclassified	0.5	0.5	0.509259	0.509615
d__Bacteria|p__Actinobacteria|c__Acidimicrobiia|o__Microtrichales|f__Ilumatobacteraceae|g__CL500-29_marine_group	0.5	0.5	0.509259	0.509615
d__Bacteria|p__Actinobacteria|c__Acidimicrobiia|o__Microtrichales|f__Ilumatobacteraceae|g__CL500-29_marine_group|s__CL500-29_marine_group_unclassified	0.5	0.5	0.509259	0.509615
d__Bacteria|p__Actinobacteria|c__Actinobacteria|o__Actinomycetales|f__Actinomycetaceae|g__Actinobaculum	0.5	0.5	0.509259	0.500178
d__Bacteria|p__Actinobacteria|c__Actinobacteria|o__Actinomycetales|f__Actinomycetaceae|g__Actinobaculum|s__uncultured_Actinobaculum_sp.	0.5	0.5	0.509259	0.500178
d__Bacteria|p__Actinobacteria|c__Actinobacteria|o__Actinomycetales|f__Actinomycetaceae|g__Actinomyces|s__Actinomyces_dentalis	0.5	0.5	0.5	0.509615
d__Bacteria|p__Actinobacteria|c__Actinobacteria|o__Actinomycetales|f__Actinomycetaceae|g__Actinomyces|s__Actinomyces_israelii	0.5	0.5	0.5	0.509615
d__Bacteria|p__Actinobacteria|c__Actinobacteria|o__Actinomycetales|f__Actinomycetaceae|g__F0332	0.5	0.5	0.509259	0.519765
d__Bacteria|p__Actinobacteria|c__Actinobacteria|o__Actinomycetales|f__Actinomycetaceae|g__F0332|s__F0332_unclassified	0.5	0.5	0.509259	0.519765
d__Bacteria|p__Actinobacteria|c__Actinobacteria|o__Bifidobacteriales|f__Bifidobacteriaceae|g__Bifidobacterium|s__Bifidobacterium_cuniculi	0.5	0.5	0.5	0.519231
d__Bacteria|p__Actinobacteria|c__Actinobacteria|o__Bifidobacteriales|f__Bifidobacteriaceae|g__Bifidobacterium|s__Bifidobacterium_sp._MSX5B	0.5	0.5	0.509259	0.490741
d__Bacteria|p__Actinobacteria|c__Actinobacteria|o__Corynebacteriales|f__Corynebacteriaceae|g__Corynebacterium|s__Corynebacterium_aurimucosum	0.5	0.5	0.509259	0.500178
d__Bacteria|p__Actinobacteria|c__Actinobacteria|o__Corynebacteriales|f__Corynebacteriaceae|g__Corynebacterium|s__Corynebacterium_sp._607685/2011	0.5	0.5	0.5	0.509615
d__Bacteria|p__Actinobacteria|c__Actinobacteria|o__Corynebacteriales|f__Corynebacteriaceae|g__Corynebacterium|s__Corynebacterium_sp._P156PBVB10_16S_27f	0.5	0.5	0.5	0.509615
d__Bacteria|p__Actinobacteria|c__Actinobacteria|o__Corynebacteriales|f__Corynebacteriaceae|g__Corynebacterium|s__Corynebacterium_tuberculostearicum	0.5	0.5	0.518519	0.501068
d__Bacteria|p__Actinobacteria|c__Actinobacteria|o__Corynebacteriales|f__Dietziaceae	0.5	0.5	0.5	0.519231
d__Bacteria|p__Actinobacteria|c__Actinobacteria|o__Corynebacteriales|f__Dietziaceae|g__Dietzia	0.5	0.5	0.5	0.519231
d__Bacteria|p__Actinobacteria|c__Actinobacteria|o__Corynebacteriales|f__Dietziaceae|g__Dietzia|s__Dietzia_unclassified	0.5	0.5	0.5	0.519231
d__Bacteria|p__Actinobacteria|c__Actinobacteria|o__Corynebacteriales|f__Mycobacteriaceae|g__Mycobacterium|s__uncultured_Mycobacterium_sp.	0.5	0.5	0.5	0.519231
d__Bacteria|p__Actinobacteria|c__Actinobacteria|o__Corynebacteriales|f__Nocardiaceae|g__Gordonia	0.5	0.5	0.5	0.509615
d__Bacteria|p__Actinobacteria|c__Actinobacteria|o__Corynebacteriales|f__Nocardiaceae|g__Gordonia|s__Gordonia_unclassified	0.5	0.5	0.5	0.509615
d__Bacteria|p__Actinobacteria|c__Actinobacteria|o__Corynebacteriales|f__Nocardiaceae|g__Rhodococcus|s__uncultured_Rhodococcus_sp.	0.5	0.5	0.509259	0.490741
d__Bacteria|p__Actinobacteria|c__Actinobacteria|o__Frankiales|f__Geodermatophilaceae	0.5	0.5	0.5	0.5
d__Bacteria|p__Actinobacteria|c__Actinobacteria|o__Frankiales|f__Geodermatophilaceae|g__Geodermatophilus	0.5	0.5	0.5	0.5
d__Bacteria|p__Actinobacteria|c__Actinobacteria|o__Frankiales|f__Geodermatophilaceae|g__Geodermatophilus|s__Geodermatophilus_unclassified	0.5	0.5	0.5	0.5
d__Bacteria|p__Actinobacteria|c__Actinobacteria|o__Kineosporiales	0.5	0.5	0.5	0.509615
d__Bacteria|p__Actinobacteria|c__Actinobacteria|o__Kineosporiales|f__Kineosporiaceae	0.5	0.5	0.5	0.509615
d__Bacteria|p__Actinobacteria|c__Actinobacteria|o__Kineosporiales|f__Kineosporiaceae|g__Kineococcus	0.5	0.5	0.5	0.509615
d__Bacteria|p__Actinobacteria|c__Actinobacteria|o__Kineosporiales|f__Kineosporiaceae|g__Kineococcus|s__Kineococcus_sp._1P02MC	0.5	0.5	0.5	0.509615
d__Bacteria|p__Actinobacteria|c__Actinobacteria|o__Micrococcales|f__Dermabacteraceae	0.5	0.5	0.5	0.509615
d__Bacteria|p__Actinobacteria|c__Actinobacteria|o__Micrococcales|f__Dermabacteraceae|g__Brachybacterium	0.5	0.5	0.5	0.509615
d__Bacteria|p__Actinobacteria|c__Actinobacteria|o__Micrococcales|f__Dermabacteraceae|g__Brachybacterium|s__Brachybacterium_sp._NJ-74	0.5	0.5	0.5	0.509615
d__Bacteria|p__Actinobacteria|c__Actinobacteria|o__Micrococcales|f__Intrasporangiaceae	0.5	0.5	0.5	0.509615
d__Bacteria|p__Actinobacteria|c__Actinobacteria|o__Micrococcales|f__Intrasporangiaceae|g__Serinicoccus	0.5	0.5	0.5	0.509615
d__Bacteria|p__Actinobacteria|c__Actinobacteria|o__Micrococcales|f__Intrasporangiaceae|g__Serinicoccus|s__Serinicoccus_sp._N131(2010)	0.5	0.5	0.5	0.509615
d__Bacteria|p__Actinobacteria|c__Actinobacteria|o__Micrococcales|f__Microbacteriaceae	0.5	0.5	0.509259	0.500178
d__Bacteria|p__Actinobacteria|c__Actinobacteria|o__Micrococcales|f__Microbacteriaceae|g__Leucobacter	0.5	0.5	0.509259	0.500178
d__Bacteria|p__Actinobacteria|c__Actinobacteria|o__Micrococcales|f__Microbacteriaceae|g__Leucobacter|s__Leucobacter_chironomi	0.5	0.5	0.509259	0.490741
d__Bacteria|p__Actinobacteria|c__Actinobacteria|o__Micrococcales|f__Microbacteriaceae|g__Leucobacter|s__Leucobacter_unclassified	0.5	0.5	0.5	0.509615
d__Bacteria|p__Actinobacteria|c__Actinobacteria|o__Micrococcales|f__Micrococcaceae|g__Kocuria	0.5	0.5	0.5	0.509615
d__Bacteria|p__Actinobacteria|c__Actinobacteria|o__Micrococcales|f__Micrococcaceae|g__Kocuria|s__Kocuria_gwangalliensis	0.5	0.5	0.5	0.509615
d__Bacteria|p__Actinobacteria|c__Actinobacteria|o__Micrococcales|f__Micrococcaceae|g__Micrococcus	0.5	0.5	0.509259	0.500534
d__Bacteria|p__Actinobacteria|c__Actinobacteria|o__Micrococcales|f__Micrococcaceae|g__Micrococcus|s__Micrococcus_sp._N5I	0.5	0.5	0.509259	0.500534
d__Bacteria|p__Actinobacteria|c__Actinobacteria|o__Propionibacteriales|f__Nocardioidaceae|g__Aeromicrobium|s__Aeromicrobium_sp.	0.5	0.5	0.509259	0.490741
d__Bacteria|p__Actinobacteria|c__Actinobacteria|o__Propionibacteriales|f__Nocardioidaceae|g__Marmoricola	0.5	0.5	0.5	0.519231
d__Bacteria|p__Actinobacteria|c__Actinobacteria|o__Propionibacteriales|f__Nocardioidaceae|g__Marmoricola|s__Marmoricola_sp._JNURIC043	0.5	0.5	0.5	0.509615
d__Bacteria|p__Actinobacteria|c__Actinobacteria|o__Propionibacteriales|f__Nocardioidaceae|g__Marmoricola|s__uncultured_Marmoricola_sp.	0.5	0.5	0.5	0.509615
d__Bacteria|p__Actinobacteria|c__Actinobacteria|o__Propionibacteriales|f__Nocardioidaceae|g__Nocardioides|s__Nocardioides_sp._B105-21	0.5	0.5	0.509259	0.490741
d__Bacteria|p__Actinobacteria|c__Actinobacteria|o__Propionibacteriales|f__Nocardioidaceae|g__Nocardioides|s__Nocardioides_sp._PM9404	0.5	0.5	0.5	0.509615
d__Bacteria|p__Actinobacteria|c__Actinobacteria|o__Propionibacteriales|f__Nocardioidaceae|g__Nocardioides|s__uncultured_Nocardioides_sp.	0.5	0.5	0.509259	0.490741
d__Bacteria|p__Actinobacteria|c__Actinobacteria|o__Propionibacteriales|f__Propionibacteriaceae|g__Propionicimonas	0.5	0.5	0.5	0.509615
d__Bacteria|p__Actinobacteria|c__Actinobacteria|o__Propionibacteriales|f__Propionibacteriaceae|g__Propionicimonas|s__Propionicimonas_unclassified	0.5	0.5	0.5	0.509615
d__Bacteria|p__Actinobacteria|c__Actinobacteria|o__Pseudonocardiales	0.5	0.5	0.5	0.509615
d__Bacteria|p__Actinobacteria|c__Actinobacteria|o__Pseudonocardiales|f__Pseudonocardiaceae	0.5	0.5	0.5	0.509615
d__Bacteria|p__Actinobacteria|c__Actinobacteria|o__Pseudonocardiales|f__Pseudonocardiaceae|g__Actinomycetospora	0.5	0.5	0.5	0.509615
d__Bacteria|p__Actinobacteria|c__Actinobacteria|o__Pseudonocardiales|f__Pseudonocardiaceae|g__Actinomycetospora|s__Actinomycetospora_lutea	0.5	0.5	0.5	0.509615
d__Bacteria|p__Actinobacteria|c__Coriobacteriia|o__Coriobacteriales|f__Atopobiaceae|g__Atopobium|s__Atopobium_sp._S4-A11a	0.5	0.5	0.509259	0.490741
d__Bacteria|p__Actinobacteria|c__Coriobacteriia|o__Coriobacteriales|f__Atopobiaceae|g__Olsenella|s__Olsenella_congonensis	0.5	0.5	0.5	0.5
d__Bacteria|p__Actinobacteria|c__Coriobacteriia|o__Coriobacteriales|f__Atopobiaceae|g__Olsenella|s__Olsenella_uli	0.5	0.5	0.527778	0.48166
d__Bacteria|p__Actinobacteria|c__Coriobacteriia|o__Coriobacteriales|f__Atopobiaceae|g__Olsenella|s__Olsenella_unclassified	0.5	0.5	0.537037	0.502849
d__Bacteria|p__Actinobacteria|c__Coriobacteriia|o__Coriobacteriales|f__Coriobacteriaceae|g__Collinsella|s__Collinsella_bouchesdurhonensis	0.5	0.5	0.518519	0.491097
d__Bacteria|p__Actinobacteria|c__Coriobacteriia|o__Coriobacteriales|f__Coriobacteriaceae|g__Enorma|s__Enorma_phocaeensis	0.5	0.5	0.509259	0.490741
d__Bacteria|p__Actinobacteria|c__Coriobacteriia|o__Coriobacteriales|f__Eggerthellaceae|g__DNF00809	0.5	0.5	0.509259	0.500178
d__Bacteria|p__Actinobacteria|c__Coriobacteriia|o__Coriobacteriales|f__Eggerthellaceae|g__DNF00809|s__DNF00809_unclassified	0.5	0.5	0.509259	0.500178
d__Bacteria|p__Actinobacteria|c__Coriobacteriia|o__Eggerthellales|f__Eggerthellaceae|g__Paraeggerthella	0.5	0.5	0.5	0.509615
d__Bacteria|p__Actinobacteria|c__Coriobacteriia|o__Eggerthellales|f__Eggerthellaceae|g__Paraeggerthella|s__Paraeggerthella_hongkongensis	0.5	0.5	0.5	0.509615
d__Bacteria|p__Actinobacteria|c__FFCH16263	0.5	0.5	0.5	0.5
d__Bacteria|p__Actinobacteria|c__FFCH16263|o__FFCH16263_unclassified	0.5	0.5	0.5	0.5
d__Bacteria|p__Actinobacteria|c__FFCH16263|o__FFCH16263_unclassified|f__FFCH16263_unclassified	0.5	0.5	0.5	0.5
d__Bacteria|p__Actinobacteria|c__FFCH16263|o__FFCH16263_unclassified|f__FFCH16263_unclassified|g__FFCH16263_unclassified	0.5	0.5	0.5	0.5
d__Bacteria|p__Actinobacteria|c__FFCH16263|o__FFCH16263_unclassified|f__FFCH16263_unclassified|g__FFCH16263_unclassified|s__FFCH16263_unclassified	0.5	0.5	0.5	0.5
d__Bacteria|p__Actinobacteria|c__Rubrobacteria	0.5	0.5	0.509259	0.500178
d__Bacteria|p__Actinobacteria|c__Rubrobacteria|o__Rubrobacteria_unclassified	0.5	0.5	0.509259	0.500178
d__Bacteria|p__Actinobacteria|c__Rubrobacteria|o__Rubrobacteria_unclassified|f__Rubrobacteria_unclassified	0.5	0.5	0.509259	0.500178
d__Bacteria|p__Actinobacteria|c__Rubrobacteria|o__Rubrobacteria_unclassified|f__Rubrobacteria_unclassified|g__Rubrobacteria_unclassified	0.5	0.5	0.509259	0.500178
d__Bacteria|p__Actinobacteria|c__Rubrobacteria|o__Rubrobacteria_unclassified|f__Rubrobacteria_unclassified|g__Rubrobacteria_unclassified|s__Rubrobacteria_unclassified	0.5	0.5	0.509259	0.500178
d__Bacteria|p__BRC1	0.5	0.5	0.5	0.509615
d__Bacteria|p__BRC1|c__BRC1_unclassified	0.5	0.5	0.5	0.509615
d__Bacteria|p__BRC1|c__BRC1_unclassified|o__BRC1_unclassified	0.5	0.5	0.5	0.509615
d__Bacteria|p__BRC1|c__BRC1_unclassified|o__BRC1_unclassified|f__BRC1_unclassified	0.5	0.5	0.5	0.509615
d__Bacteria|p__BRC1|c__BRC1_unclassified|o__BRC1_unclassified|f__BRC1_unclassified|g__BRC1_unclassified	0.5	0.5	0.5	0.509615
d__Bacteria|p__BRC1|c__BRC1_unclassified|o__BRC1_unclassified|f__BRC1_unclassified|g__BRC1_unclassified|s__BRC1_unclassified	0.5	0.5	0.5	0.509615
d__Bacteria|p__Bacteroidetes|c__Bacteroidia|o__Bacteroidales|f__Bacteroidaceae|g__Bacteroides|s__Bacteroides_caecicola	0.5	0.5	0.5	0.509615
d__Bacteria|p__Bacteroidetes|c__Bacteroidia|o__Bacteroidales|f__Bacteroidaceae|g__Bacteroides|s__Bacteroides_caecigallinarum	0.5	0.5	0.5	0.509615
d__Bacteria|p__Bacteroidetes|c__Bacteroidia|o__Bacteroidales|f__Bacteroidaceae|g__Bacteroides|s__Bacteroides_coprophilus	0.5	0.5	0.509259	0.490741
d__Bacteria|p__Bacteroidetes|c__Bacteroidia|o__Bacteroidales|f__Bacteroidaceae|g__Bacteroides|s__Bacteroides_nordii	0.5	0.5	0.527778	0.472222
d__Bacteria|p__Bacteroidetes|c__Bacteroidia|o__Bacteroidales|f__Bacteroidaceae|g__Bacteroides|s__Bacteroides_oleiciplenus	0.5	0.5	0.509259	0.490741
d__Bacteria|p__Bacteroidetes|c__Bacteroidia|o__Bacteroidales|f__Bacteroidaceae|g__Bacteroides|s__Bacteroides_sp._S254	0.5	0.5	0.509259	0.490741
d__Bacteria|p__Bacteroidetes|c__Bacteroidia|o__Bacteroidales|f__Bacteroidaceae|g__Bacteroides|s__Bacteroides_xylanisolvens	0.5	0.5	0.5	0.509615
d__Bacteria|p__Bacteroidetes|c__Bacteroidia|o__Bacteroidales|f__Bacteroidales_RF16_group	0.5	0.5	0.509259	0.490741
d__Bacteria|p__Bacteroidetes|c__Bacteroidia|o__Bacteroidales|f__Bacteroidales_RF16_group|g__Bacteroidales_RF16_group_unclassified	0.5	0.5	0.509259	0.490741
d__Bacteria|p__Bacteroidetes|c__Bacteroidia|o__Bacteroidales|f__Bacteroidales_RF16_group|g__Bacteroidales_RF16_group_unclassified|s__Bacteroidales_RF16_group_unclassified	0.5	0.5	0.509259	0.490741
d__Bacteria|p__Bacteroidetes|c__Bacteroidia|o__Bacteroidales|f__Dysgonomonadaceae	0.5	0.5	0.509259	0.509615
d__Bacteria|p__Bacteroidetes|c__Bacteroidia|o__Bacteroidales|f__Dysgonomonadaceae|g__Dysgonomonas	0.5	0.5	0.509259	0.509615
d__Bacteria|p__Bacteroidetes|c__Bacteroidia|o__Bacteroidales|f__Dysgonomonadaceae|g__Dysgonomonas|s__Dysgonomonas_unclassified	0.5	0.5	0.509259	0.509615
d__Bacteria|p__Bacteroidetes|c__Bacteroidia|o__Bacteroidales|f__Odoribacteraceae|g__Butyricimonas|s__Butyricimonas_sp.	0.5	0.5	0.509259	0.490741
d__Bacteria|p__Bacteroidetes|c__Bacteroidia|o__Bacteroidales|f__Odoribacteraceae|g__Butyricimonas|s__uncultured_Butyricimonas_sp.	0.5	0.5	0.5	0.509615
d__Bacteria|p__Bacteroidetes|c__Bacteroidia|o__Bacteroidales|f__Prevotellaceae|g__Prevotella|s__Prevotella_intermedia	0.5	0.5	0.509259	0.490741
d__Bacteria|p__Bacteroidetes|c__Bacteroidia|o__Bacteroidales|f__Prevotellaceae|g__Prevotella|s__Prevotella_oris	0.5	0.5	0.509259	0.490741
d__Bacteria|p__Bacteroidetes|c__Bacteroidia|o__Bacteroidales|f__Prevotellaceae|g__Prevotella|s__Prevotella_sp._oral_clone_FX046	0.5	0.5	0.5	0.509615
d__Bacteria|p__Bacteroidetes|c__Bacteroidia|o__Bacteroidales|f__Rikenellaceae|g__Alistipes|s__Alistipes_ihumii	0.5	0.5	0.509259	0.490741
d__Bacteria|p__Bacteroidetes|c__Bacteroidia|o__Bacteroidales|f__Tannerellaceae|g__Tannerella	0.5	0.5	0.509259	0.490741
d__Bacteria|p__Bacteroidetes|c__Bacteroidia|o__Bacteroidales|f__Tannerellaceae|g__Tannerella|s__uncultured_Tannerella_sp.	0.5	0.5	0.509259	0.490741
d__Bacteria|p__Bacteroidetes|c__Bacteroidia|o__Chitinophagales|f__Chitinophagaceae|g__UTBCD1	0.5	0.5	0.509259	0.490741
d__Bacteria|p__Bacteroidetes|c__Bacteroidia|o__Chitinophagales|f__Chitinophagaceae|g__UTBCD1|s__UTBCD1_unclassified	0.5	0.5	0.509259	0.490741
d__Bacteria|p__Bacteroidetes|c__Bacteroidia|o__Chitinophagales|f__Saprospiraceae	0.5	0.5	0.509259	0.490741
d__Bacteria|p__Bacteroidetes|c__Bacteroidia|o__Chitinophagales|f__Saprospiraceae|g__Haliscomenobacter	0.5	0.5	0.509259	0.490741
d__Bacteria|p__Bacteroidetes|c__Bacteroidia|o__Chitinophagales|f__Saprospiraceae|g__Haliscomenobacter|s__Haliscomenobacter_unclassified	0.5	0.5	0.509259	0.490741
d__Bacteria|p__Bacteroidetes|c__Bacteroidia|o__Cytophagales|f__Amoebophilaceae	0.5	0.5	0.509259	0.509615
d__Bacteria|p__Bacteroidetes|c__Bacteroidia|o__Cytophagales|f__Amoebophilaceae|g__Candidatus_Amoebophilus	0.5	0.5	0.509259	0.509615
d__Bacteria|p__Bacteroidetes|c__Bacteroidia|o__Cytophagales|f__Amoebophilaceae|g__Candidatus_Amoebophilus|s__Candidatus_Amoebophilus_unclassified	0.5	0.5	0.509259	0.509615
d__Bacteria|p__Bacteroidetes|c__Bacteroidia|o__Cytophagales|f__Cyclobacteriaceae	0.5	0.5	0.5	0.509615
d__Bacteria|p__Bacteroidetes|c__Bacteroidia|o__Cytophagales|f__Cyclobacteriaceae|g__Algoriphagus	0.5	0.5	0.5	0.509615
d__Bacteria|p__Bacteroidetes|c__Bacteroidia|o__Cytophagales|f__Cyclobacteriaceae|g__Algoriphagus|s__Algoriphagus_unclassified	0.5	0.5	0.5	0.509615
d__Bacteria|p__Bacteroidetes|c__Bacteroidia|o__Flavobacteriales|f__Crocinitomicaceae	0.5	0.5	0.5	0.509615
d__Bacteria|p__Bacteroidetes|c__Bacteroidia|o__Flavobacteriales|f__Crocinitomicaceae|g__Fluviicola	0.5	0.5	0.5	0.509615
d__Bacteria|p__Bacteroidetes|c__Bacteroidia|o__Flavobacteriales|f__Crocinitomicaceae|g__Fluviicola|s__Fluviicola_unclassified	0.5	0.5	0.5	0.509615
d__Bacteria|p__Bacteroidetes|c__Bacteroidia|o__Flavobacteriales|f__Weeksellaceae|g__Chryseobacterium	0.5	0.5	0.509259	0.528846
d__Bacteria|p__Bacteroidetes|c__Bacteroidia|o__Flavobacteriales|f__Weeksellaceae|g__Chryseobacterium|s__Chryseobacterium_unclassified	0.5	0.5	0.509259	0.528846
d__Bacteria|p__Bacteroidetes|c__Bacteroidia|o__Sphingobacteriales	0.5	0.5	0.509259	0.500178
d__Bacteria|p__Bacteroidetes|c__Bacteroidia|o__Sphingobacteriales|f__Sphingobacteriaceae	0.5	0.5	0.509259	0.490741
d__Bacteria|p__Bacteroidetes|c__Bacteroidia|o__Sphingobacteriales|f__Sphingobacteriaceae|g__Pedobacter	0.5	0.5	0.509259	0.490741
d__Bacteria|p__Bacteroidetes|c__Bacteroidia|o__Sphingobacteriales|f__Sphingobacteriaceae|g__Pedobacter|s__Pedobacter_unclassified	0.5	0.5	0.509259	0.490741
d__Bacteria|p__Bacteroidetes|c__Bacteroidia|o__Sphingobacteriales|f__env.OPS_17	0.5	0.5	0.5	0.509615
d__Bacteria|p__Bacteroidetes|c__Bacteroidia|o__Sphingobacteriales|f__env.OPS_17|g__env.OPS_17_unclassified	0.5	0.5	0.5	0.509615
d__Bacteria|p__Bacteroidetes|c__Bacteroidia|o__Sphingobacteriales|f__env.OPS_17|g__env.OPS_17_unclassified|s__env.OPS_17_unclassified	0.5	0.5	0.5	0.509615
d__Bacteria|p__Bacteroidetes|c__Chitinophagia|o__Chitinophagales|f__Chitinophagaceae|g__Chitinophaga	0.5	0.5	0.509259	0.490741
d__Bacteria|p__Bacteroidetes|c__Chitinophagia|o__Chitinophagales|f__Chitinophagaceae|g__Chitinophaga|s__Chitinophaga_sp._WW1(2011)	0.5	0.5	0.509259	0.490741
d__Bacteria|p__Bacteroidetes|c__Chitinophagia|o__Chitinophagales|f__Chitinophagaceae|g__Flavisolibacter	0.5	0.5	0.5	0.509615
d__Bacteria|p__Bacteroidetes|c__Chitinophagia|o__Chitinophagales|f__Chitinophagaceae|g__Flavisolibacter|s__Flavisolibacter_rigui	0.5	0.5	0.5	0.509615
d__Bacteria|p__Bacteroidetes|c__Ignavibacteria	0.5	0.5	0.509259	0.490741
d__Bacteria|p__Bacteroidetes|c__Ignavibacteria|o__SJA-28	0.5	0.5	0.509259	0.490741
d__Bacteria|p__Bacteroidetes|c__Ignavibacteria|o__SJA-28|f__SJA-28_unclassified	0.5	0.5	0.509259	0.490741
d__Bacteria|p__Bacteroidetes|c__Ignavibacteria|o__SJA-28|f__SJA-28_unclassified|g__SJA-28_unclassified	0.5	0.5	0.509259	0.490741
d__Bacteria|p__Bacteroidetes|c__Ignavibacteria|o__SJA-28|f__SJA-28_unclassified|g__SJA-28_unclassified|s__SJA-28_unclassified	0.5	0.5	0.509259	0.490741
d__Bacteria|p__Bacteroidetes|c__Sphingobacteriia	0.5	0.5	0.509259	0.490741
d__Bacteria|p__Bacteroidetes|c__Sphingobacteriia|o__Sphingobacteriales	0.5	0.5	0.509259	0.490741
d__Bacteria|p__Bacteroidetes|c__Sphingobacteriia|o__Sphingobacteriales|f__Sphingobacteriaceae	0.5	0.5	0.509259	0.490741
d__Bacteria|p__Bacteroidetes|c__Sphingobacteriia|o__Sphingobacteriales|f__Sphingobacteriaceae|g__Sphingobacteriaceae_unclassified	0.5	0.5	0.509259	0.490741
d__Bacteria|p__Bacteroidetes|c__Sphingobacteriia|o__Sphingobacteriales|f__Sphingobacteriaceae|g__Sphingobacteriaceae_unclassified|s__Sphingobacteriaceae_unclassified	0.5	0.5	0.509259	0.490741
d__Bacteria|p__Chloroflexi|c__Anaerolineae|o__Anaerolineales|f__Anaerolineaceae|g__Flexilinea	0.5	0.5	0.5	0.509615
d__Bacteria|p__Chloroflexi|c__Anaerolineae|o__Anaerolineales|f__Anaerolineaceae|g__Flexilinea|s__Flexilinea_unclassified	0.5	0.5	0.5	0.509615
d__Bacteria|p__Chloroflexi|c__Anaerolineae|o__Ardenticatenales|f__Ardenticatenales_unclassified	0.5	0.5	0.5	0.509615
d__Bacteria|p__Chloroflexi|c__Anaerolineae|o__Ardenticatenales|f__Ardenticatenales_unclassified|g__Ardenticatenales_unclassified	0.5	0.5	0.5	0.509615
d__Bacteria|p__Chloroflexi|c__Anaerolineae|o__Ardenticatenales|f__Ardenticatenales_unclassified|g__Ardenticatenales_unclassified|s__Ardenticatenales_unclassified	0.5	0.5	0.5	0.509615
d__Bacteria|p__Chloroflexi|c__Anaerolineae|o__RBG-13-54-9	0.5	0.5	0.509259	0.490741
d__Bacteria|p__Chloroflexi|c__Anaerolineae|o__RBG-13-54-9|f__RBG-13-54-9_unclassified	0.5	0.5	0.509259	0.490741
d__Bacteria|p__Chloroflexi|c__Anaerolineae|o__RBG-13-54-9|f__RBG-13-54-9_unclassified|g__RBG-13-54-9_unclassified	0.5	0.5	0.509259	0.490741
d__Bacteria|p__Chloroflexi|c__Anaerolineae|o__RBG-13-54-9|f__RBG-13-54-9_unclassified|g__RBG-13-54-9_unclassified|s__RBG-13-54-9_unclassified	0.5	0.5	0.509259	0.490741
d__Bacteria|p__Chloroflexi|c__Chloroflexia|o__Thermomicrobiales|f__JG30-KF-CM45	0.5	0.5	0.509259	0.509972
d__Bacteria|p__Chloroflexi|c__Chloroflexia|o__Thermomicrobiales|f__JG30-KF-CM45|g__JG30-KF-CM45_unclassified	0.5	0.5	0.509259	0.509972
d__Bacteria|p__Chloroflexi|c__Chloroflexia|o__Thermomicrobiales|f__JG30-KF-CM45|g__JG30-KF-CM45_unclassified|s__JG30-KF-CM45_unclassified	0.5	0.5	0.509259	0.509972
d__Bacteria|p__Chloroflexi|c__Dehalococcoidia	0.5	0.5	0.5	0.509615
d__Bacteria|p__Chloroflexi|c__Dehalococcoidia|o__S085	0.5	0.5	0.5	0.509615
d__Bacteria|p__Chloroflexi|c__Dehalococcoidia|o__S085|f__S085_unclassified	0.5	0.5	0.5	0.509615
d__Bacteria|p__Chloroflexi|c__Dehalococcoidia|o__S085|f__S085_unclassified|g__S085_unclassified	0.5	0.5	0.5	0.509615
d__Bacteria|p__Chloroflexi|c__Dehalococcoidia|o__S085|f__S085_unclassified|g__S085_unclassified|s__S085_unclassified	0.5	0.5	0.5	0.509615
d__Bacteria|p__Chloroflexi|c__KD4-96	0.5	0.5	0.5	0.5
d__Bacteria|p__Chloroflexi|c__KD4-96|o__KD4-96_unclassified	0.5	0.5	0.5	0.5
d__Bacteria|p__Chloroflexi|c__KD4-96|o__KD4-96_unclassified|f__KD4-96_unclassified	0.5	0.5	0.5	0.5
d__Bacteria|p__Chloroflexi|c__KD4-96|o__KD4-96_unclassified|f__KD4-96_unclassified|g__KD4-96_unclassified	0.5	0.5	0.5	0.5
d__Bacteria|p__Chloroflexi|c__KD4-96|o__KD4-96_unclassified|f__KD4-96_unclassified|g__KD4-96_unclassified|s__KD4-96_unclassified	0.5	0.5	0.5	0.5
d__Bacteria|p__Chloroflexi|c__OLB14	0.5	0.5	0.5	0.528846
d__Bacteria|p__Chloroflexi|c__OLB14|o__OLB14_unclassified	0.5	0.5	0.5	0.528846
d__Bacteria|p__Chloroflexi|c__OLB14|o__OLB14_unclassified|f__OLB14_unclassified	0.5	0.5	0.5	0.528846
d__Bacteria|p__Chloroflexi|c__OLB14|o__OLB14_unclassified|f__OLB14_unclassified|g__OLB14_unclassified	0.5	0.5	0.5	0.528846
d__Bacteria|p__Chloroflexi|c__OLB14|o__OLB14_unclassified|f__OLB14_unclassified|g__OLB14_unclassified|s__OLB14_unclassified	0.5	0.5	0.5	0.528846
d__Bacteria|p__Cyanobacteria|c__Oxyphotobacteria|o__Nostocales	0.5	0.5	0.509259	0.500178
d__Bacteria|p__Cyanobacteria|c__Oxyphotobacteria|o__Nostocales|f__Chroococcidiopsaceae	0.5	0.5	0.509259	0.500178
d__Bacteria|p__Cyanobacteria|c__Oxyphotobacteria|o__Nostocales|f__Chroococcidiopsaceae|g__Aliterella_CENA595	0.5	0.5	0.5	0.509615
d__Bacteria|p__Cyanobacteria|c__Oxyphotobacteria|o__Nostocales|f__Chroococcidiopsaceae|g__Aliterella_CENA595|s__Aliterella_CENA595_unclassified	0.5	0.5	0.5	0.509615
d__Bacteria|p__Cyanobacteria|c__Oxyphotobacteria|o__Nostocales|f__Chroococcidiopsaceae|g__Chroococcidiopsis_SAG_2023	0.5	0.5	0.509259	0.490741
d__Bacteria|p__Cyanobacteria|c__Oxyphotobacteria|o__Nostocales|f__Chroococcidiopsaceae|g__Chroococcidiopsis_SAG_2023|s__Chroococcidiopsis_SAG_2023_unclassified	0.5	0.5	0.509259	0.490741
d__Bacteria|p__Cyanobacteria|c__Sericytochromatia	0.5	0.5	0.5	0.509615
d__Bacteria|p__Cyanobacteria|c__Sericytochromatia|o__Sericytochromatia_unclassified	0.5	0.5	0.5	0.509615
d__Bacteria|p__Cyanobacteria|c__Sericytochromatia|o__Sericytochromatia_unclassified|f__Sericytochromatia_unclassified	0.5	0.5	0.5	0.509615
d__Bacteria|p__Cyanobacteria|c__Sericytochromatia|o__Sericytochromatia_unclassified|f__Sericytochromatia_unclassified|g__Sericytochromatia_unclassified	0.5	0.5	0.5	0.509615
d__Bacteria|p__Cyanobacteria|c__Sericytochromatia|o__Sericytochromatia_unclassified|f__Sericytochromatia_unclassified|g__Sericytochromatia_unclassified|s__Sericytochromatia_unclassified	0.5	0.5	0.5	0.509615
d__Bacteria|p__Deinococcus-Thermus	0.5	0.5	0.509259	0.519053
d__Bacteria|p__Deinococcus-Thermus|c__Deinococci	0.5	0.5	0.509259	0.519053
d__Bacteria|p__Deinococcus-Thermus|c__Deinococci|o__Deinococcales	0.5	0.5	0.509259	0.509615
d__Bacteria|p__Deinococcus-Thermus|c__Deinococci|o__Deinococcales|f__Deinococcaceae	0.5	0.5	0.509259	0.509615
d__Bacteria|p__Deinococcus-Thermus|c__Deinococci|o__Deinococcales|f__Deinococcaceae|g__Deinococcaceae_unclassified	0.5	0.5	0.5	0.509615
d__Bacteria|p__Deinococcus-Thermus|c__Deinococci|o__Deinococcales|f__Deinococcaceae|g__Deinococcaceae_unclassified|s__Deinococcaceae_unclassified	0.5	0.5	0.5	0.509615
d__Bacteria|p__Deinococcus-Thermus|c__Deinococci|o__Deinococcales|f__Deinococcaceae|g__Deinococcus	0.5	0.5	0.509259	0.500178
d__Bacteria|p__Deinococcus-Thermus|c__Deinococci|o__Deinococcales|f__Deinococcaceae|g__Deinococcus|s__Deinococcus_sp.	0.5	0.5	0.5	0.509615
d__Bacteria|p__Deinococcus-Thermus|c__Deinococci|o__Deinococcales|f__Deinococcaceae|g__Deinococcus|s__Deinococcus_unclassified	0.5	0.5	0.509259	0.490741
d__Bacteria|p__Deinococcus-Thermus|c__Deinococci|o__Deinococcales|f__Deinococcaceae|g__Deinococcus|s__uncultured_Deinococcus_sp.	0.5	0.5	0.509259	0.500178
d__Bacteria|p__Deinococcus-Thermus|c__Deinococci|o__Thermales	0.5	0.5	0.5	0.509615
d__Bacteria|p__Deinococcus-Thermus|c__Deinococci|o__Thermales|f__Thermaceae	0.5	0.5	0.5	0.509615
d__Bacteria|p__Deinococcus-Thermus|c__Deinococci|o__Thermales|f__Thermaceae|g__Thermus	0.5	0.5	0.5	0.509615
d__Bacteria|p__Deinococcus-Thermus|c__Deinococci|o__Thermales|f__Thermaceae|g__Thermus|s__Thermus_sp._KI2	0.5	0.5	0.5	0.509615
d__Bacteria|p__Epsilonbacteraeota|c__Campylobacteria|o__Campylobacterales|f__Arcobacteraceae	0.5	0.5	0.509259	0.490741
d__Bacteria|p__Epsilonbacteraeota|c__Campylobacteria|o__Campylobacterales|f__Arcobacteraceae|g__Arcobacter	0.5	0.5	0.509259	0.490741
d__Bacteria|p__Epsilonbacteraeota|c__Campylobacteria|o__Campylobacterales|f__Arcobacteraceae|g__Arcobacter|s__Arcobacter_unclassified	0.5	0.5	0.509259	0.490741
d__Bacteria|p__Firmicutes|c__BRH-c20a	0.5	0.5	0.509259	0.490741
d__Bacteria|p__Firmicutes|c__BRH-c20a|o__BRH-c20a_unclassified	0.5	0.5	0.509259	0.490741
d__Bacteria|p__Firmicutes|c__BRH-c20a|o__BRH-c20a_unclassified|f__BRH-c20a_unclassified	0.5	0.5	0.509259	0.490741
d__Bacteria|p__Firmicutes|c__BRH-c20a|o__BRH-c20a_unclassified|f__BRH-c20a_unclassified|g__BRH-c20a_unclassified	0.5	0.5	0.509259	0.490741
d__Bacteria|p__Firmicutes|c__BRH-c20a|o__BRH-c20a_unclassified|f__BRH-c20a_unclassified|g__BRH-c20a_unclassified|s__BRH-c20a_unclassified	0.5	0.5	0.509259	0.490741
d__Bacteria|p__Firmicutes|c__Bacilli|o__Bacillales|f__Bacillaceae|g__Anoxybacillus	0.5	0.5	0.5	0.509615
d__Bacteria|p__Firmicutes|c__Bacilli|o__Bacillales|f__Bacillaceae|g__Anoxybacillus|s__Anoxybacillus_kamchatkensis	0.5	0.5	0.5	0.509615
d__Bacteria|p__Firmicutes|c__Bacilli|o__Bacillales|f__Bacillaceae|g__Bacillus|s__Bacillus_cereus	0.5	0.5	0.509259	0.490741
d__Bacteria|p__Firmicutes|c__Bacilli|o__Bacillales|f__Bacillaceae|g__Bacillus|s__Bacillus_sp._AMnr1	0.5	0.5	0.5	0.509615
d__Bacteria|p__Firmicutes|c__Bacilli|o__Bacillales|f__Bacillaceae|g__Bacillus|s__Bacillus_sp._Cd-7c	0.5	0.5	0.5	0.509615
d__Bacteria|p__Firmicutes|c__Bacilli|o__Bacillales|f__Bacillaceae|g__Bacillus|s__Bacillus_sp._N300I	0.5	0.5	0.5	0.509615
d__Bacteria|p__Firmicutes|c__Bacilli|o__Bacillales|f__Bacillaceae|g__Bacillus|s__Bacillus_sp._N74521UB08_1492r	0.5	0.5	0.5	0.509615
d__Bacteria|p__Firmicutes|c__Bacilli|o__Bacillales|f__Bacillaceae|g__Bacillus|s__Bacillus_sp._oral_taxon_F26	0.5	0.5	0.5	0.509615
d__Bacteria|p__Firmicutes|c__Bacilli|o__Bacillales|f__Bacillaceae|g__Bacillus|s__uncultured_Bacillus_sp.	0.5	0.5	0.509259	0.490741
d__Bacteria|p__Firmicutes|c__Bacilli|o__Bacillales|f__Bacillaceae|g__Oceanobacillus	0.5	0.5	0.509259	0.490741
d__Bacteria|p__Firmicutes|c__Bacilli|o__Bacillales|f__Bacillaceae|g__Oceanobacillus|s__Oceanobacillus_indicireducens	0.5	0.5	0.509259	0.490741
d__Bacteria|p__Firmicutes|c__Bacilli|o__Bacillales|f__Listeriaceae	0.5	0.5	0.5	0.5
d__Bacteria|p__Firmicutes|c__Bacilli|o__Bacillales|f__Listeriaceae|g__Brochothrix	0.5	0.5	0.5	0.5
d__Bacteria|p__Firmicutes|c__Bacilli|o__Bacillales|f__Listeriaceae|g__Brochothrix|s__Brochothrix_thermosphacta	0.5	0.5	0.5	0.5
d__Bacteria|p__Firmicutes|c__Bacilli|o__Bacillales|f__Pasteuriaceae	0.5	0.5	0.509259	0.500178
d__Bacteria|p__Firmicutes|c__Bacilli|o__Bacillales|f__Pasteuriaceae|g__Pasteuria	0.5	0.5	0.509259	0.500178
d__Bacteria|p__Firmicutes|c__Bacilli|o__Bacillales|f__Pasteuriaceae|g__Pasteuria|s__uncultured_Pasteuria_sp.	0.5	0.5	0.509259	0.500178
d__Bacteria|p__Firmicutes|c__Bacilli|o__Bacillales|f__Staphylococcaceae|g__Macrococcus	0.5	0.5	0.509259	0.500534
d__Bacteria|p__Firmicutes|c__Bacilli|o__Bacillales|f__Staphylococcaceae|g__Macrococcus|s__Macrococcus_carouselicus	0.5	0.5	0.5	0.509615
d__Bacteria|p__Firmicutes|c__Bacilli|o__Bacillales|f__Staphylococcaceae|g__Macrococcus|s__Macrococcus_unclassified	0.5	0.5	0.509259	0.490741
d__Bacteria|p__Firmicutes|c__Bacilli|o__Bacillales|f__Staphylococcaceae|g__Staphylococcus|s__Staphylococcus_sp._CNE_3	0.5	0.5	0.5	0.5
d__Bacteria|p__Firmicutes|c__Bacilli|o__Bacillales|f__Staphylococcaceae|g__Staphylococcus|s__Staphylococcus_sp._KSUM_26	0.5	0.5	0.5	0.509615
d__Bacteria|p__Firmicutes|c__Bacilli|o__Bacillales|f__Staphylococcaceae|g__Staphylococcus|s__Staphylococcus_sp._ORG01	0.5	0.5	0.509259	0.490741
d__Bacteria|p__Firmicutes|c__Bacilli|o__Bacillales|f__Staphylococcaceae|g__Staphylococcus|s__uncultured_Staphylococcus_sp.	0.5	0.5	0.509259	0.490741
d__Bacteria|p__Firmicutes|c__Bacilli|o__Lactobacillales|f__Enterococcaceae|g__Enterococcus|s__Enterococcus_asini	0.5	0.5	0.5	0.509615
d__Bacteria|p__Firmicutes|c__Bacilli|o__Lactobacillales|f__Enterococcaceae|g__Enterococcus|s__Enterococcus_avium	0.5	0.5	0.5	0.509615
d__Bacteria|p__Firmicutes|c__Bacilli|o__Lactobacillales|f__Enterococcaceae|g__Enterococcus|s__Enterococcus_hirae	0.5	0.5	0.5	0.528846
d__Bacteria|p__Firmicutes|c__Bacilli|o__Lactobacillales|f__Enterococcaceae|g__Enterococcus|s__Enterococcus_sp._4	0.5	0.5	0.509259	0.490741
d__Bacteria|p__Firmicutes|c__Bacilli|o__Lactobacillales|f__Enterococcaceae|g__Enterococcus|s__uncultured_Enterococcus_sp.	0.5	0.5	0.509259	0.56802
d__Bacteria|p__Firmicutes|c__Bacilli|o__Lactobacillales|f__Enterococcaceae|g__Vagococcus|s__Vagococcus_fluvialis	0.5	0.5	0.509259	0.490741
d__Bacteria|p__Firmicutes|c__Bacilli|o__Lactobacillales|f__Enterococcaceae|g__Vagococcus|s__Vagococcus_sp._176B7_12AGalle	0.5	0.5	0.509259	0.490741
d__Bacteria|p__Firmicutes|c__Bacilli|o__Lactobacillales|f__Lactobacillaceae|g__Lactobacillus|s__Lactobacillus_aviarius	0.5	0.5	0.509259	0.490741
d__Bacteria|p__Firmicutes|c__Bacilli|o__Lactobacillales|f__Lactobacillaceae|g__Lactobacillus|s__Lactobacillus_buchneri	0.5	0.5	0.509259	0.500178
d__Bacteria|p__Firmicutes|c__Bacilli|o__Lactobacillales|f__Lactobacillaceae|g__Lactobacillus|s__Lactobacillus_coleohominis	0.5	0.5	0.518519	0.490741
d__Bacteria|p__Firmicutes|c__Bacilli|o__Lactobacillales|f__Lactobacillaceae|g__Lactobacillus|s__Lactobacillus_colini	0.5	0.5	0.509259	0.490741
d__Bacteria|p__Firmicutes|c__Bacilli|o__Lactobacillales|f__Lactobacillaceae|g__Lactobacillus|s__Lactobacillus_gasseri	0.5	0.5	0.5	0.509615
d__Bacteria|p__Firmicutes|c__Bacilli|o__Lactobacillales|f__Lactobacillaceae|g__Lactobacillus|s__Lactobacillus_ingluviei	0.5	0.5	0.5	0.509615
d__Bacteria|p__Firmicutes|c__Bacilli|o__Lactobacillales|f__Lactobacillaceae|g__Lactobacillus|s__Lactobacillus_kitasatonis	0.5	0.5	0.527778	0.472222
d__Bacteria|p__Firmicutes|c__Bacilli|o__Lactobacillales|f__Lactobacillaceae|g__Lactobacillus|s__Lactobacillus_mucosae	0.5	0.5	0.509259	0.500534
d__Bacteria|p__Firmicutes|c__Bacilli|o__Lactobacillales|f__Lactobacillaceae|g__Lactobacillus|s__Lactobacillus_oligofermentans	0.5	0.5	0.5	0.509615
d__Bacteria|p__Firmicutes|c__Bacilli|o__Lactobacillales|f__Lactobacillaceae|g__Lactobacillus|s__Lactobacillus_pantheris	0.5	0.5	0.509259	0.519409
d__Bacteria|p__Firmicutes|c__Bacilli|o__Lactobacillales|f__Lactobacillaceae|g__Lactobacillus|s__Lactobacillus_reuteri	0.5	0.5	0.509259	0.500534
d__Bacteria|p__Firmicutes|c__Bacilli|o__Lactobacillales|f__Lactobacillaceae|g__Lactobacillus|s__Lactobacillus_saerimneri	0.5	0.5	0.5	0.519231
d__Bacteria|p__Firmicutes|c__Bacilli|o__Lactobacillales|f__Lactobacillaceae|g__Lactobacillus|s__Lactobacillus_sp.	0.5	0.5	0.518519	0.491453
d__Bacteria|p__Firmicutes|c__Bacilli|o__Lactobacillales|f__Lactobacillaceae|g__Lactobacillus|s__Lactobacillus_sp._162	0.5	0.5	0.5	0.509615
d__Bacteria|p__Firmicutes|c__Bacilli|o__Lactobacillales|f__Lactobacillaceae|g__Lactobacillus|s__Lactobacillus_sp._AB5262	0.5	0.5	0.509259	0.490741
d__Bacteria|p__Firmicutes|c__Bacilli|o__Lactobacillales|f__Lactobacillaceae|g__Lactobacillus|s__Lactobacillus_sp._C30An8	0.5	0.5	0.509259	0.490741
d__Bacteria|p__Firmicutes|c__Bacilli|o__Lactobacillales|f__Lactobacillaceae|g__Lactobacillus|s__Lactobacillus_sp._HRROT3	0.5	0.5	0.5	0.509615
d__Bacteria|p__Firmicutes|c__Bacilli|o__Lactobacillales|f__Lactobacillaceae|g__Lactobacillus|s__Lactobacillus_sp._N3-1-1	0.5	0.5	0.518519	0.481481
d__Bacteria|p__Firmicutes|c__Bacilli|o__Lactobacillales|f__Lactobacillaceae|g__Lactobacillus|s__Lactobacillus_sp._Shuhaimi_naser-1	0.5	0.5	0.509259	0.490741
d__Bacteria|p__Firmicutes|c__Bacilli|o__Lactobacillales|f__Lactobacillaceae|g__Lactobacillus|s__Lactobacillus_sp._TP21	0.5	0.5	0.5	0.509615
d__Bacteria|p__Firmicutes|c__Bacilli|o__Lactobacillales|f__Lactobacillaceae|g__Lactobacillus|s__Lactobacillus_sp._TS2	0.5	0.5	0.5	0.509615
d__Bacteria|p__Firmicutes|c__Bacilli|o__Lactobacillales|f__Lactobacillaceae|g__Lactobacillus|s__Lactobacillus_vaginalis	0.5	0.5	0.509259	0.490741
d__Bacteria|p__Firmicutes|c__Bacilli|o__Lactobacillales|f__Lactobacillaceae|g__Pediococcus|s__uncultured_Pediococcus_sp.	0.5	0.5	0.509259	0.500534
d__Bacteria|p__Firmicutes|c__Bacilli|o__Lactobacillales|f__Lactobacillales_unclassified	0.5	0.5	0.5	0.519231
d__Bacteria|p__Firmicutes|c__Bacilli|o__Lactobacillales|f__Lactobacillales_unclassified|g__Lactobacillales_unclassified	0.5	0.5	0.5	0.519231
d__Bacteria|p__Firmicutes|c__Bacilli|o__Lactobacillales|f__Lactobacillales_unclassified|g__Lactobacillales_unclassified|s__Lactobacillales_unclassified	0.5	0.5	0.5	0.519231
d__Bacteria|p__Firmicutes|c__Bacilli|o__Lactobacillales|f__Leuconostocaceae|g__Fructobacillus	0.5	0.5	0.509259	0.490741
d__Bacteria|p__Firmicutes|c__Bacilli|o__Lactobacillales|f__Leuconostocaceae|g__Fructobacillus|s__Fructobacillus_tropaeoli	0.5	0.5	0.509259	0.490741
d__Bacteria|p__Firmicutes|c__Bacilli|o__Lactobacillales|f__Leuconostocaceae|g__Leuconostoc|s__Leuconostoc_gelidum	0.5	0.5	0.509259	0.490741
d__Bacteria|p__Firmicutes|c__Bacilli|o__Lactobacillales|f__Leuconostocaceae|g__Leuconostoc|s__Leuconostoc_sp._THK-G6	0.5	0.5	0.5	0.509615
d__Bacteria|p__Firmicutes|c__Bacilli|o__Lactobacillales|f__Leuconostocaceae|g__Leuconostoc|s__Leuconostoc_unclassified	0.5	0.5	0.5	0.519231
d__Bacteria|p__Firmicutes|c__Bacilli|o__Lactobacillales|f__Leuconostocaceae|g__Weissella|s__Weissella_sp._PSMS4-4	0.5	0.5	0.509259	0.490741
d__Bacteria|p__Firmicutes|c__Bacilli|o__Lactobacillales|f__Streptococcaceae|g__Anthococcus	0.5	0.5	0.5	0.509615
d__Bacteria|p__Firmicutes|c__Bacilli|o__Lactobacillales|f__Streptococcaceae|g__Anthococcus|s__Anthococcus_unclassified	0.5	0.5	0.5	0.509615
d__Bacteria|p__Firmicutes|c__Bacilli|o__Lactobacillales|f__Streptococcaceae|g__Streptococcus|s__Streptococcus_oralis	0.5	0.5	0.5	0.509615
d__Bacteria|p__Firmicutes|c__Bacilli|o__Lactobacillales|f__Streptococcaceae|g__Streptococcus|s__Streptococcus_sp._RAG26	0.5	0.5	0.509259	0.490741
d__Bacteria|p__Firmicutes|c__Clostridia|o__Clostridiales|f__Clostridiaceae_1|g__Clostridium_sensu_stricto_2	0.5	0.5	0.527778	0.472222
d__Bacteria|p__Firmicutes|c__Clostridia|o__Clostridiales|f__Clostridiaceae_1|g__Clostridium_sensu_stricto_2|s__Clostridium_sensu_stricto_2_unclassified	0.5	0.5	0.527778	0.472222
d__Bacteria|p__Firmicutes|c__Clostridia|o__Clostridiales|f__Clostridiaceae_1|g__Haloimpatiens	0.5	0.5	0.5	0.509615
d__Bacteria|p__Firmicutes|c__Clostridia|o__Clostridiales|f__Clostridiaceae_1|g__Haloimpatiens|s__Haloimpatiens_unclassified	0.5	0.5	0.5	0.509615
d__Bacteria|p__Firmicutes|c__Clostridia|o__Clostridiales|f__Clostridiaceae_1|g__Youngiibacter	0.5	0.5	0.509259	0.490741
d__Bacteria|p__Firmicutes|c__Clostridia|o__Clostridiales|f__Clostridiaceae_1|g__Youngiibacter|s__Youngiibacter_unclassified	0.5	0.5	0.509259	0.490741
d__Bacteria|p__Firmicutes|c__Clostridia|o__Clostridiales|f__Clostridiaceae|g__Butyricicoccus|s__Butyricicoccus_pullicaecorum	0.5	0.5	0.509259	0.490741
d__Bacteria|p__Firmicutes|c__Clostridia|o__Clostridiales|f__Clostridiaceae|g__Clostridium|s__Clostridium_neonatale	0.5	0.5	0.509259	0.490741
d__Bacteria|p__Firmicutes|c__Clostridia|o__Clostridiales|f__Clostridiaceae|g__Clostridium|s__Clostridium_nigeriense	0.5	0.5	0.509259	0.490741
d__Bacteria|p__Firmicutes|c__Clostridia|o__Clostridiales|f__Clostridiaceae|g__Clostridium|s__Clostridium_perfringens	0.5	0.5	0.509259	0.490741
d__Bacteria|p__Firmicutes|c__Clostridia|o__Clostridiales|f__Clostridiaceae|g__Clostridium|s__Clostridium_sp._AT4	0.5	0.5	0.509259	0.490741
d__Bacteria|p__Firmicutes|c__Clostridia|o__Clostridiales|f__Clostridiaceae|g__Clostridium|s__Clostridium_sp._Clone-49	0.5	0.5	0.5	0.5
d__Bacteria|p__Firmicutes|c__Clostridia|o__Clostridiales|f__Clostridiaceae|g__Clostridium|s__Clostridium_sp._K19	0.5	0.5	0.5	0.509615
d__Bacteria|p__Firmicutes|c__Clostridia|o__Clostridiales|f__Clostridiaceae|g__Clostridium|s__Clostridium_sp._SP17-B1	0.5	0.5	0.509259	0.500178
d__Bacteria|p__Firmicutes|c__Clostridia|o__Clostridiales|f__Clostridiales_Family_XIII._Incertae_Sedis|g__Mobilibacterium|s__Mobilibacterium_timonense	0.5	0.5	0.509259	0.490741
d__Bacteria|p__Firmicutes|c__Clostridia|o__Clostridiales|f__Family_XIII|g__Family_XIII_unclassified	0.5	0.5	0.509259	0.490741
d__Bacteria|p__Firmicutes|c__Clostridia|o__Clostridiales|f__Family_XIII|g__Family_XIII_unclassified|s__Family_XIII_unclassified	0.5	0.5	0.509259	0.490741
d__Bacteria|p__Firmicutes|c__Clostridia|o__Clostridiales|f__Family_XIII|g__S5-A14a	0.5	0.5	0.509259	0.490741
d__Bacteria|p__Firmicutes|c__Clostridia|o__Clostridiales|f__Family_XIII|g__S5-A14a|s__S5-A14a_unclassified	0.5	0.5	0.509259	0.490741
d__Bacteria|p__Firmicutes|c__Clostridia|o__Clostridiales|f__Lachnospiraceae|g__Blautia|s__Blautia_hominis	0.5	0.5	0.509259	0.490741
d__Bacteria|p__Firmicutes|c__Clostridia|o__Clostridiales|f__Lachnospiraceae|g__Blautia|s__Blautia_obeum	0.5	0.5	0.509259	0.490741
d__Bacteria|p__Firmicutes|c__Clostridia|o__Clostridiales|f__Lachnospiraceae|g__Blautia|s__Blautia_sp._Ser8	0.5	0.5	0.509259	0.490741
d__Bacteria|p__Firmicutes|c__Clostridia|o__Clostridiales|f__Lachnospiraceae|g__Blautia|s__Blautia_sp._YHC-4	0.5	0.5	0.509259	0.490741
d__Bacteria|p__Firmicutes|c__Clostridia|o__Clostridiales|f__Lachnospiraceae|g__Blautia|s__Ruminococcus]_gnavus	0.5	0.5	0.509259	0.490741
d__Bacteria|p__Firmicutes|c__Clostridia|o__Clostridiales|f__Lachnospiraceae|g__Butyrivibrio_2	0.5	0.5	0.509259	0.490741
d__Bacteria|p__Firmicutes|c__Clostridia|o__Clostridiales|f__Lachnospiraceae|g__Butyrivibrio_2|s__Butyrivibrio_2_unclassified	0.5	0.5	0.509259	0.490741
d__Bacteria|p__Firmicutes|c__Clostridia|o__Clostridiales|f__Lachnospiraceae|g__Caecibacterium	0.5	0.5	0.509259	0.490741
d__Bacteria|p__Firmicutes|c__Clostridia|o__Clostridiales|f__Lachnospiraceae|g__Caecibacterium|s__Caecibacterium_sporoformans	0.5	0.5	0.509259	0.490741
d__Bacteria|p__Firmicutes|c__Clostridia|o__Clostridiales|f__Lachnospiraceae|g__Catonella|s__uncultured_Catonella_sp.	0.5	0.5	0.509259	0.490741
d__Bacteria|p__Firmicutes|c__Clostridia|o__Clostridiales|f__Lachnospiraceae|g__Herbinix	0.5	0.5	0.509259	0.500534
d__Bacteria|p__Firmicutes|c__Clostridia|o__Clostridiales|f__Lachnospiraceae|g__Herbinix|s__Herbinix_unclassified	0.5	0.5	0.509259	0.500534
d__Bacteria|p__Firmicutes|c__Clostridia|o__Clostridiales|f__Lachnospiraceae|g__Lachnoclostridium_5	0.5	0.5	0.5	0.509615
d__Bacteria|p__Firmicutes|c__Clostridia|o__Clostridiales|f__Lachnospiraceae|g__Lachnoclostridium_5|s__Lachnoclostridium_5_unclassified	0.5	0.5	0.5	0.509615
d__Bacteria|p__Firmicutes|c__Clostridia|o__Clostridiales|f__Lachnospiraceae|g__Lachnoclostridium|s__Clostridium]_hylemonae	0.5	0.5	0.518519	0.509259
d__Bacteria|p__Firmicutes|c__Clostridia|o__Clostridiales|f__Lachnospiraceae|g__Lachnoclostridium|s__Clostridium]_saccharolyticum	0.5	0.5	0.5	0.5
d__Bacteria|p__Firmicutes|c__Clostridia|o__Clostridiales|f__Lachnospiraceae|g__Lachnoclostridium|s__Lachnoclostridium_phytofermentans	0.5	0.5	0.509259	0.500534
d__Bacteria|p__Firmicutes|c__Clostridia|o__Clostridiales|f__Lachnospiraceae|g__Oribacterium|s__Oribacterium_sp._oral_taxon_102	0.5	0.5	0.509259	0.490741
d__Bacteria|p__Firmicutes|c__Clostridia|o__Clostridiales|f__Lachnospiraceae|g__Robinsoniella|s__uncultured_Robinsoniella_sp.	0.5	0.5	0.509259	0.490741
d__Bacteria|p__Firmicutes|c__Clostridia|o__Clostridiales|f__Lachnospiraceae|g__Roseburia|s__Roseburia_inulinivorans	0.5	0.5	0.509259	0.490741
d__Bacteria|p__Firmicutes|c__Clostridia|o__Clostridiales|f__Lachnospiraceae|g__Roseburia|s__Roseburia_sp.	0.5	0.5	0.509259	0.490741
d__Bacteria|p__Firmicutes|c__Clostridia|o__Clostridiales|f__Peptococcaceae|g__Desulfonispora	0.5	0.5	0.5	0.5
d__Bacteria|p__Firmicutes|c__Clostridia|o__Clostridiales|f__Peptococcaceae|g__Desulfonispora|s__uncultured_Desulfonispora_sp.	0.5	0.5	0.5	0.5
d__Bacteria|p__Firmicutes|c__Clostridia|o__Clostridiales|f__Peptococcaceae|g__Desulfosporosinus|s__Desulfosporosinus_unclassified	0.5	0.5	0.518519	0.481481
d__Bacteria|p__Firmicutes|c__Clostridia|o__Clostridiales|f__Peptostreptococcaceae|g__Peptostreptococcus|s__Peptostreptococcus_anaerobius	0.5	0.5	0.518519	0.5
d__Bacteria|p__Firmicutes|c__Clostridia|o__Clostridiales|f__Peptostreptococcaceae|g__Tepidibacter	0.5	0.5	0.509259	0.490741
d__Bacteria|p__Firmicutes|c__Clostridia|o__Clostridiales|f__Peptostreptococcaceae|g__Tepidibacter|s__Tepidibacter_formicigenes	0.5	0.5	0.509259	0.490741
d__Bacteria|p__Firmicutes|c__Clostridia|o__Clostridiales|f__Ruminococcaceae|g__Anaeromassilibacillus|s__Anaeromassilibacillus_sp._Marseille-P3876	0.5	0.5	0.509259	0.490741
d__Bacteria|p__Firmicutes|c__Clostridia|o__Clostridiales|f__Ruminococcaceae|g__Gemmiger	0.5	0.5	0.509259	0.490741
d__Bacteria|p__Firmicutes|c__Clostridia|o__Clostridiales|f__Ruminococcaceae|g__Gemmiger|s__uncultured_Gemmiger_sp.	0.5	0.5	0.509259	0.490741
d__Bacteria|p__Firmicutes|c__Clostridia|o__Clostridiales|f__Ruminococcaceae|g__Hydrogenoanaerobacterium|s__Hydrogenoanaerobacterium_sp._YN3	0.5	0.5	0.5	0.5
d__Bacteria|p__Firmicutes|c__Clostridia|o__Clostridiales|f__Ruminococcaceae|g__Ruminococcaceae_V9D2013_group	0.5	0.5	0.5	0.5
d__Bacteria|p__Firmicutes|c__Clostridia|o__Clostridiales|f__Ruminococcaceae|g__Ruminococcaceae_V9D2013_group|s__Ruminococcaceae_V9D2013_group_unclassified	0.5	0.5	0.5	0.5
d__Bacteria|p__Firmicutes|c__Clostridia|o__Clostridiales|f__Ruminococcaceae|g__Ruminococcus|s__Ruminococcus_sp._W22	0.5	0.5	0.509259	0.490741
d__Bacteria|p__Firmicutes|c__Clostridia|o__Thermoanaerobacterales|f__Family_III	0.5	0.5	0.5	0.509615
d__Bacteria|p__Firmicutes|c__Clostridia|o__Thermoanaerobacterales|f__Family_III|g__Caldicellulosiruptor	0.5	0.5	0.5	0.509615
d__Bacteria|p__Firmicutes|c__Clostridia|o__Thermoanaerobacterales|f__Family_III|g__Caldicellulosiruptor|s__Caldicellulosiruptor_unclassified	0.5	0.5	0.5	0.509615
d__Bacteria|p__Firmicutes|c__Clostridia|o__Thermoanaerobacterales|f__Thermoanaerobacteraceae	0.5	0.5	0.509259	0.490741
d__Bacteria|p__Firmicutes|c__Clostridia|o__Thermoanaerobacterales|f__Thermoanaerobacteraceae|g__Moorella	0.5	0.5	0.509259	0.490741
d__Bacteria|p__Firmicutes|c__Clostridia|o__Thermoanaerobacterales|f__Thermoanaerobacteraceae|g__Moorella|s__Moorella_thermoacetica	0.5	0.5	0.509259	0.490741
d__Bacteria|p__Firmicutes|c__Erysipelotrichia|o__Erysipelotrichales|f__Erysipelotrichaceae|g__Catenisphaera	0.5	0.5	0.509259	0.490741
d__Bacteria|p__Firmicutes|c__Erysipelotrichia|o__Erysipelotrichales|f__Erysipelotrichaceae|g__Catenisphaera|s__Catenisphaera_unclassified	0.5	0.5	0.509259	0.490741
d__Bacteria|p__Firmicutes|c__Erysipelotrichia|o__Erysipelotrichales|f__Erysipelotrichaceae|g__Erysipelatoclostridium|s__Clostridium]_spiroforme	0.5	0.5	0.509259	0.490741
d__Bacteria|p__Firmicutes|c__Erysipelotrichia|o__Erysipelotrichales|f__Erysipelotrichaceae|g__Erysipelothrix	0.5	0.5	0.509259	0.490741
d__Bacteria|p__Firmicutes|c__Erysipelotrichia|o__Erysipelotrichales|f__Erysipelotrichaceae|g__Erysipelothrix|s__Erysipelothrix_unclassified	0.5	0.5	0.509259	0.490741
d__Bacteria|p__Firmicutes|c__Erysipelotrichia|o__Erysipelotrichales|f__Erysipelotrichaceae|g__Holdemania|s__Holdemania_sp._Marseille-P2844	0.5	0.5	0.5	0.5
d__Bacteria|p__Firmicutes|c__Erysipelotrichia|o__Erysipelotrichales|f__Erysipelotrichaceae|g__Merdibacter|s__Merdibacter_massiliensis	0.5	0.5	0.509259	0.490741
d__Bacteria|p__Firmicutes|c__Negativicutes|o__Selenomonadales|f__Selenomonadaceae|g__Selenomonas|s__Selenomonas_flueggei	0.5	0.5	0.509259	0.490741
d__Bacteria|p__Firmicutes|c__Negativicutes|o__Selenomonadales|f__Selenomonadaceae|g__Selenomonas|s__Selenomonas_genomosp._P6_oral_clone_MB3_C41	0.5	0.5	0.509259	0.490741
d__Bacteria|p__Firmicutes|c__Negativicutes|o__Selenomonadales|f__Selenomonadaceae|g__Selenomonas|s__Selenomonas_massiliensis	0.5	0.5	0.5	0.509615
d__Bacteria|p__Firmicutes|c__Negativicutes|o__Veillonellales|f__Veillonellaceae|g__Dialister	0.5	0.5	0.5	0.509615
d__Bacteria|p__Firmicutes|c__Negativicutes|o__Veillonellales|f__Veillonellaceae|g__Dialister|s__uncultured_Dialister_sp.	0.5	0.5	0.5	0.509615
d__Bacteria|p__Firmicutes|c__Negativicutes|o__Veillonellales|f__Veillonellaceae|g__Megasphaera|s__Megasphaera_genomosp._C1	0.5	0.5	0.5	0.509615
d__Bacteria|p__Fusobacteria|c__Fusobacteriia|o__Fusobacteriales|f__Leptotrichiaceae|g__Leptotrichia|s__Leptotrichia_sp._'Oral_Taxon_847'	0.5	0.5	0.509259	0.490741
d__Bacteria|p__Fusobacteria|c__Fusobacteriia|o__Fusobacteriales|f__Leptotrichiaceae|g__Leptotrichia|s__Leptotrichia_sp._oral_clone_EX103	0.5	0.5	0.5	0.509615
d__Bacteria|p__Fusobacteria|c__Fusobacteriia|o__Fusobacteriales|f__Leptotrichiaceae|g__Leptotrichia|s__Leptotrichia_sp._oral_strain_FAC5	0.5	0.5	0.518519	0.491097
d__Bacteria|p__Fusobacteria|c__Fusobacteriia|o__Fusobacteriales|f__Leptotrichiaceae|g__Leptotrichia|s__Leptotrichia_unclassified	0.5	0.5	0.509259	0.500178
d__Bacteria|p__Gemmatimonadetes|c__Gemmatimonadetes	0.5	0.5	0.509259	0.490741
d__Bacteria|p__Gemmatimonadetes|c__Gemmatimonadetes|o__Gemmatimonadales	0.5	0.5	0.509259	0.490741
d__Bacteria|p__Gemmatimonadetes|c__Gemmatimonadetes|o__Gemmatimonadales|f__Gemmatimonadaceae	0.5	0.5	0.509259	0.490741
d__Bacteria|p__Gemmatimonadetes|c__Gemmatimonadetes|o__Gemmatimonadales|f__Gemmatimonadaceae|g__Gemmatimonas	0.5	0.5	0.509259	0.490741
d__Bacteria|p__Gemmatimonadetes|c__Gemmatimonadetes|o__Gemmatimonadales|f__Gemmatimonadaceae|g__Gemmatimonas|s__uncultured_Gemmatimonas_sp.	0.5	0.5	0.509259	0.490741
d__Bacteria|p__Nitrospirae	0.5	0.5	0.5	0.509615
d__Bacteria|p__Nitrospirae|c__Nitrospira	0.5	0.5	0.5	0.509615
d__Bacteria|p__Nitrospirae|c__Nitrospira|o__Nitrospirales	0.5	0.5	0.5	0.509615
d__Bacteria|p__Nitrospirae|c__Nitrospira|o__Nitrospirales|f__Nitrospiraceae	0.5	0.5	0.5	0.509615
d__Bacteria|p__Nitrospirae|c__Nitrospira|o__Nitrospirales|f__Nitrospiraceae|g__Nitrospira	0.5	0.5	0.5	0.509615
d__Bacteria|p__Nitrospirae|c__Nitrospira|o__Nitrospirales|f__Nitrospiraceae|g__Nitrospira|s__Nitrospira_unclassified	0.5	0.5	0.5	0.509615
d__Bacteria|p__Planctomycetes|c__Planctomycetacia|o__Isosphaerales	0.5	0.5	0.509259	0.500178
d__Bacteria|p__Planctomycetes|c__Planctomycetacia|o__Isosphaerales|f__Isosphaeraceae	0.5	0.5	0.509259	0.500178
d__Bacteria|p__Planctomycetes|c__Planctomycetacia|o__Isosphaerales|f__Isosphaeraceae|g__Isosphaeraceae_unclassified	0.5	0.5	0.509259	0.500178
d__Bacteria|p__Planctomycetes|c__Planctomycetacia|o__Isosphaerales|f__Isosphaeraceae|g__Isosphaeraceae_unclassified|s__Isosphaeraceae_unclassified	0.5	0.5	0.509259	0.500178
d__Bacteria|p__Planctomycetes|c__Planctomycetacia|o__Planctomycetales	0.5	0.5	0.509259	0.519053
d__Bacteria|p__Planctomycetes|c__Planctomycetacia|o__Planctomycetales|f__Planctomycetales_unclassified	0.5	0.5	0.5	0.509615
d__Bacteria|p__Planctomycetes|c__Planctomycetacia|o__Planctomycetales|f__Planctomycetales_unclassified|g__Planctomycetales_unclassified	0.5	0.5	0.5	0.509615
d__Bacteria|p__Planctomycetes|c__Planctomycetacia|o__Planctomycetales|f__Planctomycetales_unclassified|g__Planctomycetales_unclassified|s__Planctomycetales_unclassified	0.5	0.5	0.5	0.509615
d__Bacteria|p__Planctomycetes|c__Planctomycetacia|o__Planctomycetales|f__Schlesneriaceae	0.5	0.5	0.509259	0.519053
d__Bacteria|p__Planctomycetes|c__Planctomycetacia|o__Planctomycetales|f__Schlesneriaceae|g__Planctopirus	0.5	0.5	0.509259	0.519053
d__Bacteria|p__Planctomycetes|c__Planctomycetacia|o__Planctomycetales|f__Schlesneriaceae|g__Planctopirus|s__Planctopirus_unclassified	0.5	0.5	0.509259	0.519053
d__Bacteria|p__Planctomycetes|c__Planctomycetia	0.5	0.5	0.5	0.509615
d__Bacteria|p__Planctomycetes|c__Planctomycetia|o__Planctomycetales	0.5	0.5	0.5	0.509615
d__Bacteria|p__Planctomycetes|c__Planctomycetia|o__Planctomycetales|f__Isosphaeraceae	0.5	0.5	0.5	0.509615
d__Bacteria|p__Planctomycetes|c__Planctomycetia|o__Planctomycetales|f__Isosphaeraceae|g__Singulisphaera	0.5	0.5	0.5	0.509615
d__Bacteria|p__Planctomycetes|c__Planctomycetia|o__Planctomycetales|f__Isosphaeraceae|g__Singulisphaera|s__uncultured_Singulisphaera_sp.	0.5	0.5	0.5	0.509615
d__Bacteria|p__Proteobacteria|c__Alphaproteobacteria|o__Acetobacterales	0.5	0.5	0.5	0.509615
d__Bacteria|p__Proteobacteria|c__Alphaproteobacteria|o__Acetobacterales|f__Acetobacteraceae	0.5	0.5	0.5	0.509615
d__Bacteria|p__Proteobacteria|c__Alphaproteobacteria|o__Acetobacterales|f__Acetobacteraceae|g__Gluconobacter	0.5	0.5	0.5	0.509615
d__Bacteria|p__Proteobacteria|c__Alphaproteobacteria|o__Acetobacterales|f__Acetobacteraceae|g__Gluconobacter|s__Gluconobacter_unclassified	0.5	0.5	0.5	0.509615
d__Bacteria|p__Proteobacteria|c__Alphaproteobacteria|o__Caulobacterales|f__Caulobacteraceae|g__Brevundimonas|s__Brevundimonas_sp._0511TES10J6	0.5	0.5	0.5	0.509615
d__Bacteria|p__Proteobacteria|c__Alphaproteobacteria|o__Caulobacterales|f__Caulobacteraceae|g__Caulobacteraceae_unclassified	0.5	0.5	0.5	0.509615
d__Bacteria|p__Proteobacteria|c__Alphaproteobacteria|o__Caulobacterales|f__Caulobacteraceae|g__Caulobacteraceae_unclassified|s__Caulobacteraceae_unclassified	0.5	0.5	0.5	0.509615
d__Bacteria|p__Proteobacteria|c__Alphaproteobacteria|o__Caulobacterales|f__Caulobacteraceae|g__Caulobacter|s__Caulobacter_sp._NW-2013-Rh15	0.5	0.5	0.509259	0.500178
d__Bacteria|p__Proteobacteria|c__Alphaproteobacteria|o__Caulobacterales|f__Caulobacteraceae|g__Caulobacter|s__Caulobacter_unclassified	0.5	0.5	0.509259	0.490741
d__Bacteria|p__Proteobacteria|c__Alphaproteobacteria|o__Caulobacterales|f__Hyphomonadaceae|g__Hirschia	0.5	0.5	0.509259	0.509972
d__Bacteria|p__Proteobacteria|c__Alphaproteobacteria|o__Caulobacterales|f__Hyphomonadaceae|g__Hirschia|s__Hirschia_unclassified	0.5	0.5	0.509259	0.509972
d__Bacteria|p__Proteobacteria|c__Alphaproteobacteria|o__Caulobacterales|f__Parvularculaceae	0.5	0.5	0.509259	0.490741
d__Bacteria|p__Proteobacteria|c__Alphaproteobacteria|o__Caulobacterales|f__Parvularculaceae|g__Amphiplicatus	0.5	0.5	0.509259	0.490741
d__Bacteria|p__Proteobacteria|c__Alphaproteobacteria|o__Caulobacterales|f__Parvularculaceae|g__Amphiplicatus|s__Amphiplicatus_unclassified	0.5	0.5	0.509259	0.490741
d__Bacteria|p__Proteobacteria|c__Alphaproteobacteria|o__Rhizobiales|f__Beijerinckiaceae|g__Psychroglaciecola	0.5	0.5	0.5	0.509615
d__Bacteria|p__Proteobacteria|c__Alphaproteobacteria|o__Rhizobiales|f__Beijerinckiaceae|g__Psychroglaciecola|s__Psychroglaciecola_unclassified	0.5	0.5	0.5	0.509615
d__Bacteria|p__Proteobacteria|c__Alphaproteobacteria|o__Rhizobiales|f__Bradyrhizobiaceae|g__Bradyrhizobium|s__Bradyrhizobium_sp._181TO1SAPT	0.5	0.5	0.509259	0.490741
d__Bacteria|p__Proteobacteria|c__Alphaproteobacteria|o__Rhizobiales|f__Hyphomicrobiaceae|g__Hyphomicrobium	0.5	0.5	0.509259	0.500178
d__Bacteria|p__Proteobacteria|c__Alphaproteobacteria|o__Rhizobiales|f__Hyphomicrobiaceae|g__Hyphomicrobium|s__Hyphomicrobium_sp._enrichment_culture_clone_E48	0.5	0.5	0.509259	0.500178
d__Bacteria|p__Proteobacteria|c__Alphaproteobacteria|o__Rhizobiales|f__Phyllobacteriaceae|g__Mesorhizobium	0.5	0.5	0.518519	0.500712
d__Bacteria|p__Proteobacteria|c__Alphaproteobacteria|o__Rhizobiales|f__Phyllobacteriaceae|g__Mesorhizobium|s__Mesorhizobium_sp.	0.5	0.5	0.518519	0.500712
d__Bacteria|p__Proteobacteria|c__Alphaproteobacteria|o__Rhizobiales|f__Phyllobacteriaceae|g__Mesorhizobium|s__Mesorhizobium_sp._PE3_KH6	0.5	0.5	0.509259	0.500178
d__Bacteria|p__Proteobacteria|c__Alphaproteobacteria|o__Rhizobiales|f__Rhizobiaceae|g__Aureimonas	0.5	0.5	0.5	0.528846
d__Bacteria|p__Proteobacteria|c__Alphaproteobacteria|o__Rhizobiales|f__Rhizobiaceae|g__Aureimonas|s__Aureimonas_unclassified	0.5	0.5	0.5	0.528846
d__Bacteria|p__Proteobacteria|c__Alphaproteobacteria|o__Rhizobiales|f__Rhizobiaceae|g__Falsochrobactrum	0.5	0.5	0.5	0.509615
d__Bacteria|p__Proteobacteria|c__Alphaproteobacteria|o__Rhizobiales|f__Rhizobiaceae|g__Falsochrobactrum|s__Falsochrobactrum_unclassified	0.5	0.5	0.5	0.509615
d__Bacteria|p__Proteobacteria|c__Alphaproteobacteria|o__Rhizobiales|f__Rhizobiaceae|g__Rhizobium	0.5	0.5	0.5	0.528846
d__Bacteria|p__Proteobacteria|c__Alphaproteobacteria|o__Rhizobiales|f__Rhizobiaceae|g__Rhizobium|s__Rhizobium_sp._AS1-101a	0.5	0.5	0.5	0.519231
d__Bacteria|p__Proteobacteria|c__Alphaproteobacteria|o__Rhizobiales|f__Rhizobiaceae|g__Rhizobium|s__Rhizobium_sp._P017	0.5	0.5	0.5	0.509615
d__Bacteria|p__Proteobacteria|c__Alphaproteobacteria|o__Rhizobiales|f__Rhizobiales_Incertae_Sedis|g__Nordella	0.5	0.5	0.509259	0.509615
d__Bacteria|p__Proteobacteria|c__Alphaproteobacteria|o__Rhizobiales|f__Rhizobiales_Incertae_Sedis|g__Nordella|s__Nordella_unclassified	0.5	0.5	0.509259	0.509615
d__Bacteria|p__Proteobacteria|c__Alphaproteobacteria|o__Rhizobiales|f__Xanthobacteraceae|g__Xanthobacteraceae_unclassified	0.5	0.5	0.509259	0.490741
d__Bacteria|p__Proteobacteria|c__Alphaproteobacteria|o__Rhizobiales|f__Xanthobacteraceae|g__Xanthobacteraceae_unclassified|s__Xanthobacteraceae_unclassified	0.5	0.5	0.509259	0.490741
d__Bacteria|p__Proteobacteria|c__Alphaproteobacteria|o__Rhodobacterales|f__Rhodobacteraceae|g__Paracoccus|s__Paracoccus_sp._G200V	0.5	0.5	0.5	0.509615
d__Bacteria|p__Proteobacteria|c__Alphaproteobacteria|o__Sphingomonadales|f__Sphingomonadaceae|g__Altererythrobacter	0.5	0.5	0.509259	0.490741
d__Bacteria|p__Proteobacteria|c__Alphaproteobacteria|o__Sphingomonadales|f__Sphingomonadaceae|g__Altererythrobacter|s__Altererythrobacter_unclassified	0.5	0.5	0.509259	0.490741
d__Bacteria|p__Proteobacteria|c__Alphaproteobacteria|o__Sphingomonadales|f__Sphingomonadaceae|g__Blastomonas|s__Blastomonas_sp.	0.5	0.5	0.509259	0.490741
d__Bacteria|p__Proteobacteria|c__Alphaproteobacteria|o__Sphingomonadales|f__Sphingomonadaceae|g__Ellin6055	0.5	0.5	0.5	0.509615
d__Bacteria|p__Proteobacteria|c__Alphaproteobacteria|o__Sphingomonadales|f__Sphingomonadaceae|g__Ellin6055|s__Ellin6055_unclassified	0.5	0.5	0.5	0.509615
d__Bacteria|p__Proteobacteria|c__Alphaproteobacteria|o__Sphingomonadales|f__Sphingomonadaceae|g__Qipengyuania	0.5	0.5	0.509259	0.500534
d__Bacteria|p__Proteobacteria|c__Alphaproteobacteria|o__Sphingomonadales|f__Sphingomonadaceae|g__Qipengyuania|s__Qipengyuania_unclassified	0.5	0.5	0.509259	0.500534
d__Bacteria|p__Proteobacteria|c__Alphaproteobacteria|o__Sphingomonadales|f__Sphingomonadaceae|g__Sphingobium|s__Sphingobium_yanoikuyae	0.5	0.5	0.518519	0.501068
d__Bacteria|p__Proteobacteria|c__Alphaproteobacteria|o__Sphingomonadales|f__Sphingomonadaceae|g__Sphingomonas|s__Sphingomonas_koreensis	0.5	0.5	0.509259	0.490741
d__Bacteria|p__Proteobacteria|c__Alphaproteobacteria|o__Sphingomonadales|f__Sphingomonadaceae|g__Sphingomonas|s__Sphingomonas_sp.	0.5	0.5	0.5	0.509615
d__Bacteria|p__Proteobacteria|c__Alphaproteobacteria|o__Sphingomonadales|f__Sphingomonadaceae|g__Sphingomonas|s__Sphingomonas_sp._F5	0.5	0.5	0.5	0.5
d__Bacteria|p__Proteobacteria|c__Alphaproteobacteria|o__Sphingomonadales|f__Sphingomonadaceae|g__Sphingomonas|s__Sphingomonas_sp._Sph16	0.5	0.5	0.509259	0.490741
d__Bacteria|p__Proteobacteria|c__Alphaproteobacteria|o__Sphingomonadales|f__Sphingomonadaceae|g__Sphingopyxis|s__uncultured_Sphingopyxis_sp.	0.5	0.5	0.527778	0.537927
d__Bacteria|p__Proteobacteria|c__Alphaproteobacteria|o__Sphingomonadales|f__Sphingomonadaceae|g__Sphingorhabdus	0.5	0.5	0.509259	0.490741
d__Bacteria|p__Proteobacteria|c__Alphaproteobacteria|o__Sphingomonadales|f__Sphingomonadaceae|g__Sphingorhabdus|s__Sphingorhabdus_unclassified	0.5	0.5	0.509259	0.490741
d__Bacteria|p__Proteobacteria|c__Betaproteobacteria|o__Burkholderiales|f__Alcaligenaceae	0.5	0.5	0.518519	0.481481
d__Bacteria|p__Proteobacteria|c__Betaproteobacteria|o__Burkholderiales|f__Alcaligenaceae|g__Bordetella	0.5	0.5	0.509259	0.490741
d__Bacteria|p__Proteobacteria|c__Betaproteobacteria|o__Burkholderiales|f__Alcaligenaceae|g__Bordetella|s__Bordetella_sp._R-8	0.5	0.5	0.509259	0.490741
d__Bacteria|p__Proteobacteria|c__Betaproteobacteria|o__Burkholderiales|f__Alcaligenaceae|g__Pusillimonas	0.5	0.5	0.509259	0.490741
d__Bacteria|p__Proteobacteria|c__Betaproteobacteria|o__Burkholderiales|f__Alcaligenaceae|g__Pusillimonas|s__Pusillimonas_sp._MSTy28SBO3	0.5	0.5	0.509259	0.490741
d__Bacteria|p__Proteobacteria|c__Betaproteobacteria|o__Burkholderiales|f__Burkholderiaceae	0.5	0.5	0.5	0.509615
d__Bacteria|p__Proteobacteria|c__Betaproteobacteria|o__Burkholderiales|f__Burkholderiaceae|g__Ralstonia	0.5	0.5	0.5	0.509615
d__Bacteria|p__Proteobacteria|c__Betaproteobacteria|o__Burkholderiales|f__Burkholderiaceae|g__Ralstonia|s__uncultured_Ralstonia_sp.	0.5	0.5	0.5	0.509615
d__Bacteria|p__Proteobacteria|c__Betaproteobacteria|o__Burkholderiales|f__Comamonadaceae|g__Acidovorax	0.5	0.5	0.5	0.509615
d__Bacteria|p__Proteobacteria|c__Betaproteobacteria|o__Burkholderiales|f__Comamonadaceae|g__Acidovorax|s__uncultured_Acidovorax_sp.	0.5	0.5	0.5	0.509615
d__Bacteria|p__Proteobacteria|c__Betaproteobacteria|o__Burkholderiales|f__Comamonadaceae|g__Comamonas	0.5	0.5	0.5	0.519231
d__Bacteria|p__Proteobacteria|c__Betaproteobacteria|o__Burkholderiales|f__Comamonadaceae|g__Comamonas|s__Comamonas_terrigena	0.5	0.5	0.5	0.509615
d__Bacteria|p__Proteobacteria|c__Betaproteobacteria|o__Burkholderiales|f__Comamonadaceae|g__Comamonas|s__uncultured_Comamonas_sp.	0.5	0.5	0.5	0.519231
d__Bacteria|p__Proteobacteria|c__Betaproteobacteria|o__Burkholderiales|f__Sutterellaceae|g__Parasutterella	0.5	0.5	0.5	0.509615
d__Bacteria|p__Proteobacteria|c__Betaproteobacteria|o__Burkholderiales|f__Sutterellaceae|g__Parasutterella|s__uncultured_Parasutterella_sp.	0.5	0.5	0.5	0.509615
d__Bacteria|p__Proteobacteria|c__Betaproteobacteria|o__Neisseriales	0.5	0.5	0.546296	0.489672
d__Bacteria|p__Proteobacteria|c__Betaproteobacteria|o__Neisseriales|f__Neisseriaceae	0.5	0.5	0.546296	0.489672
d__Bacteria|p__Proteobacteria|c__Betaproteobacteria|o__Neisseriales|f__Neisseriaceae|g__Eikenella	0.5	0.5	0.518519	0.509259
d__Bacteria|p__Proteobacteria|c__Betaproteobacteria|o__Neisseriales|f__Neisseriaceae|g__Eikenella|s__uncultured_Eikenella_sp.	0.5	0.5	0.518519	0.509259
d__Bacteria|p__Proteobacteria|c__Betaproteobacteria|o__Neisseriales|f__Neisseriaceae|g__Neisseria	0.5	0.5	0.527778	0.481303
d__Bacteria|p__Proteobacteria|c__Betaproteobacteria|o__Neisseriales|f__Neisseriaceae|g__Neisseriaceae_unclassified	0.5	0.5	0.5	0.509615
d__Bacteria|p__Proteobacteria|c__Betaproteobacteria|o__Neisseriales|f__Neisseriaceae|g__Neisseriaceae_unclassified|s__Neisseriaceae_unclassified	0.5	0.5	0.5	0.509615
d__Bacteria|p__Proteobacteria|c__Betaproteobacteria|o__Neisseriales|f__Neisseriaceae|g__Neisseria|s__Neisseria_elongata	0.5	0.5	0.527778	0.481303
d__Bacteria|p__Proteobacteria|c__Betaproteobacteria|o__Nitrosomonadales	0.5	0.5	0.518519	0.481481
d__Bacteria|p__Proteobacteria|c__Betaproteobacteria|o__Nitrosomonadales|f__Sterolibacteriaceae	0.5	0.5	0.518519	0.481481
d__Bacteria|p__Proteobacteria|c__Betaproteobacteria|o__Nitrosomonadales|f__Sterolibacteriaceae|g__Methyloversatilis	0.5	0.5	0.518519	0.481481
d__Bacteria|p__Proteobacteria|c__Betaproteobacteria|o__Nitrosomonadales|f__Sterolibacteriaceae|g__Methyloversatilis|s__uncultured_Methyloversatilis_sp.	0.5	0.5	0.518519	0.481481
d__Bacteria|p__Proteobacteria|c__Betaproteobacteria|o__Rhodocyclales	0.5	0.5	0.509259	0.490741
d__Bacteria|p__Proteobacteria|c__Betaproteobacteria|o__Rhodocyclales|f__Azonexaceae	0.5	0.5	0.509259	0.490741
d__Bacteria|p__Proteobacteria|c__Betaproteobacteria|o__Rhodocyclales|f__Azonexaceae|g__Dechloromonas	0.5	0.5	0.509259	0.490741
d__Bacteria|p__Proteobacteria|c__Betaproteobacteria|o__Rhodocyclales|f__Azonexaceae|g__Dechloromonas|s__uncultured_Dechloromonas_sp.	0.5	0.5	0.509259	0.490741
d__Bacteria|p__Proteobacteria|c__Betaproteobacteria|o__Rhodocyclales|f__Rhodocyclaceae	0.5	0.5	0.509259	0.490741
d__Bacteria|p__Proteobacteria|c__Betaproteobacteria|o__Rhodocyclales|f__Rhodocyclaceae|g__Rhodocyclaceae_unclassified	0.5	0.5	0.509259	0.490741
d__Bacteria|p__Proteobacteria|c__Betaproteobacteria|o__Rhodocyclales|f__Rhodocyclaceae|g__Rhodocyclaceae_unclassified|s__Rhodocyclaceae_unclassified	0.5	0.5	0.509259	0.490741
d__Bacteria|p__Proteobacteria|c__Deltaproteobacteria|o__Bdellovibrionales	0.5	0.5	0.5	0.519231
d__Bacteria|p__Proteobacteria|c__Deltaproteobacteria|o__Bdellovibrionales|f__Bdellovibrionaceae	0.5	0.5	0.5	0.519231
d__Bacteria|p__Proteobacteria|c__Deltaproteobacteria|o__Bdellovibrionales|f__Bdellovibrionaceae|g__Bdellovibrio	0.5	0.5	0.5	0.519231
d__Bacteria|p__Proteobacteria|c__Deltaproteobacteria|o__Bdellovibrionales|f__Bdellovibrionaceae|g__Bdellovibrio|s__Bdellovibrio_unclassified	0.5	0.5	0.5	0.519231
d__Bacteria|p__Proteobacteria|c__Deltaproteobacteria|o__Deltaproteobacteria_unclassified	0.5	0.5	0.509259	0.490741
d__Bacteria|p__Proteobacteria|c__Deltaproteobacteria|o__Deltaproteobacteria_unclassified|f__Deltaproteobacteria_unclassified	0.5	0.5	0.509259	0.490741
d__Bacteria|p__Proteobacteria|c__Deltaproteobacteria|o__Deltaproteobacteria_unclassified|f__Deltaproteobacteria_unclassified|g__Deltaproteobacteria_unclassified	0.5	0.5	0.509259	0.490741
d__Bacteria|p__Proteobacteria|c__Deltaproteobacteria|o__Deltaproteobacteria_unclassified|f__Deltaproteobacteria_unclassified|g__Deltaproteobacteria_unclassified|s__Deltaproteobacteria_unclassified	0.5	0.5	0.509259	0.490741
d__Bacteria|p__Proteobacteria|c__Deltaproteobacteria|o__Myxococcales	0.5	0.5	0.509259	0.500178
d__Bacteria|p__Proteobacteria|c__Deltaproteobacteria|o__Myxococcales|f__Haliangiaceae	0.5	0.5	0.5	0.509615
d__Bacteria|p__Proteobacteria|c__Deltaproteobacteria|o__Myxococcales|f__Haliangiaceae|g__Haliangium	0.5	0.5	0.5	0.509615
d__Bacteria|p__Proteobacteria|c__Deltaproteobacteria|o__Myxococcales|f__Haliangiaceae|g__Haliangium|s__Haliangium_unclassified	0.5	0.5	0.5	0.509615
d__Bacteria|p__Proteobacteria|c__Deltaproteobacteria|o__Myxococcales|f__Polyangiaceae	0.5	0.5	0.509259	0.490741
d__Bacteria|p__Proteobacteria|c__Deltaproteobacteria|o__Myxococcales|f__Polyangiaceae|g__Pajaroellobacter	0.5	0.5	0.509259	0.490741
d__Bacteria|p__Proteobacteria|c__Deltaproteobacteria|o__Myxococcales|f__Polyangiaceae|g__Pajaroellobacter|s__Pajaroellobacter_unclassified	0.5	0.5	0.509259	0.490741
d__Bacteria|p__Proteobacteria|c__Gammaproteobacteria|o__Aeromonadales|f__Aeromonadaceae|g__Aeromonas|s__Aeromonas_schubertii	0.5	0.5	0.5	0.509615
d__Bacteria|p__Proteobacteria|c__Gammaproteobacteria|o__Aeromonadales|f__Aeromonadales_unclassified	0.5	0.5	0.5	0.509615
d__Bacteria|p__Proteobacteria|c__Gammaproteobacteria|o__Aeromonadales|f__Aeromonadales_unclassified|g__Aeromonadales_unclassified	0.5	0.5	0.5	0.509615
d__Bacteria|p__Proteobacteria|c__Gammaproteobacteria|o__Aeromonadales|f__Aeromonadales_unclassified|g__Aeromonadales_unclassified|s__Aeromonadales_unclassified	0.5	0.5	0.5	0.509615
d__Bacteria|p__Proteobacteria|c__Gammaproteobacteria|o__Betaproteobacteriales|f__Burkholderiaceae|g__Brachymonas	0.5	0.5	0.509259	0.490741
d__Bacteria|p__Proteobacteria|c__Gammaproteobacteria|o__Betaproteobacteriales|f__Burkholderiaceae|g__Brachymonas|s__Brachymonas_unclassified	0.5	0.5	0.509259	0.490741
d__Bacteria|p__Proteobacteria|c__Gammaproteobacteria|o__Betaproteobacteriales|f__Burkholderiaceae|g__Caenimonas	0.5	0.5	0.509259	0.500178
d__Bacteria|p__Proteobacteria|c__Gammaproteobacteria|o__Betaproteobacteriales|f__Burkholderiaceae|g__Caenimonas|s__Caenimonas_unclassified	0.5	0.5	0.509259	0.500178
d__Bacteria|p__Proteobacteria|c__Gammaproteobacteria|o__Betaproteobacteriales|f__Burkholderiaceae|g__Candidatus_Protistobacter	0.5	0.5	0.509259	0.490741
d__Bacteria|p__Proteobacteria|c__Gammaproteobacteria|o__Betaproteobacteriales|f__Burkholderiaceae|g__Candidatus_Protistobacter|s__Candidatus_Protistobacter_unclassified	0.5	0.5	0.509259	0.490741
d__Bacteria|p__Proteobacteria|c__Gammaproteobacteria|o__Betaproteobacteriales|f__Burkholderiaceae|g__Janthinobacterium	0.5	0.5	0.5	0.509615
d__Bacteria|p__Proteobacteria|c__Gammaproteobacteria|o__Betaproteobacteriales|f__Burkholderiaceae|g__Janthinobacterium|s__Janthinobacterium_unclassified	0.5	0.5	0.5	0.509615
d__Bacteria|p__Proteobacteria|c__Gammaproteobacteria|o__Betaproteobacteriales|f__Burkholderiaceae|g__Lautropia	0.5	0.5	0.518519	0.491097
d__Bacteria|p__Proteobacteria|c__Gammaproteobacteria|o__Betaproteobacteriales|f__Burkholderiaceae|g__Lautropia|s__Lautropia_unclassified	0.5	0.5	0.518519	0.491097
d__Bacteria|p__Proteobacteria|c__Gammaproteobacteria|o__Betaproteobacteriales|f__Burkholderiaceae|g__Limnobacter	0.5	0.5	0.527778	0.50089
d__Bacteria|p__Proteobacteria|c__Gammaproteobacteria|o__Betaproteobacteriales|f__Burkholderiaceae|g__Limnobacter|s__Limnobacter_unclassified	0.5	0.5	0.527778	0.50089
d__Bacteria|p__Proteobacteria|c__Gammaproteobacteria|o__Betaproteobacteriales|f__Burkholderiaceae|g__Massilia	0.5	0.5	0.509259	0.490741
d__Bacteria|p__Proteobacteria|c__Gammaproteobacteria|o__Betaproteobacteriales|f__Burkholderiaceae|g__Massilia|s__Massilia_unclassified	0.5	0.5	0.509259	0.490741
d__Bacteria|p__Proteobacteria|c__Gammaproteobacteria|o__Betaproteobacteriales|f__Neisseriaceae|g__Kingella	0.5	0.5	0.509259	0.490741
d__Bacteria|p__Proteobacteria|c__Gammaproteobacteria|o__Betaproteobacteriales|f__Neisseriaceae|g__Kingella|s__Kingella_unclassified	0.5	0.5	0.509259	0.490741
d__Bacteria|p__Proteobacteria|c__Gammaproteobacteria|o__Betaproteobacteriales|f__Rhodocyclaceae|g__Zoogloea	0.5	0.5	0.5	0.509615
d__Bacteria|p__Proteobacteria|c__Gammaproteobacteria|o__Betaproteobacteriales|f__Rhodocyclaceae|g__Zoogloea|s__Zoogloea_unclassified	0.5	0.5	0.5	0.509615
d__Bacteria|p__Proteobacteria|c__Gammaproteobacteria|o__Betaproteobacteriales|f__SC-I-84	0.5	0.5	0.509259	0.490741
d__Bacteria|p__Proteobacteria|c__Gammaproteobacteria|o__Betaproteobacteriales|f__SC-I-84|g__SC-I-84_unclassified	0.5	0.5	0.509259	0.490741
d__Bacteria|p__Proteobacteria|c__Gammaproteobacteria|o__Betaproteobacteriales|f__SC-I-84|g__SC-I-84_unclassified|s__SC-I-84_unclassified	0.5	0.5	0.509259	0.490741
d__Bacteria|p__Proteobacteria|c__Gammaproteobacteria|o__Cardiobacteriales|f__Cardiobacteriaceae|g__Cardiobacterium|s__Cardiobacterium_hominis	0.5	0.5	0.527778	0.482016
d__Bacteria|p__Proteobacteria|c__Gammaproteobacteria|o__Cellvibrionales|f__Cellvibrionaceae	0.5	0.5	0.509259	0.490741
d__Bacteria|p__Proteobacteria|c__Gammaproteobacteria|o__Cellvibrionales|f__Cellvibrionaceae|g__Aestuariicella	0.5	0.5	0.509259	0.490741
d__Bacteria|p__Proteobacteria|c__Gammaproteobacteria|o__Cellvibrionales|f__Cellvibrionaceae|g__Aestuariicella|s__Aestuariicella_unclassified	0.5	0.5	0.509259	0.490741
d__Bacteria|p__Proteobacteria|c__Gammaproteobacteria|o__Enterobacterales|f__Enterobacteriaceae|g__Cronobacter	0.5	0.5	0.509259	0.490741
d__Bacteria|p__Proteobacteria|c__Gammaproteobacteria|o__Enterobacterales|f__Enterobacteriaceae|g__Cronobacter|s__Cronobacter_sakazakii	0.5	0.5	0.509259	0.490741
d__Bacteria|p__Proteobacteria|c__Gammaproteobacteria|o__Enterobacterales|f__Enterobacteriaceae|g__Enterobacter|s__Enterobacter_cloacae	0.5	0.5	0.509259	0.500534
d__Bacteria|p__Proteobacteria|c__Gammaproteobacteria|o__Enterobacterales|f__Enterobacteriaceae|g__Enterobacter|s__Enterobacter_sp._ASII-3	0.5	0.5	0.509259	0.490741
d__Bacteria|p__Proteobacteria|c__Gammaproteobacteria|o__Enterobacterales|f__Enterobacteriaceae|g__Escherichia|s__Escherichia_coli	0.5	0.5	0.509259	0.490741
d__Bacteria|p__Proteobacteria|c__Gammaproteobacteria|o__Enterobacterales|f__Enterobacteriaceae|g__Raoultella|s__Raoultella_planticola	0.5	0.5	0.5	0.519231
d__Bacteria|p__Proteobacteria|c__Gammaproteobacteria|o__Enterobacterales|f__Enterobacteriaceae|g__Salmonella|s__Salmonella_sp.	0.5	0.5	0.509259	0.490741
d__Bacteria|p__Proteobacteria|c__Gammaproteobacteria|o__Enterobacterales|f__Erwiniaceae	0.5	0.5	0.527778	0.491453
d__Bacteria|p__Proteobacteria|c__Gammaproteobacteria|o__Enterobacterales|f__Erwiniaceae|g__Pantoea	0.5	0.5	0.518519	0.500712
d__Bacteria|p__Proteobacteria|c__Gammaproteobacteria|o__Enterobacterales|f__Erwiniaceae|g__Pantoea|s__Pantoea_sp._MG-2011-90-GD	0.5	0.5	0.5	0.519231
d__Bacteria|p__Proteobacteria|c__Gammaproteobacteria|o__Enterobacterales|f__Erwiniaceae|g__Pantoea|s__uncultured_Pantoea_sp.	0.5	0.5	0.518519	0.481481
d__Bacteria|p__Proteobacteria|c__Gammaproteobacteria|o__Enterobacterales|f__Erwiniaceae|g__Tatumella	0.5	0.5	0.509259	0.490741
d__Bacteria|p__Proteobacteria|c__Gammaproteobacteria|o__Enterobacterales|f__Erwiniaceae|g__Tatumella|s__Tatumella_terrea	0.5	0.5	0.509259	0.490741
d__Bacteria|p__Proteobacteria|c__Gammaproteobacteria|o__Enterobacterales|f__Yersiniaceae|g__Rahnella	0.5	0.5	0.527778	0.472222
d__Bacteria|p__Proteobacteria|c__Gammaproteobacteria|o__Enterobacterales|f__Yersiniaceae|g__Rahnella|s__Rahnella_aquatilis	0.5	0.5	0.527778	0.472222
d__Bacteria|p__Proteobacteria|c__Gammaproteobacteria|o__Enterobacteriales|f__Enterobacteriaceae|g__Providencia	0.5	0.5	0.527778	0.472222
d__Bacteria|p__Proteobacteria|c__Gammaproteobacteria|o__Enterobacteriales|f__Enterobacteriaceae|g__Providencia|s__Providencia_unclassified	0.5	0.5	0.527778	0.472222
d__Bacteria|p__Proteobacteria|c__Gammaproteobacteria|o__Ga0077536	0.5	0.5	0.509259	0.500178
d__Bacteria|p__Proteobacteria|c__Gammaproteobacteria|o__Ga0077536|f__Ga0077536_unclassified	0.5	0.5	0.509259	0.500178
d__Bacteria|p__Proteobacteria|c__Gammaproteobacteria|o__Ga0077536|f__Ga0077536_unclassified|g__Ga0077536_unclassified	0.5	0.5	0.509259	0.500178
d__Bacteria|p__Proteobacteria|c__Gammaproteobacteria|o__Ga0077536|f__Ga0077536_unclassified|g__Ga0077536_unclassified|s__Ga0077536_unclassified	0.5	0.5	0.509259	0.500178
d__Bacteria|p__Proteobacteria|c__Gammaproteobacteria|o__Gammaproteobacteria_Incertae_Sedis	0.5	0.5	0.509259	0.509615
d__Bacteria|p__Proteobacteria|c__Gammaproteobacteria|o__Gammaproteobacteria_Incertae_Sedis|f__Unknown_Family	0.5	0.5	0.509259	0.509615
d__Bacteria|p__Proteobacteria|c__Gammaproteobacteria|o__Gammaproteobacteria_Incertae_Sedis|f__Unknown_Family|g__Acidibacter	0.5	0.5	0.509259	0.500178
d__Bacteria|p__Proteobacteria|c__Gammaproteobacteria|o__Gammaproteobacteria_Incertae_Sedis|f__Unknown_Family|g__Acidibacter|s__Acidibacter_unclassified	0.5	0.5	0.509259	0.500178
d__Bacteria|p__Proteobacteria|c__Gammaproteobacteria|o__Gammaproteobacteria_Incertae_Sedis|f__Unknown_Family|g__Candidatus_Berkiella	0.5	0.5	0.5	0.509615
d__Bacteria|p__Proteobacteria|c__Gammaproteobacteria|o__Gammaproteobacteria_Incertae_Sedis|f__Unknown_Family|g__Candidatus_Berkiella|s__Candidatus_Berkiella_unclassified	0.5	0.5	0.5	0.509615
d__Bacteria|p__Proteobacteria|c__Gammaproteobacteria|o__Oceanospirillales|f__Nitrincolaceae|g__Neptuniibacter	0.5	0.5	0.509259	0.490741
d__Bacteria|p__Proteobacteria|c__Gammaproteobacteria|o__Oceanospirillales|f__Nitrincolaceae|g__Neptuniibacter|s__Neptuniibacter_unclassified	0.5	0.5	0.509259	0.490741
d__Bacteria|p__Proteobacteria|c__Gammaproteobacteria|o__Oceanospirillales|f__Oceanospirillaceae	0.5	0.5	0.5	0.509615
d__Bacteria|p__Proteobacteria|c__Gammaproteobacteria|o__Oceanospirillales|f__Oceanospirillaceae|g__Oleispira	0.5	0.5	0.5	0.509615
d__Bacteria|p__Proteobacteria|c__Gammaproteobacteria|o__Oceanospirillales|f__Oceanospirillaceae|g__Oleispira|s__uncultured_Oleispira_sp.	0.5	0.5	0.5	0.509615
d__Bacteria|p__Proteobacteria|c__Gammaproteobacteria|o__Oceanospirillales|f__Pseudohongiellaceae	0.5	0.5	0.509259	0.490741
d__Bacteria|p__Proteobacteria|c__Gammaproteobacteria|o__Oceanospirillales|f__Pseudohongiellaceae|g__Pseudohongiella	0.5	0.5	0.509259	0.490741
d__Bacteria|p__Proteobacteria|c__Gammaproteobacteria|o__Oceanospirillales|f__Pseudohongiellaceae|g__Pseudohongiella|s__Pseudohongiella_unclassified	0.5	0.5	0.509259	0.490741
d__Bacteria|p__Proteobacteria|c__Gammaproteobacteria|o__Oceanospirillales|f__SS1-B-06-26	0.5	0.5	0.5	0.509615
d__Bacteria|p__Proteobacteria|c__Gammaproteobacteria|o__Oceanospirillales|f__SS1-B-06-26|g__SS1-B-06-26_unclassified	0.5	0.5	0.5	0.509615
d__Bacteria|p__Proteobacteria|c__Gammaproteobacteria|o__Oceanospirillales|f__SS1-B-06-26|g__SS1-B-06-26_unclassified|s__SS1-B-06-26_unclassified	0.5	0.5	0.5	0.509615
d__Bacteria|p__Proteobacteria|c__Gammaproteobacteria|o__Pasteurellales|f__Pasteurellaceae|g__Haemophilus|s__Haemophilus_sp._'paraurethrae'	0.5	0.5	0.509259	0.490741
d__Bacteria|p__Proteobacteria|c__Gammaproteobacteria|o__Pasteurellales|f__Pasteurellaceae|g__Haemophilus|s__Haemophilus_sp._oral_clone_JM053	0.5	0.5	0.509259	0.490741
d__Bacteria|p__Proteobacteria|c__Gammaproteobacteria|o__Pasteurellales|f__Pasteurellaceae|g__Haemophilus|s__Haemophilus_unclassified	0.5	0.5	0.509259	0.490741
d__Bacteria|p__Proteobacteria|c__Gammaproteobacteria|o__Pseudomonadales|f__Moraxellaceae|g__Acinetobacter|s__Acinetobacter_qingfengensis	0.5	0.5	0.5	0.509615
d__Bacteria|p__Proteobacteria|c__Gammaproteobacteria|o__Pseudomonadales|f__Moraxellaceae|g__Acinetobacter|s__Acinetobacter_septicus	0.5	0.5	0.5	0.509615
d__Bacteria|p__Proteobacteria|c__Gammaproteobacteria|o__Pseudomonadales|f__Moraxellaceae|g__Acinetobacter|s__Acinetobacter_sp._109	0.5	0.5	0.555556	0.454416
d__Bacteria|p__Proteobacteria|c__Gammaproteobacteria|o__Pseudomonadales|f__Moraxellaceae|g__Acinetobacter|s__Acinetobacter_sp._MG-2011-22-CW	0.5	0.5	0.527778	0.48166
d__Bacteria|p__Proteobacteria|c__Gammaproteobacteria|o__Pseudomonadales|f__Moraxellaceae|g__Acinetobacter|s__Acinetobacter_unclassified	0.5	0.5	0.5	0.5
d__Bacteria|p__Proteobacteria|c__Gammaproteobacteria|o__Pseudomonadales|f__Moraxellaceae|g__Alkanindiges	0.5	0.5	0.5	0.509615
d__Bacteria|p__Proteobacteria|c__Gammaproteobacteria|o__Pseudomonadales|f__Moraxellaceae|g__Alkanindiges|s__Alkanindiges_unclassified	0.5	0.5	0.5	0.509615
d__Bacteria|p__Proteobacteria|c__Gammaproteobacteria|o__Pseudomonadales|f__Pseudomonadaceae|g__Pseudomonas|s__Pseudomonas_aeruginosa	0.5	0.5	0.5	0.509615
d__Bacteria|p__Proteobacteria|c__Gammaproteobacteria|o__Pseudomonadales|f__Pseudomonadaceae|g__Pseudomonas|s__Pseudomonas_brenneri	0.5	0.5	0.5	0.509615
d__Bacteria|p__Proteobacteria|c__Gammaproteobacteria|o__Pseudomonadales|f__Pseudomonadaceae|g__Pseudomonas|s__Pseudomonas_koreensis	0.5	0.5	0.527778	0.472222
d__Bacteria|p__Proteobacteria|c__Gammaproteobacteria|o__Pseudomonadales|f__Pseudomonadaceae|g__Pseudomonas|s__Pseudomonas_migulae	0.5	0.5	0.509259	0.500178
d__Bacteria|p__Proteobacteria|c__Gammaproteobacteria|o__Pseudomonadales|f__Pseudomonadaceae|g__Pseudomonas|s__Pseudomonas_monteilii	0.5	0.5	0.509259	0.519053
d__Bacteria|p__Proteobacteria|c__Gammaproteobacteria|o__Pseudomonadales|f__Pseudomonadaceae|g__Pseudomonas|s__Pseudomonas_nitroreducens	0.5	0.5	0.509259	0.490741
d__Bacteria|p__Proteobacteria|c__Gammaproteobacteria|o__Pseudomonadales|f__Pseudomonadaceae|g__Pseudomonas|s__Pseudomonas_plecoglossicida	0.5	0.5	0.5	0.5
d__Bacteria|p__Proteobacteria|c__Gammaproteobacteria|o__Pseudomonadales|f__Pseudomonadaceae|g__Pseudomonas|s__Pseudomonas_putida	0.5	0.5	0.5	0.509615
d__Bacteria|p__Proteobacteria|c__Gammaproteobacteria|o__Pseudomonadales|f__Pseudomonadaceae|g__Pseudomonas|s__Pseudomonas_sp._AO2_08	0.5	0.5	0.518519	0.509972
d__Bacteria|p__Proteobacteria|c__Gammaproteobacteria|o__Pseudomonadales|f__Pseudomonadaceae|g__Pseudomonas|s__Pseudomonas_sp._LHYT-3	0.5	0.5	0.509259	0.490741
d__Bacteria|p__Proteobacteria|c__Gammaproteobacteria|o__Pseudomonadales|f__Pseudomonadaceae|g__Pseudomonas|s__Pseudomonas_sp._es8	0.5	0.5	0.509259	0.490741
d__Bacteria|p__Proteobacteria|c__Gammaproteobacteria|o__Pseudomonadales|f__Pseudomonadaceae|g__Pseudomonas|s__Pseudomonas_xanthomarina	0.5	0.5	0.509259	0.490741
d__Bacteria|p__Proteobacteria|c__Gammaproteobacteria|o__R7C24	0.5	0.5	0.5	0.509615
d__Bacteria|p__Proteobacteria|c__Gammaproteobacteria|o__R7C24|f__R7C24_unclassified	0.5	0.5	0.5	0.509615
d__Bacteria|p__Proteobacteria|c__Gammaproteobacteria|o__R7C24|f__R7C24_unclassified|g__R7C24_unclassified	0.5	0.5	0.5	0.509615
d__Bacteria|p__Proteobacteria|c__Gammaproteobacteria|o__R7C24|f__R7C24_unclassified|g__R7C24_unclassified|s__R7C24_unclassified	0.5	0.5	0.5	0.509615
d__Bacteria|p__Proteobacteria|c__Gammaproteobacteria|o__Salinisphaerales|f__Solimonadaceae|g__Hydrocarboniphaga	0.5	0.5	0.5	0.509615
d__Bacteria|p__Proteobacteria|c__Gammaproteobacteria|o__Salinisphaerales|f__Solimonadaceae|g__Hydrocarboniphaga|s__Hydrocarboniphaga_unclassified	0.5	0.5	0.5	0.509615
d__Bacteria|p__Proteobacteria|c__Gammaproteobacteria|o__Xanthomonadales|f__Xanthomonadaceae|g__Lysobacter	0.5	0.5	0.509259	0.490741
d__Bacteria|p__Proteobacteria|c__Gammaproteobacteria|o__Xanthomonadales|f__Xanthomonadaceae|g__Lysobacter|s__uncultured_Lysobacter_sp.	0.5	0.5	0.509259	0.490741
d__Bacteria|p__Proteobacteria|c__Gammaproteobacteria|o__Xanthomonadales|f__Xanthomonadaceae|g__Xylella	0.5	0.5	0.509259	0.490741
d__Bacteria|p__Proteobacteria|c__Gammaproteobacteria|o__Xanthomonadales|f__Xanthomonadaceae|g__Xylella|s__Xylella_unclassified	0.5	0.5	0.509259	0.490741
d__Bacteria|p__Spirochaetes|c__Spirochaetes_unclassified	0.5	0.5	0.5	0.509615
d__Bacteria|p__Spirochaetes|c__Spirochaetes_unclassified|o__Spirochaetes_unclassified	0.5	0.5	0.5	0.509615
d__Bacteria|p__Spirochaetes|c__Spirochaetes_unclassified|o__Spirochaetes_unclassified|f__Spirochaetes_unclassified	0.5	0.5	0.5	0.509615
d__Bacteria|p__Spirochaetes|c__Spirochaetes_unclassified|o__Spirochaetes_unclassified|f__Spirochaetes_unclassified|g__Spirochaetes_unclassified	0.5	0.5	0.5	0.509615
d__Bacteria|p__Spirochaetes|c__Spirochaetes_unclassified|o__Spirochaetes_unclassified|f__Spirochaetes_unclassified|g__Spirochaetes_unclassified|s__Spirochaetes_unclassified	0.5	0.5	0.5	0.509615
d__Bacteria|p__Spirochaetes|c__Spirochaetia|o__Spirochaetales|f__Spirochaetaceae|g__Treponema	0.5	0.5	0.5	0.509615
d__Bacteria|p__Spirochaetes|c__Spirochaetia|o__Spirochaetales|f__Spirochaetaceae|g__Treponema_2	0.5	0.5	0.5	0.509615
d__Bacteria|p__Spirochaetes|c__Spirochaetia|o__Spirochaetales|f__Spirochaetaceae|g__Treponema_2|s__Treponema_2_unclassified	0.5	0.5	0.5	0.509615
d__Bacteria|p__Spirochaetes|c__Spirochaetia|o__Spirochaetales|f__Spirochaetaceae|g__Treponema|s__uncultured_Treponema_sp.	0.5	0.5	0.5	0.509615
d__Bacteria|p__Synergistetes|c__Synergistia|o__Synergistales|f__Synergistaceae|g__Pyramidobacter|s__uncultured_Pyramidobacter_sp.	0.5	0.5	0.527778	0.472222
d__Bacteria|p__Synergistetes|c__Synergistia|o__Synergistales|f__Synergistaceae|g__Synergistes|s__uncultured_Synergistes_sp.	0.5	0.5	0.509259	0.490741
d__Bacteria|p__Tenericutes|c__Mollicutes|o__Mycoplasmatales	0.5	0.5	0.5	0.548077
d__Bacteria|p__Tenericutes|c__Mollicutes|o__Mycoplasmatales|f__Mycoplasmataceae	0.5	0.5	0.5	0.548077
d__Bacteria|p__Tenericutes|c__Mollicutes|o__Mycoplasmatales|f__Mycoplasmataceae|g__Mycoplasma	0.5	0.5	0.5	0.548077
d__Bacteria|p__Tenericutes|c__Mollicutes|o__Mycoplasmatales|f__Mycoplasmataceae|g__Mycoplasma|s__Mycoplasma_indiense	0.5	0.5	0.5	0.509615
d__Bacteria|p__Tenericutes|c__Mollicutes|o__Mycoplasmatales|f__Mycoplasmataceae|g__Mycoplasma|s__Mycoplasma_unclassified	0.5	0.5	0.5	0.538462
d__Bacteria|p__Tenericutes|c__Mollicutes|o__Mycoplasmatales|f__Mycoplasmataceae|g__Ureaplasma	0.5	0.5	0.5	0.509615
d__Bacteria|p__Tenericutes|c__Mollicutes|o__Mycoplasmatales|f__Mycoplasmataceae|g__Ureaplasma|s__uncultured_Ureaplasma_sp.	0.5	0.5	0.5	0.509615
d__Bacteria|p__Verrucomicrobia|c__Verrucomicrobiae|o__Chthoniobacterales	0.5	0.5	0.509259	0.500178
d__Bacteria|p__Verrucomicrobia|c__Verrucomicrobiae|o__Chthoniobacterales|f__Chthoniobacteraceae	0.5	0.5	0.509259	0.500178
d__Bacteria|p__Verrucomicrobia|c__Verrucomicrobiae|o__Chthoniobacterales|f__Chthoniobacteraceae|g__Candidatus_Udaeobacter	0.5	0.5	0.509259	0.490741
d__Bacteria|p__Verrucomicrobia|c__Verrucomicrobiae|o__Chthoniobacterales|f__Chthoniobacteraceae|g__Candidatus_Udaeobacter|s__Candidatus_Udaeobacter_unclassified	0.5	0.5	0.509259	0.490741
d__Bacteria|p__Verrucomicrobia|c__Verrucomicrobiae|o__Chthoniobacterales|f__Chthoniobacteraceae|g__Chthoniobacter	0.5	0.5	0.5	0.509615
d__Bacteria|p__Verrucomicrobia|c__Verrucomicrobiae|o__Chthoniobacterales|f__Chthoniobacteraceae|g__Chthoniobacter|s__Chthoniobacter_unclassified	0.5	0.5	0.5	0.509615
d__Bacteria|p__Verrucomicrobia|c__Verrucomicrobiae|o__Opitutales|f__Opitutaceae|g__Opitutus	0.5	0.5	0.5	0.509615
d__Bacteria|p__Verrucomicrobia|c__Verrucomicrobiae|o__Opitutales|f__Opitutaceae|g__Opitutus|s__Opitutus_unclassified	0.5	0.5	0.5	0.509615
d__Bacteria|p__Verrucomicrobia|c__Verrucomicrobiae|o__Verrucomicrobiales|f__Verrucomicrobiaceae	0.5	0.5	0.5	0.509615
d__Bacteria|p__Verrucomicrobia|c__Verrucomicrobiae|o__Verrucomicrobiales|f__Verrucomicrobiaceae|g__Verrucomicrobiaceae_unclassified	0.5	0.5	0.5	0.509615
d__Bacteria|p__Verrucomicrobia|c__Verrucomicrobiae|o__Verrucomicrobiales|f__Verrucomicrobiaceae|g__Verrucomicrobiaceae_unclassified|s__Verrucomicrobiaceae_unclassified	0.5	0.5	0.5	0.509615
d__Bacteria|p__Firmicutes|c__Clostridia|o__Clostridiales|f__Ruminococcaceae|g__Anaerofilum	0.5	0.443802	0.530808	0.443554
d__Bacteria|p__Firmicutes|c__Clostridia|o__Clostridiales|f__Ruminococcaceae|g__Anaerofilum|s__uncultured_Anaerofilum_sp.	0.5	0.435537	0.530303	0.452991
d__Bacteria|p__Firmicutes|c__Clostridia|o__Clostridiales|f__Lachnospiraceae|g__Lachnospiraceae_UCG-010	0.5	0.433884	0.483838	0.320869
d__Bacteria|p__Firmicutes|c__Clostridia|o__Clostridiales|f__Lachnospiraceae|g__Lachnospiraceae_UCG-010|s__Lachnospiraceae_UCG-010_unclassified	0.5	0.433884	0.483838	0.320869
d__Bacteria|p__Actinobacteria|c__Coriobacteriia|o__Coriobacteriales|f__Coriobacteriaceae|g__Collinsella	0.5	0.360331	0.470875	0.431268
d__Bacteria|p__Firmicutes|c__Clostridia|o__Clostridiales|f__Peptococcaceae	0.5	0.347934	0.533333	0.433048
d__Bacteria|p__Firmicutes|c__Clostridia|o__Clostridiales|f__Lachnospiraceae|g__Lachnoclostridium|s__Clostridium]_scindens	0.497378	0.478512	0.444108	0.478632
d__Bacteria|p__Actinobacteria|c__Coriobacteriia|o__Coriobacteriales|f__Atopobiaceae|g__Atopobiaceae_unclassified	0.496503	0.416529	0.547643	0.433405
d__Bacteria|p__Actinobacteria|c__Coriobacteriia|o__Coriobacteriales|f__Atopobiaceae|g__Atopobiaceae_unclassified|s__Atopobiaceae_unclassified	0.496503	0.416529	0.547643	0.433405
d__Bacteria|p__Synergistetes|c__Synergistia|o__Synergistales|f__Synergistaceae|g__Cloacibacillus	0.496503	0.490083	0.471044	0.456553
d__Bacteria|p__Firmicutes|c__Clostridia|o__Clostridiales|f__Peptostreptococcaceae|g__Romboutsia	0.495629	0.280992	0.521549	0.22062
d__Bacteria|p__Firmicutes|c__Clostridia|o__Clostridiales|f__Peptostreptococcaceae|g__Romboutsia|s__Romboutsia_unclassified	0.495629	0.280992	0.51431	0.230769
d__Bacteria|p__Firmicutes|c__Clostridia|o__Clostridiales|f__Family_XI	0.494755	0.533884	0.449158	0.471154
d__Bacteria|p__Firmicutes|c__Clostridia|o__Clostridiales|f__Ruminococcaceae|g__Candidatus_Soleaferrea|s__Candidatus_Soleaferrea_unclassified	0.493881	0.433058	0.48266	0.412037
d__Bacteria|p__Actinobacteria|c__Coriobacteriia|o__Coriobacteriales|f__Coriobacteriales_Incertae_Sedis|g__Raoultibacter	0.491259	0.508264	0.5	0.444444
d__Bacteria|p__Actinobacteria|c__Coriobacteriia|o__Coriobacteriales|f__Coriobacteriales_Incertae_Sedis|g__Raoultibacter|s__Raoultibacter_unclassified	0.491259	0.508264	0.5	0.444444
d__Bacteria|p__Firmicutes|c__Clostridia|o__Clostridiales|f__Lachnospiraceae|g__Eubacterium]_xylanophilum_group	0.491259	0.410744	0.508249	0.444979
d__Bacteria|p__Firmicutes|c__Clostridia|o__Clostridiales|f__Lachnospiraceae|g__Eubacterium]_xylanophilum_group|s__Eubacterium]_xylanophilum_group_unclassified	0.491259	0.410744	0.508249	0.444979
d__Bacteria|p__Firmicutes|c__Clostridia|o__Clostridiales|f__Ruminococcaceae|g__Ruminococcaceae_UCG-004	0.490385	0.472314	0.414141	0.360043
d__Bacteria|p__Firmicutes|c__Clostridia|o__Clostridiales|f__Ruminococcaceae|g__Ruminococcaceae_UCG-004|s__Ruminococcaceae_UCG-004_unclassified	0.490385	0.472314	0.414141	0.360043
d__Bacteria|p__Bacteroidetes|c__Bacteroidia|o__Bacteroidales|f__Tannerellaceae|g__Parabacteroides|s__Parabacteroides_bouchesdurhonensis	0.48951	0.442975	0.50303	0.471866
d__Bacteria|p__Firmicutes|c__Clostridia|o__Clostridiales|f__Family_XI|g__Ezakiella	0.48951	0.511157	0.452357	0.481303
d__Bacteria|p__Firmicutes|c__Clostridia|o__Clostridiales|f__Family_XI|g__Ezakiella|s__Ezakiella_unclassified	0.48951	0.511157	0.452357	0.481303
d__Bacteria|p__Firmicutes|c__Erysipelotrichia|o__Erysipelotrichales|f__Erysipelotrichaceae|g__Clostridium]_innocuum_group	0.487762	0.73719	0.452694	0.544872
d__Bacteria|p__Firmicutes|c__Erysipelotrichia|o__Erysipelotrichales|f__Erysipelotrichaceae|g__Clostridium]_innocuum_group|s__Clostridium]_innocuum_group_unclassified	0.487762	0.73719	0.452694	0.544872
d__Bacteria|p__Actinobacteria|c__Actinobacteria|o__Actinomycetales|f__Actinomycetaceae|g__Actinomyces|s__Actinomyces_unclassified	0.487762	0.632645	0.451178	0.552707
d__Bacteria|p__Firmicutes|c__Erysipelotrichia|o__Erysipelotrichales|f__Erysipelotrichaceae|g__Candidatus_Stoquefichus	0.487762	0.506198	0.456061	0.48166
d__Bacteria|p__Firmicutes|c__Erysipelotrichia|o__Erysipelotrichales|f__Erysipelotrichaceae|g__Candidatus_Stoquefichus|s__Candidatus_Stoquefichus_unclassified	0.487762	0.506198	0.456061	0.48166
d__Bacteria|p__Firmicutes|c__Erysipelotrichia|o__Erysipelotrichales|f__Erysipelotrichaceae|g__Dielma	0.486014	0.623554	0.44596	0.434829
d__Bacteria|p__Firmicutes|c__Erysipelotrichia|o__Erysipelotrichales|f__Erysipelotrichaceae|g__Dielma|s__Dielma_unclassified	0.486014	0.607025	0.448822	0.433405
d__Bacteria|p__Firmicutes|c__Erysipelotrichia|o__Erysipelotrichales|f__Erysipelotrichaceae|g__Coprobacillus	0.486014	0.542149	0.461279	0.434117
d__Bacteria|p__Firmicutes|c__Erysipelotrichia|o__Erysipelotrichales|f__Erysipelotrichaceae|g__Coprobacillus|s__Coprobacillus_cateniformis	0.486014	0.542149	0.461279	0.434117
d__Bacteria|p__Firmicutes|c__Clostridia|o__Clostridiales|f__Clostridiales_Family_XIV._Incertae_Sedis	0.486014	0.538017	0.518855	0.433048
d__Bacteria|p__Firmicutes|c__Clostridia|o__Clostridiales|f__Clostridiales_Family_XIV._Incertae_Sedis|g__Clostridiales_Family_XIV._Incertae_Sedis_unclassified	0.486014	0.538017	0.518855	0.433048
d__Bacteria|p__Firmicutes|c__Clostridia|o__Clostridiales|f__Clostridiales_Family_XIV._Incertae_Sedis|g__Clostridiales_Family_XIV._Incertae_Sedis_unclassified|s__Clostridiales_Family_XIV._Incertae_Sedis_unclassified	0.486014	0.538017	0.518855	0.433048
d__Bacteria|p__Bacteroidetes|c__Bacteroidia|o__Bacteroidales|f__Prevotellaceae|g__Prevotella_6	0.486014	0.530165	0.492761	0.484509
d__Bacteria|p__Bacteroidetes|c__Bacteroidia|o__Bacteroidales|f__Prevotellaceae|g__Prevotella_6|s__Prevotella_6_unclassified	0.486014	0.530165	0.492761	0.484509
d__Bacteria|p__Proteobacteria|c__Alphaproteobacteria|o__Sphingomonadales|f__Sphingomonadaceae|g__Sphingopyxis	0.486014	0.514463	0.509596	0.540064
d__Bacteria|p__Proteobacteria|c__Alphaproteobacteria|o__Rhizobiales|f__Hyphomicrobiaceae|g__Devosia	0.486014	0.486777	0.518855	0.538283
d__Bacteria|p__Proteobacteria|c__Alphaproteobacteria|o__Rhizobiales|f__Hyphomicrobiaceae|g__Devosia|s__uncultured_Devosia_sp.	0.486014	0.486777	0.518855	0.538283
d__Bacteria|p__Actinobacteria|c__Coriobacteriia|o__Coriobacteriales|f__Coriobacteriaceae|g__Enorma|s__Enorma_timonensis	0.486014	0.477273	0.5	0.5
d__Bacteria|p__Proteobacteria|c__Alphaproteobacteria|o__Rhizobiales|f__Rhizobiaceae	0.486014	0.47438	0.509596	0.575321
d__Bacteria|p__Firmicutes|c__Clostridia|o__Clostridiales|f__Christensenellaceae|g__Beduinibacterium	0.486014	0.472727	0.491414	0.490741
d__Bacteria|p__Firmicutes|c__Clostridia|o__Clostridiales|f__Christensenellaceae|g__Beduinibacterium|s__Beduinibacterium_massiliense	0.486014	0.472727	0.491414	0.490741
d__Bacteria|p__Bacteroidetes|c__Bacteroidia|o__Bacteroidales|f__Bacteroidaceae|g__Bacteroides|s__Bacteroides_intestinalis	0.48514	0.468182	0.379293	0.528846
d__Bacteria|p__Firmicutes|c__Clostridia|o__Clostridiales|f__Clostridiales_Family_XIII._Incertae_Sedis|g__Anaerovorax	0.48514	0.466529	0.461785	0.454772
d__Bacteria|p__Firmicutes|c__Clostridia|o__Clostridiales|f__Clostridiales_Family_XIII._Incertae_Sedis|g__Anaerovorax|s__uncultured_Anaerovorax_sp.	0.48514	0.466529	0.461785	0.454772
d__Bacteria|p__Firmicutes|c__Erysipelotrichia|o__Erysipelotrichales|f__Erysipelotrichaceae|g__Faecalitalea	0.484266	0.566116	0.385859	0.380342
d__Bacteria|p__Firmicutes|c__Clostridia|o__Clostridiales|f__Lachnospiraceae|g__Coprococcus	0.484266	0.499174	0.512121	0.444444
d__Bacteria|p__Firmicutes|c__Clostridia|o__Clostridiales|f__Lachnospiraceae|g__Coprococcus|s__uncultured_Coprococcus_sp.	0.484266	0.499174	0.512121	0.444444
d__Bacteria|p__Bacteroidetes|c__Bacteroidia|o__Bacteroidales|f__Prevotellaceae|g__Paraprevotella|s__Paraprevotella_xylaniphila	0.484266	0.48595	0.519192	0.490741
d__Bacteria|p__Proteobacteria|c__Betaproteobacteria|o__Burkholderiales|f__Comamonadaceae	0.484266	0.466942	0.510943	0.650819
BvsCK	0.482517	0.669421	0.410774	0.414886
d__Bacteria|p__Bacteroidetes|c__Bacteroidia|o__Chitinophagales	0.482517	0.515289	0.500673	0.584402
d__Bacteria|p__Bacteroidetes|c__Bacteroidia|o__Chitinophagales|f__Chitinophagaceae	0.482517	0.515289	0.500337	0.58547
d__Bacteria|p__Firmicutes|c__Clostridia|o__Clostridiales|f__Ruminococcaceae|g__Flavonifractor|s__Flavonifractor_plautii	0.482517	0.513636	0.50101	0.501068
d__Bacteria|p__Firmicutes|c__Clostridia|o__Clostridiales|f__Ruminococcaceae|g__Hydrogenoanaerobacterium|s__uncultured_Hydrogenoanaerobacterium_sp.	0.482517	0.504959	0.472727	0.5
d__Bacteria|p__Firmicutes|c__Clostridia|o__Clostridiales|f__Peptostreptococcaceae|g__Terrisporobacter	0.482517	0.499174	0.507239	0.391916
d__Bacteria|p__Firmicutes|c__Clostridia|o__Clostridiales|f__Peptostreptococcaceae|g__Terrisporobacter|s__Terrisporobacter_unclassified	0.482517	0.499174	0.507239	0.391916
d__Bacteria|p__Bacteroidetes|c__Bacteroidia|o__Bacteroidales|f__Bacteroidaceae|g__Bacteroides|s__Bacteroides_stercorirosoris	0.482517	0.496281	0.500337	0.490741
d__Bacteria|p__Firmicutes|c__Erysipelotrichia|o__Erysipelotrichales|f__Erysipelotrichaceae|g__Merdibacter	0.482517	0.495455	0.509933	0.472222
d__Bacteria|p__Firmicutes|c__Erysipelotrichia|o__Erysipelotrichales|f__Erysipelotrichaceae|g__Merdibacter|s__Merdibacter_unclassified	0.482517	0.495455	0.50101	0.481481
d__Bacteria|p__Firmicutes|c__Clostridia|o__Clostridiales|f__Eubacteriaceae|g__Eubacterium|s__Eubacterium_sp._Marseille-P4003	0.482517	0.48595	0.5	0.490741
d__Bacteria|p__Proteobacteria|c__Gammaproteobacteria|o__Betaproteobacteriales|f__Neisseriaceae	0.480769	0.636364	0.540404	0.453526
d__Bacteria|p__Proteobacteria|c__Gammaproteobacteria|o__Betaproteobacteriales|f__Neisseriaceae|g__Neisseria	0.480769	0.618182	0.517508	0.490207
d__Bacteria|p__Proteobacteria|c__Gammaproteobacteria|o__Betaproteobacteriales|f__Neisseriaceae|g__Neisseria|s__Neisseria_unclassified	0.480769	0.618182	0.517508	0.490207
d__Bacteria|p__Proteobacteria|c__Gammaproteobacteria|o__Pasteurellales|f__Pasteurellaceae|g__Aggregatibacter	0.480769	0.6	0.497643	0.479701
d__Bacteria|p__Firmicutes|c__Bacilli|o__Lactobacillales|f__Streptococcaceae|g__Streptococcus|s__Streptococcus_salivarius	0.480769	0.590909	0.532323	0.45495
d__Bacteria|p__Proteobacteria|c__Gammaproteobacteria|o__Pasteurellales|f__Pasteurellaceae|g__Aggregatibacter|s__Aggregatibacter_segnis	0.480769	0.590909	0.506734	0.478632
d__Bacteria|p__Bacteroidetes|c__Bacteroidia|o__Bacteroidales|f__Bacteroidaceae|g__Bacteroides|s__Bacteroides_thetaiotaomicron	0.480769	0.563636	0.454882	0.500712
d__Bacteria|p__Firmicutes|c__Clostridia|o__Clostridiales|f__Lachnospiraceae|g__Eisenbergiella	0.480769	0.546281	0.473401	0.439281
d__Bacteria|p__Firmicutes|c__Clostridia|o__Clostridiales|f__Lachnospiraceae|g__Eisenbergiella|s__Eisenbergiella_unclassified	0.480769	0.546281	0.473401	0.439281
d__Bacteria|p__Actinobacteria|c__Actinobacteria|o__Bifidobacteriales|f__Bifidobacteriaceae|g__Scardovia	0.480769	0.545455	0.491582	0.531339
d__Bacteria|p__Actinobacteria|c__Actinobacteria|o__Micrococcales|f__Micrococcaceae|g__Rothia|s__Rothia_dentocariosa	0.480769	0.545455	0.579461	0.47703
d__Bacteria|p__Firmicutes|c__Clostridia|o__Clostridiales|f__Lachnospiraceae|g__Stomatobaculum	0.480769	0.545455	0.517172	0.525819
d__Bacteria|p__Firmicutes|c__Clostridia|o__Clostridiales|f__Lachnospiraceae|g__Stomatobaculum|s__Stomatobaculum_unclassified	0.480769	0.545455	0.517172	0.525819
d__Bacteria|p__Proteobacteria|c__Gammaproteobacteria|o__Pasteurellales|f__Pasteurellaceae|g__Haemophilus|s__Haemophilus_influenzae	0.480769	0.545455	0.50101	0.502315
d__Bacteria|p__Actinobacteria|c__Actinobacteria|o__Propionibacteriales|f__Nocardioidaceae	0.480769	0.536364	0.482492	0.510328
d__Bacteria|p__Firmicutes|c__Clostridia|o__Clostridiales|f__Peptostreptococcaceae|g__Peptostreptococcus|s__Peptostreptococcus_russellii	0.480769	0.536364	0.528451	0.452991
d__Bacteria|p__Actinobacteria|c__Actinobacteria|o__Propionibacteriales|f__Nocardioidaceae|g__Aeromicrobium	0.480769	0.527273	0.482492	0.490741
d__Bacteria|p__Actinobacteria|c__Actinobacteria|o__Propionibacteriales|f__Nocardioidaceae|g__Aeromicrobium|s__Aeromicrobium_ponti	0.480769	0.527273	0.482492	0.490741
d__Bacteria|p__Actinobacteria|c__Coriobacteriia|o__Coriobacteriales|f__Coriobacteriales_unclassified	0.480769	0.527273	0.472727	0.509615
d__Bacteria|p__Actinobacteria|c__Coriobacteriia|o__Coriobacteriales|f__Coriobacteriales_unclassified|g__Coriobacteriales_unclassified	0.480769	0.527273	0.472727	0.509615
d__Bacteria|p__Actinobacteria|c__Coriobacteriia|o__Coriobacteriales|f__Coriobacteriales_unclassified|g__Coriobacteriales_unclassified|s__Coriobacteriales_unclassified	0.480769	0.527273	0.472727	0.509615
d__Bacteria|p__Firmicutes|c__Clostridia|o__Clostridiales|f__Lachnospiraceae|g__Anaerosporobacter	0.480769	0.527273	0.482492	0.500178
d__Bacteria|p__Firmicutes|c__Clostridia|o__Clostridiales|f__Lachnospiraceae|g__Anaerosporobacter|s__uncultured_Anaerosporobacter_sp.	0.480769	0.527273	0.482492	0.500178
d__Bacteria|p__Firmicutes|c__Clostridia|o__Clostridiales|f__Ruminococcaceae|g__Acetanaerobacterium|s__uncultured_Acetanaerobacterium_sp.	0.480769	0.527273	0.482155	0.490741
d__Bacteria|p__Firmicutes|c__Negativicutes|o__Veillonellales	0.480769	0.527273	0.482155	0.548789
d__Bacteria|p__Firmicutes|c__Negativicutes|o__Veillonellales|f__Veillonellaceae	0.480769	0.527273	0.482155	0.548789
d__Bacteria|p__Patescibacteria|c__Saccharimonadia|o__Saccharimonadales|f__Saccharimonadaceae|g__Candidatus_Saccharimonas	0.480769	0.527273	0.472727	0.519231
d__Bacteria|p__Patescibacteria|c__Saccharimonadia|o__Saccharimonadales|f__Saccharimonadaceae|g__Candidatus_Saccharimonas|s__Candidatus_Saccharimonas_unclassified	0.480769	0.527273	0.472727	0.519231
d__Bacteria|p__Proteobacteria|c__Alphaproteobacteria|o__Rhodobacterales	0.480769	0.527273	0.482492	0.500178
d__Bacteria|p__Proteobacteria|c__Alphaproteobacteria|o__Rhodobacterales|f__Rhodobacteraceae	0.480769	0.527273	0.482492	0.500178
d__Bacteria|p__Proteobacteria|c__Gammaproteobacteria|o__Pasteurellales|f__Pasteurellaceae|g__Actinobacillus	0.480769	0.527273	0.491582	0.481481
d__Bacteria|p__Proteobacteria|c__Gammaproteobacteria|o__Pasteurellales|f__Pasteurellaceae|g__Actinobacillus|s__Actinobacillus_unclassified	0.480769	0.527273	0.491582	0.481481
d__Bacteria|p__Actinobacteria|c__Actinobacteria|o__Propionibacteriales|f__Propionibacteriaceae	0.480769	0.518182	0.491077	0.52849
d__Bacteria|p__Bacteroidetes|c__Bacteroidia|o__Bacteroidales|f__Bacteroidaceae|g__Bacteroides|s__Bacteroides_sp._AN_5745	0.480769	0.518182	0.481818	0.5
d__Bacteria|p__Bacteroidetes|c__Bacteroidia|o__Flavobacteriales|f__Flavobacteriaceae	0.480769	0.518182	0.481818	0.528846
d__Bacteria|p__Bacteroidetes|c__Bacteroidia|o__Flavobacteriales|f__Flavobacteriaceae|g__Capnocytophaga	0.480769	0.518182	0.481818	0.528846
d__Bacteria|p__Bacteroidetes|c__Bacteroidia|o__Flavobacteriales|f__Flavobacteriaceae|g__Capnocytophaga|s__Capnocytophaga_unclassified	0.480769	0.518182	0.481818	0.528846
d__Bacteria|p__Firmicutes|c__Bacilli|o__Lactobacillales|f__Lactobacillaceae|g__Lactobacillus|s__Lactobacillus_ruminis	0.480769	0.518182	0.553535	0.464744
d__Bacteria|p__Firmicutes|c__Clostridia|o__Clostridiales|f__Clostridiaceae|g__Clostridium|s__Clostridium_sp._AUH-JLC39	0.480769	0.518182	0.491077	0.490741
d__Bacteria|p__Firmicutes|c__Clostridia|o__Clostridiales|f__Lachnospiraceae|g__Murimonas	0.480769	0.518182	0.500337	0.481481
d__Bacteria|p__Firmicutes|c__Clostridia|o__Clostridiales|f__Lachnospiraceae|g__Murimonas|s__Murimonas_intestini	0.480769	0.518182	0.500337	0.481481
d__Bacteria|p__Firmicutes|c__Erysipelotrichia|o__Erysipelotrichales|f__Erysipelotrichaceae|g__Erysipelatoclostridium|s__Clostridium]_saccharogumia	0.480769	0.518182	0.529798	0.472578
d__Bacteria|p__Firmicutes|c__Erysipelotrichia|o__Erysipelotrichales|f__Erysipelotrichaceae|g__Erysipelotrichaceae_unclassified	0.480769	0.518182	0.491414	0.500178
d__Bacteria|p__Firmicutes|c__Erysipelotrichia|o__Erysipelotrichales|f__Erysipelotrichaceae|g__Erysipelotrichaceae_unclassified|s__Erysipelotrichaceae_unclassified	0.480769	0.518182	0.491414	0.500178
d__Bacteria|p__Proteobacteria|c__Gammaproteobacteria|o__Enterobacterales|f__Enterobacteriaceae|g__Escherichia	0.480769	0.518182	0.510269	0.482016
d__Bacteria|p__Acidobacteria|c__Blastocatellia_(Subgroup_4)	0.480769	0.509091	0.500337	0.500178
d__Bacteria|p__Actinobacteria|c__Actinobacteria|o__Corynebacteriales|f__Corynebacteriaceae|g__Lawsonella	0.480769	0.509091	0.509764	0.491453
d__Bacteria|p__Actinobacteria|c__Actinobacteria|o__Corynebacteriales|f__Corynebacteriaceae|g__Lawsonella|s__Lawsonella_unclassified	0.480769	0.509091	0.509764	0.491453
d__Bacteria|p__Bacteroidetes|c__Bacteroidia|o__Bacteroidales|f__Bacteroidaceae|g__Bacteroidaceae_unclassified	0.480769	0.509091	0.5	0.490741
d__Bacteria|p__Bacteroidetes|c__Bacteroidia|o__Bacteroidales|f__Bacteroidaceae|g__Bacteroidaceae_unclassified|s__Bacteroidaceae_unclassified	0.480769	0.509091	0.5	0.490741
d__Bacteria|p__Bacteroidetes|c__Bacteroidia|o__Bacteroidales|f__Bacteroidaceae|g__Bacteroides|s__Bacteroides_galacturonicus	0.480769	0.509091	0.490909	0.5
d__Bacteria|p__Bacteroidetes|c__Bacteroidia|o__Bacteroidales|f__Bacteroidaceae|g__Bacteroides|s__Bacteroides_sp._HGA0138	0.480769	0.509091	0.490909	0.5
d__Bacteria|p__Bacteroidetes|c__Bacteroidia|o__Chitinophagales|f__Chitinophagaceae|g__Parasegetibacter	0.480769	0.509091	0.500337	0.52849
d__Bacteria|p__Bacteroidetes|c__Bacteroidia|o__Chitinophagales|f__Chitinophagaceae|g__Parasegetibacter|s__Parasegetibacter_unclassified	0.480769	0.509091	0.500337	0.52849
d__Bacteria|p__Chloroflexi|c__Anaerolineae|o__Anaerolineales	0.480769	0.509091	0.490909	0.509615
d__Bacteria|p__Chloroflexi|c__Anaerolineae|o__Anaerolineales|f__Anaerolineaceae	0.480769	0.509091	0.490909	0.509615
d__Bacteria|p__Firmicutes|c__Clostridia|o__Clostridiales|f__Lachnospiraceae|g__Dorea|s__Dorea_sp._Marseille-P4003	0.480769	0.509091	0.490909	0.5
d__Bacteria|p__Firmicutes|c__Clostridia|o__Clostridiales|f__Lachnospiraceae|g__Lachnoclostridium|s__Clostridium]_clostridioforme	0.480769	0.509091	0.500337	0.500534
d__Bacteria|p__Firmicutes|c__Clostridia|o__Clostridiales|f__Ruminococcaceae|g__Ruminococcus|s__Ruminococcus_sp._14531	0.480769	0.509091	0.500337	0.490741
d__Bacteria|p__Firmicutes|c__Erysipelotrichia|o__Erysipelotrichales|f__Erysipelotrichaceae|g__Erysipelatoclostridium|s__Clostridium]_cocleatum	0.480769	0.509091	0.519192	0.472222
d__Bacteria|p__Firmicutes|c__Negativicutes|o__Veillonellales|f__Veillonellaceae|g__Veillonellaceae_unclassified	0.480769	0.509091	0.500337	0.490741
d__Bacteria|p__Firmicutes|c__Negativicutes|o__Veillonellales|f__Veillonellaceae|g__Veillonellaceae_unclassified|s__Veillonellaceae_unclassified	0.480769	0.509091	0.500337	0.490741
d__Bacteria|p__Proteobacteria|c__Alphaproteobacteria|o__Rhodobacterales|f__Rhodobacteraceae|g__Paracoccus	0.480769	0.509091	0.500337	0.500178
d__Bacteria|p__Proteobacteria|c__Gammaproteobacteria|o__Cardiobacteriales	0.480769	0.509091	0.528283	0.472934
d__Bacteria|p__Proteobacteria|c__Gammaproteobacteria|o__Cardiobacteriales|f__Cardiobacteriaceae	0.480769	0.509091	0.528283	0.472934
d__Bacteria|p__Proteobacteria|c__Gammaproteobacteria|o__Cardiobacteriales|f__Cardiobacteriaceae|g__Cardiobacterium	0.480769	0.509091	0.528283	0.472934
d__Bacteria|p__Proteobacteria|c__Gammaproteobacteria|o__Cardiobacteriales|f__Cardiobacteriaceae|g__Cardiobacterium|s__Cardiobacterium_valvarum	0.480769	0.509091	0.500337	0.490741
d__Bacteria|p__Proteobacteria|c__Gammaproteobacteria|o__Enterobacterales|f__Enterobacteriaceae|g__Escherichia|s__Escherichia_fergusonii	0.480769	0.509091	0.519192	0.482016
d__Bacteria|p__Tenericutes|c__Mollicutes|o__Anaeroplasmatales	0.480769	0.509091	0.490909	0.5
d__Bacteria|p__Tenericutes|c__Mollicutes|o__Anaeroplasmatales|f__Anaeroplasmataceae	0.480769	0.509091	0.490909	0.5
d__Bacteria|p__Tenericutes|c__Mollicutes|o__Anaeroplasmatales|f__Anaeroplasmataceae|g__Anaeroplasma	0.480769	0.509091	0.490909	0.5
d__Bacteria|p__Tenericutes|c__Mollicutes|o__Anaeroplasmatales|f__Anaeroplasmataceae|g__Anaeroplasma|s__Anaeroplasma_unclassified	0.480769	0.509091	0.490909	0.5
d__Bacteria|p__Acidobacteria|c__Blastocatellia_(Subgroup_4)|o__11-24	0.480769	0.5	0.5	0.5
d__Bacteria|p__Acidobacteria|c__Blastocatellia_(Subgroup_4)|o__11-24|f__11-24_unclassified	0.480769	0.5	0.5	0.5
d__Bacteria|p__Acidobacteria|c__Blastocatellia_(Subgroup_4)|o__11-24|f__11-24_unclassified|g__11-24_unclassified	0.480769	0.5	0.5	0.5
d__Bacteria|p__Acidobacteria|c__Blastocatellia_(Subgroup_4)|o__11-24|f__11-24_unclassified|g__11-24_unclassified|s__11-24_unclassified	0.480769	0.5	0.5	0.5
d__Bacteria|p__Actinobacteria|c__Acidimicrobiia|o__Actinomarinales	0.480769	0.5	0.5	0.5
d__Bacteria|p__Actinobacteria|c__Acidimicrobiia|o__Actinomarinales|f__Actinomarinales_unclassified	0.480769	0.5	0.5	0.5
d__Bacteria|p__Actinobacteria|c__Acidimicrobiia|o__Actinomarinales|f__Actinomarinales_unclassified|g__Actinomarinales_unclassified	0.480769	0.5	0.5	0.5
d__Bacteria|p__Actinobacteria|c__Acidimicrobiia|o__Actinomarinales|f__Actinomarinales_unclassified|g__Actinomarinales_unclassified|s__Actinomarinales_unclassified	0.480769	0.5	0.5	0.5
d__Bacteria|p__Actinobacteria|c__Actinobacteria|o__Actinomycetales|f__Actinomycetaceae|g__Actinomyces|s__Actinomyces_oris	0.480769	0.5	0.5	0.509615
d__Bacteria|p__Actinobacteria|c__Actinobacteria|o__Bifidobacteriales|f__Bifidobacteriaceae|g__Bifidobacterium|s__Bifidobacterium_animalis	0.480769	0.5	0.5	0.5
d__Bacteria|p__Actinobacteria|c__Actinobacteria|o__Bifidobacteriales|f__Bifidobacteriaceae|g__Bifidobacterium|s__Bifidobacterium_apri	0.480769	0.5	0.5	0.5
d__Bacteria|p__Actinobacteria|c__Actinobacteria|o__Bifidobacteriales|f__Bifidobacteriaceae|g__Scardovia|s__Scardovia_sp._sp3-iso-10_2	0.480769	0.5	0.5	0.5
d__Bacteria|p__Actinobacteria|c__Actinobacteria|o__Frankiales	0.480769	0.5	0.5	0.5
d__Bacteria|p__Actinobacteria|c__Actinobacteria|o__Frankiales|f__Sporichthyaceae	0.480769	0.5	0.5	0.5
d__Bacteria|p__Actinobacteria|c__Actinobacteria|o__Frankiales|f__Sporichthyaceae|g__Sporichthyaceae_unclassified	0.480769	0.5	0.5	0.5
d__Bacteria|p__Actinobacteria|c__Actinobacteria|o__Frankiales|f__Sporichthyaceae|g__Sporichthyaceae_unclassified|s__Sporichthyaceae_unclassified	0.480769	0.5	0.5	0.5
d__Bacteria|p__Actinobacteria|c__Actinobacteria|o__Propionibacteriales|f__Propionibacteriaceae|g__Pseudopropionibacterium	0.480769	0.5	0.5	0.509615
d__Bacteria|p__Actinobacteria|c__Actinobacteria|o__Propionibacteriales|f__Propionibacteriaceae|g__Pseudopropionibacterium|s__Pseudopropionibacterium_unclassified	0.480769	0.5	0.5	0.509615
d__Bacteria|p__Actinobacteria|c__Actinobacteria|o__Streptosporangiales|f__Nocardiopsaceae	0.480769	0.5	0.5	0.5
d__Bacteria|p__Actinobacteria|c__Actinobacteria|o__Streptosporangiales|f__Nocardiopsaceae|g__Thermobifida	0.480769	0.5	0.5	0.5
d__Bacteria|p__Actinobacteria|c__Actinobacteria|o__Streptosporangiales|f__Nocardiopsaceae|g__Thermobifida|s__uncultured_Thermobifida_sp.	0.480769	0.5	0.5	0.5
d__Bacteria|p__Actinobacteria|c__Actinobacteria|o__Streptosporangiales|f__Thermomonosporaceae	0.480769	0.5	0.5	0.5
d__Bacteria|p__Actinobacteria|c__Actinobacteria|o__Streptosporangiales|f__Thermomonosporaceae|g__Thermomonospora	0.480769	0.5	0.5	0.5
d__Bacteria|p__Actinobacteria|c__Actinobacteria|o__Streptosporangiales|f__Thermomonosporaceae|g__Thermomonospora|s__Thermomonospora_unclassified	0.480769	0.5	0.5	0.5
d__Bacteria|p__Actinobacteria|c__Coriobacteriia|o__Coriobacteriales|f__Atopobiaceae|g__Libanicoccus	0.480769	0.5	0.5	0.5
d__Bacteria|p__Actinobacteria|c__Coriobacteriia|o__Coriobacteriales|f__Atopobiaceae|g__Libanicoccus|s__Libanicoccus_unclassified	0.480769	0.5	0.5	0.5
d__Bacteria|p__Actinobacteria|c__Coriobacteriia|o__Coriobacteriales|f__Coriobacteriaceae|g__Collinsella|s__Collinsella_sp._MS5	0.480769	0.5	0.518519	0.481481
d__Bacteria|p__Bacteroidetes|c__Bacteroidia|o__Bacteroidales|f__Bacteroidaceae|g__Bacteroides|s__Bacteroides_cutis	0.480769	0.5	0.5	0.5
d__Bacteria|p__Bacteroidetes|c__Bacteroidia|o__Bacteroidales|f__Bacteroidaceae|g__Bacteroides|s__Bacteroides_sp._HGA0249	0.480769	0.5	0.509259	0.490741
d__Bacteria|p__Bacteroidetes|c__Bacteroidia|o__Bacteroidales|f__Barnesiellaceae|g__Barnesiella|s__uncultured_Barnesiella_sp.	0.480769	0.5	0.509259	0.490741
d__Bacteria|p__Bacteroidetes|c__Bacteroidia|o__Bacteroidales|f__Rikenellaceae|g__Alistipes|s__Alistipes_senegalensis	0.480769	0.5	0.5	0.5
d__Bacteria|p__Bacteroidetes|c__Bacteroidia|o__Bacteroidales|f__Rikenellaceae|g__Rikenella	0.480769	0.5	0.5	0.5
d__Bacteria|p__Bacteroidetes|c__Bacteroidia|o__Bacteroidales|f__Rikenellaceae|g__Rikenella|s__Rikenella_unclassified	0.480769	0.5	0.5	0.5
d__Bacteria|p__Bacteroidetes|c__Bacteroidia|o__Cytophagales	0.480769	0.5	0.509259	0.519053
d__Bacteria|p__Bacteroidetes|c__Bacteroidia|o__Cytophagales|f__Microscillaceae	0.480769	0.5	0.5	0.5
d__Bacteria|p__Bacteroidetes|c__Bacteroidia|o__Cytophagales|f__Microscillaceae|g__Chryseolinea	0.480769	0.5	0.5	0.5
d__Bacteria|p__Bacteroidetes|c__Bacteroidia|o__Cytophagales|f__Microscillaceae|g__Chryseolinea|s__Chryseolinea_unclassified	0.480769	0.5	0.5	0.5
d__Bacteria|p__Chloroflexi|c__Anaerolineae|o__Anaerolineales|f__Anaerolineaceae|g__Thermomarinilinea	0.480769	0.5	0.5	0.5
d__Bacteria|p__Chloroflexi|c__Anaerolineae|o__Anaerolineales|f__Anaerolineaceae|g__Thermomarinilinea|s__Thermomarinilinea_sp.	0.480769	0.5	0.5	0.5
d__Bacteria|p__Chloroflexi|c__Anaerolineae|o__Ardenticatenales	0.480769	0.5	0.5	0.509615
d__Bacteria|p__Chloroflexi|c__Anaerolineae|o__Ardenticatenales|f__Ardenticatenaceae	0.480769	0.5	0.5	0.5
d__Bacteria|p__Chloroflexi|c__Anaerolineae|o__Ardenticatenales|f__Ardenticatenaceae|g__Ardenticatenaceae_unclassified	0.480769	0.5	0.5	0.5
d__Bacteria|p__Chloroflexi|c__Anaerolineae|o__Ardenticatenales|f__Ardenticatenaceae|g__Ardenticatenaceae_unclassified|s__Ardenticatenaceae_unclassified	0.480769	0.5	0.5	0.5
d__Bacteria|p__Chloroflexi|c__Anaerolineae|o__Caldilineales	0.480769	0.5	0.5	0.5
d__Bacteria|p__Chloroflexi|c__Anaerolineae|o__Caldilineales|f__Caldilineaceae	0.480769	0.5	0.5	0.5
d__Bacteria|p__Chloroflexi|c__Anaerolineae|o__Caldilineales|f__Caldilineaceae|g__Caldilineaceae_unclassified	0.480769	0.5	0.5	0.5
d__Bacteria|p__Chloroflexi|c__Anaerolineae|o__Caldilineales|f__Caldilineaceae|g__Caldilineaceae_unclassified|s__Caldilineaceae_unclassified	0.480769	0.5	0.5	0.5
d__Bacteria|p__Chloroflexi|c__Chloroflexi_unclassified	0.480769	0.5	0.5	0.5
d__Bacteria|p__Chloroflexi|c__Chloroflexi_unclassified|o__Chloroflexi_unclassified	0.480769	0.5	0.5	0.5
d__Bacteria|p__Chloroflexi|c__Chloroflexi_unclassified|o__Chloroflexi_unclassified|f__Chloroflexi_unclassified	0.480769	0.5	0.5	0.5
d__Bacteria|p__Chloroflexi|c__Chloroflexi_unclassified|o__Chloroflexi_unclassified|f__Chloroflexi_unclassified|g__Chloroflexi_unclassified	0.480769	0.5	0.5	0.5
d__Bacteria|p__Chloroflexi|c__Chloroflexi_unclassified|o__Chloroflexi_unclassified|f__Chloroflexi_unclassified|g__Chloroflexi_unclassified|s__Chloroflexi_unclassified	0.480769	0.5	0.5	0.5
d__Bacteria|p__Chloroflexi|c__Chloroflexia|o__Chloroflexales|f__Roseiflexaceae|g__Roseiflexaceae_unclassified	0.480769	0.5	0.5	0.5
d__Bacteria|p__Chloroflexi|c__Chloroflexia|o__Chloroflexales|f__Roseiflexaceae|g__Roseiflexaceae_unclassified|s__Roseiflexaceae_unclassified	0.480769	0.5	0.5	0.5
d__Bacteria|p__Chloroflexi|c__Chloroflexia|o__Chloroflexales|f__Roseiflexaceae|g__Roseiflexus	0.480769	0.5	0.5	0.5
d__Bacteria|p__Chloroflexi|c__Chloroflexia|o__Chloroflexales|f__Roseiflexaceae|g__Roseiflexus|s__uncultured_Roseiflexus_sp.	0.480769	0.5	0.5	0.5
d__Bacteria|p__Chloroflexi|c__Chloroflexia|o__Thermomicrobiales	0.480769	0.5	0.509259	0.509972
d__Bacteria|p__Chloroflexi|c__Chloroflexia|o__Thermomicrobiales|f__Thermomicrobiaceae	0.480769	0.5	0.5	0.5
d__Bacteria|p__Chloroflexi|c__Chloroflexia|o__Thermomicrobiales|f__Thermomicrobiaceae|g__Sphaerobacter	0.480769	0.5	0.5	0.5
d__Bacteria|p__Chloroflexi|c__Chloroflexia|o__Thermomicrobiales|f__Thermomicrobiaceae|g__Sphaerobacter|s__Sphaerobacter_unclassified	0.480769	0.5	0.5	0.5
d__Bacteria|p__Firmicutes|c__Bacilli|o__Bacillales|f__Paenibacillaceae|g__Thermobacillus	0.480769	0.5	0.5	0.5
d__Bacteria|p__Firmicutes|c__Bacilli|o__Bacillales|f__Paenibacillaceae|g__Thermobacillus|s__Thermobacillus_unclassified	0.480769	0.5	0.5	0.5
d__Bacteria|p__Firmicutes|c__Bacilli|o__Bacillales|f__Planococcaceae	0.480769	0.5	0.5	0.5
d__Bacteria|p__Firmicutes|c__Bacilli|o__Bacillales|f__Planococcaceae|g__Sporosarcina	0.480769	0.5	0.5	0.5
d__Bacteria|p__Firmicutes|c__Bacilli|o__Bacillales|f__Planococcaceae|g__Sporosarcina|s__Sporosarcina_psychrophila	0.480769	0.5	0.5	0.5
d__Bacteria|p__Firmicutes|c__Bacilli|o__Lactobacillales|f__Lactobacillaceae|g__Lactobacillus|s__Lactobacillus_curvatus	0.480769	0.5	0.5	0.509615
d__Bacteria|p__Firmicutes|c__Bacilli|o__Lactobacillales|f__Lactobacillaceae|g__Lactobacillus|s__Lactobacillus_sp._BBDP73	0.480769	0.5	0.5	0.5
d__Bacteria|p__Firmicutes|c__Clostridia|o__Clostridiales|f__Christensenellaceae|g__Catabacter	0.480769	0.5	0.5	0.509615
d__Bacteria|p__Firmicutes|c__Clostridia|o__Clostridiales|f__Christensenellaceae|g__Catabacter|s__Catabacter_unclassified	0.480769	0.5	0.5	0.509615
d__Bacteria|p__Firmicutes|c__Clostridia|o__Clostridiales|f__Clostridiaceae|g__Clostridium|s__Clostridium_phoceensis	0.480769	0.5	0.5	0.5
d__Bacteria|p__Firmicutes|c__Clostridia|o__Clostridiales|f__Clostridiaceae|g__Clostridium|s__Clostridium_sp._Marseille-P2415	0.480769	0.5	0.5	0.5
d__Bacteria|p__Firmicutes|c__Clostridia|o__Clostridiales|f__Clostridiaceae|g__Hungatella	0.480769	0.5	0.5	0.5
d__Bacteria|p__Firmicutes|c__Clostridia|o__Clostridiales|f__Clostridiaceae|g__Hungatella|s__uncultured_Hungatella_sp.	0.480769	0.5	0.5	0.5
d__Bacteria|p__Firmicutes|c__Clostridia|o__Clostridiales|f__Eubacteriaceae|g__Intestinibacillus	0.480769	0.5	0.518519	0.491097
d__Bacteria|p__Firmicutes|c__Clostridia|o__Clostridiales|f__Eubacteriaceae|g__Intestinibacillus|s__Intestinibacillus_massiliensis	0.480769	0.5	0.518519	0.491097
d__Bacteria|p__Firmicutes|c__Clostridia|o__Clostridiales|f__Family_XVIII	0.480769	0.5	0.5	0.5
d__Bacteria|p__Firmicutes|c__Clostridia|o__Clostridiales|f__Family_XVIII|g__Symbiobacterium	0.480769	0.5	0.5	0.5
d__Bacteria|p__Firmicutes|c__Clostridia|o__Clostridiales|f__Family_XVIII|g__Symbiobacterium|s__Symbiobacterium_unclassified	0.480769	0.5	0.5	0.5
d__Bacteria|p__Firmicutes|c__Clostridia|o__Clostridiales|f__Lachnospiraceae|g__Anaerotignum	0.480769	0.5	0.5	0.509615
d__Bacteria|p__Firmicutes|c__Clostridia|o__Clostridiales|f__Lachnospiraceae|g__Anaerotignum|s__Anaerotignum_sp.	0.480769	0.5	0.5	0.509615
d__Bacteria|p__Firmicutes|c__Clostridia|o__Clostridiales|f__Lachnospiraceae|g__Blautia|s__Blautia_hydrogenotrophica	0.480769	0.5	0.5	0.5
d__Bacteria|p__Firmicutes|c__Clostridia|o__Clostridiales|f__Lachnospiraceae|g__Blautia|s__Blautia_sp._canine_oral_taxon_143	0.480769	0.5	0.518519	0.481481
d__Bacteria|p__Firmicutes|c__Clostridia|o__Clostridiales|f__Lachnospiraceae|g__Glucerabacter	0.480769	0.5	0.527778	0.481303
d__Bacteria|p__Firmicutes|c__Clostridia|o__Clostridiales|f__Lachnospiraceae|g__Glucerabacter|s__Glucerabacter_canisensis	0.480769	0.5	0.527778	0.481303
d__Bacteria|p__Firmicutes|c__Clostridia|o__Clostridiales|f__Oscillospiraceae|g__Oscillibacter|s__Oscillibacter_sp._Marseille-P3302	0.480769	0.5	0.5	0.5
d__Bacteria|p__Firmicutes|c__Clostridia|o__Clostridiales|f__Peptococcaceae|g__Desulfosporosinus|s__Desulfosporosinus_nitroreducens	0.480769	0.5	0.5	0.5
d__Bacteria|p__Firmicutes|c__Clostridia|o__Clostridiales|f__Peptococcaceae|g__Desulfosporosinus|s__Desulfosporosinus_sp._DB	0.480769	0.5	0.509259	0.490741
d__Bacteria|p__Firmicutes|c__Clostridia|o__Clostridiales|f__Peptostreptococcaceae|g__Romboutsia|s__Romboutsia_hominis	0.480769	0.5	0.509259	0.490741
d__Bacteria|p__Firmicutes|c__Clostridia|o__Clostridiales|f__Ruminococcaceae|g__Anaeromassilibacillus|s__Anaeromassilibacillus_sp.	0.480769	0.5	0.5	0.5
d__Bacteria|p__Firmicutes|c__Clostridia|o__Clostridiales|f__Ruminococcaceae|g__Harryflintia	0.480769	0.5	0.509259	0.490741
d__Bacteria|p__Firmicutes|c__Clostridia|o__Clostridiales|f__Ruminococcaceae|g__Harryflintia|s__Harryflintia_acetispora	0.480769	0.5	0.509259	0.490741
d__Bacteria|p__Firmicutes|c__Clostridia|o__MBA03	0.480769	0.5	0.5	0.5
d__Bacteria|p__Firmicutes|c__Clostridia|o__MBA03|f__MBA03_unclassified	0.480769	0.5	0.5	0.5
d__Bacteria|p__Firmicutes|c__Clostridia|o__MBA03|f__MBA03_unclassified|g__MBA03_unclassified	0.480769	0.5	0.5	0.5
d__Bacteria|p__Firmicutes|c__Clostridia|o__MBA03|f__MBA03_unclassified|g__MBA03_unclassified|s__MBA03_unclassified	0.480769	0.5	0.5	0.5
d__Bacteria|p__Firmicutes|c__Erysipelotrichia|o__Erysipelotrichales|f__Erysipelotrichaceae|g__Faecalibaculum	0.480769	0.5	0.5	0.5
d__Bacteria|p__Firmicutes|c__Erysipelotrichia|o__Erysipelotrichales|f__Erysipelotrichaceae|g__Faecalibaculum|s__Faecalibaculum_unclassified	0.480769	0.5	0.5	0.5
d__Bacteria|p__Fusobacteria|c__Fusobacteriia|o__Fusobacteriales|f__Leptotrichiaceae|g__Sneathia|s__uncultured_Sneathia_sp.	0.480769	0.5	0.5	0.5
d__Bacteria|p__Planctomycetes|c__Phycisphaerae|o__Pla1_lineage	0.480769	0.5	0.5	0.5
d__Bacteria|p__Planctomycetes|c__Phycisphaerae|o__Pla1_lineage|f__Pla1_lineage_unclassified	0.480769	0.5	0.5	0.5
d__Bacteria|p__Planctomycetes|c__Phycisphaerae|o__Pla1_lineage|f__Pla1_lineage_unclassified|g__Pla1_lineage_unclassified	0.480769	0.5	0.5	0.5
d__Bacteria|p__Planctomycetes|c__Phycisphaerae|o__Pla1_lineage|f__Pla1_lineage_unclassified|g__Pla1_lineage_unclassified|s__Pla1_lineage_unclassified	0.480769	0.5	0.5	0.5
d__Bacteria|p__Planctomycetes|c__Phycisphaerae|o__Tepidisphaerales	0.480769	0.5	0.5	0.5
d__Bacteria|p__Planctomycetes|c__Phycisphaerae|o__Tepidisphaerales|f__WD2101_soil_group	0.480769	0.5	0.5	0.5
d__Bacteria|p__Planctomycetes|c__Phycisphaerae|o__Tepidisphaerales|f__WD2101_soil_group|g__WD2101_soil_group_unclassified	0.480769	0.5	0.5	0.5
d__Bacteria|p__Planctomycetes|c__Phycisphaerae|o__Tepidisphaerales|f__WD2101_soil_group|g__WD2101_soil_group_unclassified|s__WD2101_soil_group_unclassified	0.480769	0.5	0.5	0.5
d__Bacteria|p__Proteobacteria|c__Alphaproteobacteria|o__Holosporales	0.480769	0.5	0.5	0.5
d__Bacteria|p__Proteobacteria|c__Alphaproteobacteria|o__Holosporales|f__Holosporaceae	0.480769	0.5	0.5	0.5
d__Bacteria|p__Proteobacteria|c__Alphaproteobacteria|o__Holosporales|f__Holosporaceae|g__Holosporaceae_unclassified	0.480769	0.5	0.5	0.5
d__Bacteria|p__Proteobacteria|c__Alphaproteobacteria|o__Holosporales|f__Holosporaceae|g__Holosporaceae_unclassified|s__Holosporaceae_unclassified	0.480769	0.5	0.5	0.5
d__Bacteria|p__Proteobacteria|c__Alphaproteobacteria|o__Rhizobiales|f__Rhizobiaceae|g__Chelativorans	0.480769	0.5	0.5	0.5
[truncated: 333 more rows]
