# Supplementary material for: Potential role of intestinal microflora in disease progression among patients with different stages of Hepatitis B
Source: Gut Pathog. 2020 Oct 27;12:50. doi: 10.1186/s13099-020-00391-4 (PMC7590496; doi:10.1186/s13099-020-00391-4)
Supplement: Supplementary file 11 — Additional file 11: Table S9. Microflora that were highly correlated with clinical indicators. [file 13099_2020_391_MOESM11_ESM.xlsx]

## Sheet: 原数据
clinical indexes	name	weight
WBC	d__Bacteria|p__Actinobacteria|c__Coriobacteriia|o__Coriobacteriales|f__Atopobiaceae	0.387436
RBC	d__Bacteria|p__Actinobacteria|c__Coriobacteriia|o__Coriobacteriales|f__Eggerthellaceae|g__Eggerthella	0.344602
RBC	d__Bacteria|p__Actinobacteria|c__Coriobacteriia|o__Coriobacteriales|f__Eggerthellaceae|g__Eggerthella|s__Eggerthella_unclassified	0.344602
RBC	d__Bacteria|p__Proteobacteria|c__Gammaproteobacteria|o__Betaproteobacteriales	0.343755
RBC	d__Bacteria|p__Proteobacteria|c__Gammaproteobacteria|o__Betaproteobacteriales|f__Burkholderiaceae	0.351219
RBC	d__Bacteria|p__Proteobacteria|c__Gammaproteobacteria|o__Betaproteobacteriales|f__Burkholderiaceae|g__Sutterella	0.404069
RBC	d__Bacteria|p__Proteobacteria|c__Gammaproteobacteria|o__Betaproteobacteriales|f__Burkholderiaceae|g__Sutterella|s__Sutterella_unclassified	0.404069
HGB	DvsCK	-0.313905
Hct	DvsCK	-0.389137
Hct	DvsA	-0.303635
Hct	DvsB	-0.313919
MCHC	d__Bacteria|p__Firmicutes|c__Clostridia	-0.389616
MCHC	d__Bacteria|p__Firmicutes|c__Clostridia|o__Clostridiales	-0.389594
MCHC	d__Bacteria|p__Firmicutes|c__Clostridia|o__Clostridiales|f__Lachnospiraceae	-0.328636
MCHC	AvsCK	-0.347523
MCHC	DvsCK	0.34867
MCHC	DvsA	0.343341
NEUT	d__Bacteria|p__Firmicutes|c__Bacilli	0.312695
NEUT	d__Bacteria|p__Firmicutes|c__Clostridia	-0.39822
NEUT	d__Bacteria|p__Firmicutes|c__Clostridia|o__Clostridiales	-0.398217
NEUT	d__Bacteria|p__Firmicutes|c__Clostridia|o__Clostridiales|f__Lachnospiraceae	-0.382003
NEUT	d__Bacteria|p__Firmicutes|c__Clostridia|o__Clostridiales|f__Lachnospiraceae|g__Lachnospiraceae_unclassified	-0.317365
NEUT	d__Bacteria|p__Firmicutes|c__Clostridia|o__Clostridiales|f__Lachnospiraceae|g__Lachnospiraceae_unclassified|s__Lachnospiraceae_unclassified	-0.317365
NEUT	d__Bacteria|p__Proteobacteria|c__Deltaproteobacteria	-0.300991
NEUT	AvsCK	-0.416161
NEUT	DvsCK	0.439786
NEUT	DvsA	0.371571
LYMPH	d__Bacteria|p__Firmicutes|c__Bacilli|o__Lactobacillales|f__Leuconostocaceae	0.353412
LYMPH	d__Bacteria|p__Firmicutes|c__Bacilli|o__Lactobacillales|f__Leuconostocaceae|g__Leuconostoc	0.36369
LYMPH	d__Bacteria|p__Firmicutes|c__Bacilli|o__Lactobacillales|f__Leuconostocaceae|g__Leuconostoc|s__Leuconostoc_citreum	0.363694
MONO	d__Bacteria|p__Firmicutes|c__Clostridia|o__Clostridiales|f__Lachnospiraceae|g__Lachnospiraceae_unclassified	0.304566
MONO	d__Bacteria|p__Firmicutes|c__Clostridia|o__Clostridiales|f__Lachnospiraceae|g__Lachnospiraceae_unclassified|s__Lachnospiraceae_unclassified	0.304566
BASO	d__Bacteria|p__Firmicutes|c__Negativicutes|o__Selenomonadales|f__Acidaminococcaceae|g__Phascolarctobacterium	0.310521
BASO	d__Bacteria|p__Firmicutes|c__Negativicutes|o__Selenomonadales|f__Acidaminococcaceae|g__Phascolarctobacterium|s__Phascolarctobacterium_unclassified	0.310521
NEUT#	d__Bacteria|p__Actinobacteria|c__Coriobacteriia|o__Coriobacteriales|f__Atopobiaceae	0.421193
NEUT#	d__Bacteria|p__Firmicutes|c__Clostridia	-0.320954
NEUT#	d__Bacteria|p__Firmicutes|c__Clostridia|o__Clostridiales	-0.320939
NEUT#	DvsCK	0.328118
NEUT#	BvsA	0.347641
NEUT#	DvsA	0.300752
YMPH#	d__Bacteria|p__Proteobacteria|c__Deltaproteobacteria|o__Desulfovibrionales|f__Desulfovibrionaceae|g__Bilophila|s__uncultured_Bilophila_sp.	0.314614
YMPH#	DvsCK	-0.305145
Na	d__Bacteria|p__Firmicutes|c__Clostridia|o__Clostridiales|f__Lachnospiraceae|g__Hungatella	-0.422832
Na	d__Bacteria|p__Firmicutes|c__Clostridia|o__Clostridiales|f__Lachnospiraceae|g__Hungatella|s__Hungatella_unclassified	-0.422832
Na	DvsCK	-0.312732
Cl	d__Bacteria|p__Firmicutes|c__Clostridia	0.314576
Cl	d__Bacteria|p__Firmicutes|c__Clostridia|o__Clostridiales	0.314592
Cl	d__Bacteria|p__Firmicutes|c__Clostridia|o__Clostridiales|f__Lachnospiraceae|g__Hungatella	-0.312839
Cl	d__Bacteria|p__Firmicutes|c__Clostridia|o__Clostridiales|f__Lachnospiraceae|g__Hungatella|s__Hungatella_unclassified	-0.312839
Cl	d__Bacteria|p__Firmicutes|c__Clostridia|o__Clostridiales|f__Lachnospiraceae|g__Lachnospiraceae_unclassified	0.309162
Cl	d__Bacteria|p__Firmicutes|c__Clostridia|o__Clostridiales|f__Lachnospiraceae|g__Lachnospiraceae_unclassified|s__Lachnospiraceae_unclassified	0.309162
Cl	AvsCK	0.310431
Cl	DvsCK	-0.308194
Cl	DvsA	-0.309539
BUN	d__Bacteria|p__Firmicutes|c__Bacilli|o__Lactobacillales|f__Lactobacillaceae|g__Lactobacillus|s__Lactobacillus_sp._L-YJ	0.315214
BUN	d__Bacteria|p__Firmicutes|c__Clostridia|o__Clostridiales|f__Ruminococcaceae|g__UBA1819	0.412475
BUN	d__Bacteria|p__Firmicutes|c__Clostridia|o__Clostridiales|f__Ruminococcaceae|g__UBA1819|s__UBA1819_unclassified	0.412475
CREAT	d__Bacteria|p__Actinobacteria|c__Coriobacteriia|o__Coriobacteriales|f__Atopobiaceae	0.300239
UA	d__Bacteria|p__Firmicutes|c__Clostridia	0.347645
UA	d__Bacteria|p__Firmicutes|c__Clostridia|o__Clostridiales	0.347629
UA	d__Bacteria|p__Firmicutes|c__Clostridia|o__Clostridiales|f__Lachnospiraceae	0.353703
UA	AvsCK	0.372523
Ca	d__Bacteria|p__Firmicutes|c__Bacilli|o__Lactobacillales|f__Streptococcaceae|g__Streptococcus|s__Streptococcus_parasanguinis	-0.303056
Ca	d__Bacteria|p__Proteobacteria|c__Deltaproteobacteria|o__Desulfovibrionales|f__Desulfovibrionaceae|g__Bilophila|s__uncultured_Bilophila_sp.	0.312439
CCysC	d__Bacteria|p__Firmicutes|c__Bacilli	0.4639
CCysC	d__Bacteria|p__Firmicutes|c__Bacilli|o__Lactobacillales	0.47553
CCysC	d__Bacteria|p__Firmicutes|c__Bacilli|o__Lactobacillales|f__Enterococcaceae	0.3695
CCysC	d__Bacteria|p__Firmicutes|c__Bacilli|o__Lactobacillales|f__Enterococcaceae|g__Enterococcus	0.369367
CCysC	d__Bacteria|p__Firmicutes|c__Bacilli|o__Lactobacillales|f__Enterococcaceae|g__Enterococcus|s__Enterococcus_faecalis	0.373477
CCysC	d__Bacteria|p__Firmicutes|c__Bacilli|o__Lactobacillales|f__Lactobacillaceae	0.368173
CCysC	d__Bacteria|p__Firmicutes|c__Bacilli|o__Lactobacillales|f__Lactobacillaceae|g__Lactobacillus	0.369287
CCysC	d__Bacteria|p__Firmicutes|c__Bacilli|o__Lactobacillales|f__Lactobacillaceae|g__Lactobacillus|s__Lactobacillus_sp._L-YJ	0.316767
CCysC	d__Bacteria|p__Firmicutes|c__Bacilli|o__Lactobacillales|f__Lactobacillaceae|g__Lactobacillus|s__Lactobacillus_sp._T17/4F	0.41091
CCysC	d__Bacteria|p__Firmicutes|c__Clostridia	-0.341644
CCysC	d__Bacteria|p__Firmicutes|c__Clostridia|o__Clostridiales	-0.341654
CCysC	d__Bacteria|p__Firmicutes|c__Clostridia|o__Clostridiales|f__Lachnospiraceae	-0.300549
CCysC	d__Bacteria|p__Firmicutes|c__Clostridia|o__Clostridiales|f__Ruminococcaceae|g__UBA1819	0.337598
CCysC	d__Bacteria|p__Firmicutes|c__Clostridia|o__Clostridiales|f__Ruminococcaceae|g__UBA1819|s__UBA1819_unclassified	0.337598
CCysC	AvsCK	-0.327041
CCysC	DvsCK	0.43819
CCysC	DvsA	0.335852
CHOL	d__Bacteria|p__Firmicutes|c__Clostridia	0.325071
CHOL	d__Bacteria|p__Firmicutes|c__Clostridia|o__Clostridiales	0.325076
CHOL	DvsCK	-0.328819
CHOL	DvsA	-0.344507
HDLC	d__Bacteria|p__Firmicutes|c__Bacilli	-0.312783
HDLC	d__Bacteria|p__Firmicutes|c__Bacilli|o__Lactobacillales	-0.339566
HDLC	d__Bacteria|p__Firmicutes|c__Clostridia	0.449628
HDLC	d__Bacteria|p__Firmicutes|c__Clostridia|o__Clostridiales	0.44963
HDLC	d__Bacteria|p__Firmicutes|c__Clostridia|o__Clostridiales|f__Lachnospiraceae	0.31977
HDLC	d__Bacteria|p__Firmicutes|c__Clostridia|o__Clostridiales|f__Lachnospiraceae|g__Lachnospiraceae_unclassified	0.314023
HDLC	d__Bacteria|p__Firmicutes|c__Clostridia|o__Clostridiales|f__Lachnospiraceae|g__Lachnospiraceae_unclassified|s__Lachnospiraceae_unclassified	0.314023
HDLC	d__Bacteria|p__Firmicutes|c__Clostridia|o__Clostridiales|f__Ruminococcaceae	0.401643
HDLC	d__Bacteria|p__Proteobacteria|c__Deltaproteobacteria|o__Desulfovibrionales|f__Desulfovibrionaceae|g__Bilophila	0.338719
HDLC	AvsCK	0.401542
HDLC	DvsCK	-0.421511
HDLC	DvsA	-0.398312
S/L	d__Bacteria|p__Firmicutes|c__Bacilli	0.334795
S/L	d__Bacteria|p__Firmicutes|c__Bacilli|o__Lactobacillales	0.34405
S/L	d__Bacteria|p__Firmicutes|c__Bacilli|o__Lactobacillales|f__Enterococcaceae	0.352003
S/L	d__Bacteria|p__Firmicutes|c__Bacilli|o__Lactobacillales|f__Enterococcaceae|g__Enterococcus	0.351615
S/L	d__Bacteria|p__Firmicutes|c__Bacilli|o__Lactobacillales|f__Enterococcaceae|g__Enterococcus|s__Enterococcus_faecalis	0.353195
TPROT	d__Bacteria|p__Firmicutes|c__Clostridia	0.315602
TPROT	d__Bacteria|p__Firmicutes|c__Clostridia|o__Clostridiales	0.315612
TPROT	AvsCK	0.328887
TPROT	DvsA	-0.336322
ALB	d__Bacteria|p__Firmicutes|c__Clostridia|o__Clostridiales|f__Lachnospiraceae|g__Eubacterium]_hallii_group	0.307333
ALB	d__Bacteria|p__Firmicutes|c__Clostridia|o__Clostridiales|f__Lachnospiraceae|g__Eubacterium]_hallii_group|s__Eubacterium]_hallii_group_unclassified	0.307333
AG	d__Bacteria|p__Firmicutes|c__Bacilli|o__Lactobacillales|f__Leuconostocaceae	0.332952
AG	d__Bacteria|p__Firmicutes|c__Bacilli|o__Lactobacillales|f__Leuconostocaceae|g__Leuconostoc	0.352577
AG	d__Bacteria|p__Firmicutes|c__Bacilli|o__Lactobacillales|f__Leuconostocaceae|g__Leuconostoc|s__Leuconostoc_citreum	0.352569
TBILI	d__Bacteria|p__Firmicutes|c__Bacilli	0.361115
TBILI	d__Bacteria|p__Firmicutes|c__Bacilli|o__Lactobacillales	0.349252
TBILI	d__Bacteria|p__Firmicutes|c__Clostridia	-0.539121
TBILI	d__Bacteria|p__Firmicutes|c__Clostridia|o__Clostridiales	-0.539115
TBILI	d__Bacteria|p__Firmicutes|c__Clostridia|o__Clostridiales|f__Lachnospiraceae	-0.465628
TBILI	d__Bacteria|p__Firmicutes|c__Clostridia|o__Clostridiales|f__Lachnospiraceae|g__Lachnospiraceae_unclassified	-0.368356
TBILI	d__Bacteria|p__Firmicutes|c__Clostridia|o__Clostridiales|f__Lachnospiraceae|g__Lachnospiraceae_unclassified|s__Lachnospiraceae_unclassified	-0.368356
TBILI	d__Bacteria|p__Firmicutes|c__Clostridia|o__Clostridiales|f__Ruminococcaceae	-0.377965
TBILI	d__Bacteria|p__Firmicutes|c__Clostridia|o__Clostridiales|f__Ruminococcaceae|g__Faecalibacterium	-0.332394
TBILI	d__Bacteria|p__Firmicutes|c__Clostridia|o__Clostridiales|f__Ruminococcaceae|g__Faecalibacterium|s__Faecalibacterium_unclassified	-0.329676
TBILI	AvsCK	-0.51342
TBILI	DvsCK	0.538741
TBILI	BvsA	0.331629
TBILI	CvsA	0.343952
TBILI	DvsA	0.516563
TBILI	DvsB	0.407395
TBILI	DvsC	0.402244
DBILI	d__Bacteria|p__Firmicutes|c__Bacilli	0.349365
DBILI	d__Bacteria|p__Firmicutes|c__Bacilli|o__Lactobacillales	0.341628
DBILI	d__Bacteria|p__Firmicutes|c__Clostridia	-0.539036
DBILI	d__Bacteria|p__Firmicutes|c__Clostridia|o__Clostridiales	-0.539026
DBILI	d__Bacteria|p__Firmicutes|c__Clostridia|o__Clostridiales|f__Lachnospiraceae	-0.450401
DBILI	d__Bacteria|p__Firmicutes|c__Clostridia|o__Clostridiales|f__Lachnospiraceae|g__Lachnospiraceae_unclassified	-0.375206
DBILI	d__Bacteria|p__Firmicutes|c__Clostridia|o__Clostridiales|f__Lachnospiraceae|g__Lachnospiraceae_unclassified|s__Lachnospiraceae_unclassified	-0.375206
DBILI	d__Bacteria|p__Firmicutes|c__Clostridia|o__Clostridiales|f__Ruminococcaceae	-0.393292
DBILI	d__Bacteria|p__Firmicutes|c__Clostridia|o__Clostridiales|f__Ruminococcaceae|g__Faecalibacterium	-0.340888
DBILI	d__Bacteria|p__Firmicutes|c__Clostridia|o__Clostridiales|f__Ruminococcaceae|g__Faecalibacterium|s__Faecalibacterium_unclassified	-0.337814
DBILI	AvsCK	-0.502178
DBILI	DvsCK	0.516665
DBILI	BvsA	0.351823
DBILI	CvsA	0.331454
DBILI	DvsA	0.487552
DBILI	DvsB	0.353015
DBILI	DvsC	0.376319
IBILI	d__Bacteria|p__Firmicutes|c__Bacilli	0.359002
IBILI	d__Bacteria|p__Firmicutes|c__Bacilli|o__Lactobacillales	0.342975
IBILI	d__Bacteria|p__Firmicutes|c__Bacilli|o__Lactobacillales|f__Lactobacillaceae|g__Lactobacillus|s__Lactobacillus_brevis	0.316174
IBILI	d__Bacteria|p__Firmicutes|c__Clostridia	-0.51622
IBILI	d__Bacteria|p__Firmicutes|c__Clostridia|o__Clostridiales	-0.516218
IBILI	d__Bacteria|p__Firmicutes|c__Clostridia|o__Clostridiales|f__Lachnospiraceae	-0.462992
IBILI	d__Bacteria|p__Firmicutes|c__Clostridia|o__Clostridiales|f__Lachnospiraceae|g__Lachnospiraceae_unclassified	-0.344892
IBILI	d__Bacteria|p__Firmicutes|c__Clostridia|o__Clostridiales|f__Lachnospiraceae|g__Lachnospiraceae_unclassified|s__Lachnospiraceae_unclassified	-0.344892
IBILI	d__Bacteria|p__Firmicutes|c__Clostridia|o__Clostridiales|f__Ruminococcaceae	-0.344507
IBILI	d__Bacteria|p__Firmicutes|c__Clostridia|o__Clostridiales|f__Ruminococcaceae|g__Faecalibacterium	-0.308602
IBILI	d__Bacteria|p__Firmicutes|c__Clostridia|o__Clostridiales|f__Ruminococcaceae|g__Faecalibacterium|s__Faecalibacterium_unclassified	-0.306403
IBILI	d__Bacteria|p__Firmicutes|c__Erysipelotrichia|o__Erysipelotrichales|f__Erysipelotrichaceae|g__Erysipelatoclostridium	0.329284
IBILI	d__Bacteria|p__Firmicutes|c__Erysipelotrichia|o__Erysipelotrichales|f__Erysipelotrichaceae|g__Erysipelatoclostridium|s__Erysipelatoclostridium_unclassified	0.329394
IBILI	AvsCK	-0.504239
IBILI	DvsCK	0.54074
IBILI	CvsA	0.343423
IBILI	DvsA	0.527358
IBILI	DvsB	0.451555
IBILI	DvsC	0.414429
TBA	d__Bacteria|p__Firmicutes|c__Clostridia	-0.38734
TBA	d__Bacteria|p__Firmicutes|c__Clostridia|o__Clostridiales	-0.387332
TBA	d__Bacteria|p__Firmicutes|c__Clostridia|o__Clostridiales|f__Lachnospiraceae	-0.347421
TBA	d__Bacteria|p__Firmicutes|c__Negativicutes|o__Selenomonadales|f__Acidaminococcaceae|g__Phascolarctobacterium	-0.313076
TBA	d__Bacteria|p__Firmicutes|c__Negativicutes|o__Selenomonadales|f__Acidaminococcaceae|g__Phascolarctobacterium|s__Phascolarctobacterium_unclassified	-0.313076
TBA	d__Bacteria|p__Firmicutes|c__Negativicutes|o__Selenomonadales|f__Veillonellaceae|g__Veillonella	0.343919
TBA	d__Bacteria|p__Firmicutes|c__Negativicutes|o__Selenomonadales|f__Veillonellaceae|g__Veillonella|s__Veillonella_unclassified	0.343919
TBA	d__Bacteria|p__Proteobacteria|c__Deltaproteobacteria|o__Desulfovibrionales|f__Desulfovibrionaceae|g__Bilophila	-0.330709
TBA	AvsCK	-0.378537
TBA	DvsCK	0.382674
TBA	CvsA	0.32632
TBA	DvsA	0.359436
TBA	DvsB	0.330398
CHE	d__Bacteria|p__Proteobacteria|c__Deltaproteobacteria|o__Desulfovibrionales|f__Desulfovibrionaceae|g__Bilophila	0.390216
CHE	d__Bacteria|p__Proteobacteria|c__Deltaproteobacteria|o__Desulfovibrionales|f__Desulfovibrionaceae|g__Bilophila|s__uncultured_Bilophila_sp.	0.367619
PA	d__Bacteria|p__Firmicutes|c__Bacilli	-0.380599
PA	d__Bacteria|p__Firmicutes|c__Bacilli|o__Lactobacillales	-0.367867
PA	d__Bacteria|p__Firmicutes|c__Bacilli|o__Lactobacillales|f__Streptococcaceae	-0.30907
PA	d__Bacteria|p__Firmicutes|c__Bacilli|o__Lactobacillales|f__Streptococcaceae|g__Streptococcus	-0.309581
PA	d__Bacteria|p__Firmicutes|c__Clostridia	0.39805
PA	d__Bacteria|p__Firmicutes|c__Clostridia|o__Clostridiales	0.398059
PA	d__Bacteria|p__Firmicutes|c__Clostridia|o__Clostridiales|f__Clostridiaceae	0.355448
PA	d__Bacteria|p__Firmicutes|c__Clostridia|o__Clostridiales|f__Clostridiaceae|g__Clostridium	0.369113
PA	d__Bacteria|p__Firmicutes|c__Clostridia|o__Clostridiales|f__Clostridiaceae|g__Clostridium|s__uncultured_Clostridium_sp.	0.369881
PA	d__Bacteria|p__Firmicutes|c__Clostridia|o__Clostridiales|f__Lachnospiraceae	0.417741
PA	d__Bacteria|p__Firmicutes|c__Clostridia|o__Clostridiales|f__Lachnospiraceae|g__Eubacterium]_hallii_group	0.323961
PA	d__Bacteria|p__Firmicutes|c__Clostridia|o__Clostridiales|f__Lachnospiraceae|g__Eubacterium]_hallii_group|s__Eubacterium]_hallii_group_unclassified	0.323961
PA	d__Bacteria|p__Firmicutes|c__Clostridia|o__Clostridiales|f__Lachnospiraceae|g__Lachnospiraceae_unclassified	0.309116
PA	d__Bacteria|p__Firmicutes|c__Clostridia|o__Clostridiales|f__Lachnospiraceae|g__Lachnospiraceae_unclassified|s__Lachnospiraceae_unclassified	0.309116
PA	d__Bacteria|p__Firmicutes|c__Negativicutes|o__Selenomonadales|f__Acidaminococcaceae	0.401339
PA	d__Bacteria|p__Firmicutes|c__Negativicutes|o__Selenomonadales|f__Acidaminococcaceae|g__Phascolarctobacterium	0.378061
PA	d__Bacteria|p__Firmicutes|c__Negativicutes|o__Selenomonadales|f__Acidaminococcaceae|g__Phascolarctobacterium|s__Phascolarctobacterium_unclassified	0.378061
PA	d__Bacteria|p__Firmicutes|c__Negativicutes|o__Selenomonadales|f__Veillonellaceae|g__Veillonella	-0.331042
PA	d__Bacteria|p__Firmicutes|c__Negativicutes|o__Selenomonadales|f__Veillonellaceae|g__Veillonella|s__Veillonella_unclassified	-0.331042
PA	d__Bacteria|p__Proteobacteria|c__Deltaproteobacteria	0.366539
PA	d__Bacteria|p__Proteobacteria|c__Deltaproteobacteria|o__Desulfovibrionales	0.367247
PA	d__Bacteria|p__Proteobacteria|c__Deltaproteobacteria|o__Desulfovibrionales|f__Desulfovibrionaceae	0.367247
PA	d__Bacteria|p__Proteobacteria|c__Deltaproteobacteria|o__Desulfovibrionales|f__Desulfovibrionaceae|g__Bilophila	0.452082
PA	d__Bacteria|p__Proteobacteria|c__Deltaproteobacteria|o__Desulfovibrionales|f__Desulfovibrionaceae|g__Bilophila|s__uncultured_Bilophila_sp.	0.407305
PA	AvsCK	0.436469
PA	DvsCK	-0.443491
PA	DvsA	-0.362371
PA	DvsB	-0.301114
PTsec	d__Bacteria|p__Actinobacteria|c__Actinobacteria|o__Actinomycetales	0.324178
PTsec	d__Bacteria|p__Actinobacteria|c__Actinobacteria|o__Actinomycetales|f__Actinomycetaceae	0.324178
PTsec	d__Bacteria|p__Actinobacteria|c__Actinobacteria|o__Actinomycetales|f__Actinomycetaceae|g__Actinomyces	0.323637
PTsec	d__Bacteria|p__Actinobacteria|c__Actinobacteria|o__Actinomycetales|f__Actinomycetaceae|g__Actinomyces|s__Actinomyces_sp._MD1	0.31164
PTsec	d__Bacteria|p__Actinobacteria|c__Actinobacteria|o__Micrococcales	0.366492
PTsec	d__Bacteria|p__Actinobacteria|c__Actinobacteria|o__Micrococcales|f__Micrococcaceae	0.36647
PTsec	d__Bacteria|p__Actinobacteria|c__Actinobacteria|o__Micrococcales|f__Micrococcaceae|g__Rothia	0.367515
PTsec	d__Bacteria|p__Actinobacteria|c__Actinobacteria|o__Micrococcales|f__Micrococcaceae|g__Rothia|s__Rothia_mucilaginosa	0.361761
PTsec	d__Bacteria|p__Firmicutes|c__Bacilli	0.445399
PTsec	d__Bacteria|p__Firmicutes|c__Bacilli|o__Lactobacillales	0.410809
PTsec	d__Bacteria|p__Firmicutes|c__Bacilli|o__Lactobacillales|f__Enterococcaceae	0.313442
PTsec	d__Bacteria|p__Firmicutes|c__Bacilli|o__Lactobacillales|f__Enterococcaceae|g__Enterococcus	0.313225
PTsec	d__Bacteria|p__Firmicutes|c__Bacilli|o__Lactobacillales|f__Enterococcaceae|g__Enterococcus|s__Enterococcus_faecalis	0.305343
PTsec	d__Bacteria|p__Firmicutes|c__Clostridia	-0.471585
PTsec	d__Bacteria|p__Firmicutes|c__Clostridia|o__Clostridiales	-0.471583
PTsec	d__Bacteria|p__Firmicutes|c__Clostridia|o__Clostridiales|f__Lachnospiraceae	-0.462778
PTsec	d__Bacteria|p__Firmicutes|c__Clostridia|o__Clostridiales|f__Lachnospiraceae|g__Dorea	-0.316074
PTsec	d__Bacteria|p__Firmicutes|c__Clostridia|o__Clostridiales|f__Lachnospiraceae|g__Lachnospiraceae_unclassified	-0.302661
PTsec	d__Bacteria|p__Firmicutes|c__Clostridia|o__Clostridiales|f__Lachnospiraceae|g__Lachnospiraceae_unclassified|s__Lachnospiraceae_unclassified	-0.302661
PTsec	d__Bacteria|p__Firmicutes|c__Clostridia|o__Clostridiales|f__Ruminococcaceae|g__Faecalibacterium|s__Faecalibacterium_unclassified	-0.308882
PTsec	AvsCK	-0.51962
PTsec	DvsCK	0.531885
PTsec	BvsA	0.421601
PTsec	CvsA	0.324022
PTsec	DvsA	0.511682
PTsec	DvsB	0.353566
PT	d__Bacteria|p__Actinobacteria|c__Actinobacteria|o__Micrococcales	-0.35014
PT	d__Bacteria|p__Actinobacteria|c__Actinobacteria|o__Micrococcales|f__Micrococcaceae	-0.349966
PT	d__Bacteria|p__Actinobacteria|c__Actinobacteria|o__Micrococcales|f__Micrococcaceae|g__Rothia	-0.350919
PT	d__Bacteria|p__Actinobacteria|c__Actinobacteria|o__Micrococcales|f__Micrococcaceae|g__Rothia|s__Rothia_mucilaginosa	-0.347187
PT	d__Bacteria|p__Firmicutes|c__Bacilli	-0.425754
PT	d__Bacteria|p__Firmicutes|c__Bacilli|o__Lactobacillales	-0.406667
PT	d__Bacteria|p__Firmicutes|c__Bacilli|o__Lactobacillales|f__Enterococcaceae	-0.321638
PT	d__Bacteria|p__Firmicutes|c__Bacilli|o__Lactobacillales|f__Enterococcaceae|g__Enterococcus	-0.321419
PT	d__Bacteria|p__Firmicutes|c__Bacilli|o__Lactobacillales|f__Enterococcaceae|g__Enterococcus|s__Enterococcus_faecalis	-0.314044
PT	d__Bacteria|p__Firmicutes|c__Clostridia	0.487117
PT	d__Bacteria|p__Firmicutes|c__Clostridia|o__Clostridiales	0.487121
PT	d__Bacteria|p__Firmicutes|c__Clostridia|o__Clostridiales|f__Clostridiaceae	0.310493
PT	d__Bacteria|p__Firmicutes|c__Clostridia|o__Clostridiales|f__Clostridiaceae|g__Clostridium	0.324529
PT	d__Bacteria|p__Firmicutes|c__Clostridia|o__Clostridiales|f__Clostridiaceae|g__Clostridium|s__uncultured_Clostridium_sp.	0.327253
PT	d__Bacteria|p__Firmicutes|c__Clostridia|o__Clostridiales|f__Lachnospiraceae	0.467139
PT	d__Bacteria|p__Firmicutes|c__Clostridia|o__Clostridiales|f__Lachnospiraceae|g__Dorea	0.353557
PT	d__Bacteria|p__Firmicutes|c__Clostridia|o__Clostridiales|f__Lachnospiraceae|g__Dorea|s__Dorea_unclassified	0.308295
PT	d__Bacteria|p__Firmicutes|c__Clostridia|o__Clostridiales|f__Lachnospiraceae|g__Dorea|s__uncultured_Dorea_sp.	0.316481
PT	d__Bacteria|p__Firmicutes|c__Clostridia|o__Clostridiales|f__Lachnospiraceae|g__Eubacterium]_hallii_group	0.329399
PT	d__Bacteria|p__Firmicutes|c__Clostridia|o__Clostridiales|f__Lachnospiraceae|g__Eubacterium]_hallii_group|s__Eubacterium]_hallii_group_unclassified	0.329399
PT	d__Bacteria|p__Firmicutes|c__Clostridia|o__Clostridiales|f__Lachnospiraceae|g__Lachnospiraceae_unclassified	0.306618
PT	d__Bacteria|p__Firmicutes|c__Clostridia|o__Clostridiales|f__Lachnospiraceae|g__Lachnospiraceae_unclassified|s__Lachnospiraceae_unclassified	0.306618
PT	d__Bacteria|p__Firmicutes|c__Clostridia|o__Clostridiales|f__Lachnospiraceae|g__Roseburia	0.304729
PT	d__Bacteria|p__Firmicutes|c__Clostridia|o__Clostridiales|f__Lachnospiraceae|g__Roseburia|s__Roseburia_unclassified	0.300261
PT	d__Bacteria|p__Firmicutes|c__Clostridia|o__Clostridiales|f__Ruminococcaceae	0.326891
PT	d__Bacteria|p__Firmicutes|c__Clostridia|o__Clostridiales|f__Ruminococcaceae|g__Faecalibacterium	0.302815
PT	d__Bacteria|p__Firmicutes|c__Clostridia|o__Clostridiales|f__Ruminococcaceae|g__Faecalibacterium|s__Faecalibacterium_unclassified	0.316207
PT	d__Bacteria|p__Firmicutes|c__Clostridia|o__Clostridiales|f__Ruminococcaceae|g__Oscillibacter	0.31109
PT	d__Bacteria|p__Firmicutes|c__Clostridia|o__Clostridiales|f__Ruminococcaceae|g__Oscillibacter|s__Oscillibacter_unclassified	0.31109
PT	d__Bacteria|p__Proteobacteria|c__Deltaproteobacteria	0.314655
PT	d__Bacteria|p__Proteobacteria|c__Deltaproteobacteria|o__Desulfovibrionales	0.316283
PT	d__Bacteria|p__Proteobacteria|c__Deltaproteobacteria|o__Desulfovibrionales|f__Desulfovibrionaceae	0.316283
PT	d__Bacteria|p__Proteobacteria|c__Deltaproteobacteria|o__Desulfovibrionales|f__Desulfovibrionaceae|g__Bilophila	0.329316
PT	AvsCK	0.508151
PT	DvsCK	-0.562781
PT	BvsA	-0.322513
PT	CvsA	-0.321563
PT	DvsA	-0.499534
PT	DvsB	-0.417615
PTINR	d__Bacteria|p__Actinobacteria|c__Actinobacteria|o__Actinomycetales	0.331605
PTINR	d__Bacteria|p__Actinobacteria|c__Actinobacteria|o__Actinomycetales|f__Actinomycetaceae	0.331605
PTINR	d__Bacteria|p__Actinobacteria|c__Actinobacteria|o__Actinomycetales|f__Actinomycetaceae|g__Actinomyces	0.331062
PTINR	d__Bacteria|p__Actinobacteria|c__Actinobacteria|o__Actinomycetales|f__Actinomycetaceae|g__Actinomyces|s__Actinomyces_sp._MD1	0.318525
PTINR	d__Bacteria|p__Actinobacteria|c__Actinobacteria|o__Micrococcales	0.364175
PTINR	d__Bacteria|p__Actinobacteria|c__Actinobacteria|o__Micrococcales|f__Micrococcaceae	0.364149
PTINR	d__Bacteria|p__Actinobacteria|c__Actinobacteria|o__Micrococcales|f__Micrococcaceae|g__Rothia	0.365086
PTINR	d__Bacteria|p__Actinobacteria|c__Actinobacteria|o__Micrococcales|f__Micrococcaceae|g__Rothia|s__Rothia_mucilaginosa	0.359465
PTINR	d__Bacteria|p__Firmicutes|c__Bacilli	0.431659
PTINR	d__Bacteria|p__Firmicutes|c__Bacilli|o__Lactobacillales	0.393036
PTINR	d__Bacteria|p__Firmicutes|c__Clostridia	-0.461143
PTINR	d__Bacteria|p__Firmicutes|c__Clostridia|o__Clostridiales	-0.461141
PTINR	d__Bacteria|p__Firmicutes|c__Clostridia|o__Clostridiales|f__Lachnospiraceae	-0.455799
PTINR	d__Bacteria|p__Firmicutes|c__Clostridia|o__Clostridiales|f__Lachnospiraceae|g__Dorea	-0.308282
PTINR	d__Bacteria|p__Firmicutes|c__Clostridia|o__Clostridiales|f__Ruminococcaceae|g__Faecalibacterium|s__Faecalibacterium_unclassified	-0.301654
PTINR	AvsCK	-0.514033
PTINR	DvsCK	0.520529
PTINR	BvsA	0.419834
PTINR	CvsA	0.321181
PTINR	DvsA	0.511284
PTINR	DvsB	0.351095
Fibgl	d__Bacteria|p__Actinobacteria|c__Actinobacteria|o__Micrococcales|f__Micrococcaceae|g__Rothia|s__Rothia_mucilaginosa	-0.301949
Fibgl	DvsCK	-0.323341
Fibgl	DvsA	-0.311331
APTTsec	d__Bacteria|p__Actinobacteria|c__Actinobacteria|o__Micrococcales	0.338084
APTTsec	d__Bacteria|p__Actinobacteria|c__Actinobacteria|o__Micrococcales|f__Micrococcaceae	0.338034
APTTsec	d__Bacteria|p__Actinobacteria|c__Actinobacteria|o__Micrococcales|f__Micrococcaceae|g__Rothia	0.338964
APTTsec	d__Bacteria|p__Actinobacteria|c__Actinobacteria|o__Micrococcales|f__Micrococcaceae|g__Rothia|s__Rothia_mucilaginosa	0.333268
APTTsec	d__Bacteria|p__Firmicutes|c__Bacilli	0.416985
APTTsec	d__Bacteria|p__Firmicutes|c__Bacilli|o__Lactobacillales	0.419272
APTTsec	d__Bacteria|p__Firmicutes|c__Bacilli|o__Lactobacillales|f__Enterococcaceae	0.321695
APTTsec	d__Bacteria|p__Firmicutes|c__Bacilli|o__Lactobacillales|f__Enterococcaceae|g__Enterococcus	0.321342
APTTsec	d__Bacteria|p__Firmicutes|c__Bacilli|o__Lactobacillales|f__Enterococcaceae|g__Enterococcus|s__Enterococcus_faecalis	0.313704
APTTsec	d__Bacteria|p__Firmicutes|c__Clostridia	-0.359637
APTTsec	d__Bacteria|p__Firmicutes|c__Clostridia|o__Clostridiales	-0.359632
APTTsec	d__Bacteria|p__Firmicutes|c__Clostridia|o__Clostridiales|f__Lachnospiraceae	-0.344098
APTTsec	AvsCK	-0.433396
APTTsec	DvsCK	0.514036
APTTsec	BvsA	0.427445
APTTsec	CvsA	0.309452
APTTsec	DvsA	0.5149
APTTsec	DvsB	0.323856
APTTratio	d__Bacteria|p__Actinobacteria|c__Actinobacteria|o__Micrococcales	0.345197
APTTratio	d__Bacteria|p__Actinobacteria|c__Actinobacteria|o__Micrococcales|f__Micrococcaceae	0.34515
APTTratio	d__Bacteria|p__Actinobacteria|c__Actinobacteria|o__Micrococcales|f__Micrococcaceae|g__Rothia	0.34614
APTTratio	d__Bacteria|p__Actinobacteria|c__Actinobacteria|o__Micrococcales|f__Micrococcaceae|g__Rothia|s__Rothia_mucilaginosa	0.340444
APTTratio	d__Bacteria|p__Firmicutes|c__Bacilli	0.426776
APTTratio	d__Bacteria|p__Firmicutes|c__Bacilli|o__Lactobacillales	0.429422
APTTratio	d__Bacteria|p__Firmicutes|c__Bacilli|o__Lactobacillales|f__Enterococcaceae	0.331484
APTTratio	d__Bacteria|p__Firmicutes|c__Bacilli|o__Lactobacillales|f__Enterococcaceae|g__Enterococcus	0.331122
APTTratio	d__Bacteria|p__Firmicutes|c__Bacilli|o__Lactobacillales|f__Enterococcaceae|g__Enterococcus|s__Enterococcus_faecalis	0.323362
APTTratio	d__Bacteria|p__Firmicutes|c__Clostridia	-0.421742
APTTratio	d__Bacteria|p__Firmicutes|c__Clostridia|o__Clostridiales	-0.421736
APTTratio	d__Bacteria|p__Firmicutes|c__Clostridia|o__Clostridiales|f__Lachnospiraceae	-0.404046
APTTratio	AvsCK	-0.496991
APTTratio	DvsCK	0.530297
APTTratio	BvsA	0.500039
APTTratio	CvsA	0.323693
APTTratio	DvsA	0.53813
APTTratio	DvsB	0.31422
TTsec	d__Bacteria|p__Firmicutes|c__Clostridia	-0.36628
TTsec	d__Bacteria|p__Firmicutes|c__Clostridia|o__Clostridiales	-0.366271
TTsec	d__Bacteria|p__Firmicutes|c__Clostridia|o__Clostridiales|f__Lachnospiraceae	-0.324584
TTsec	AvsCK	-0.345977
TTsec	DvsCK	0.315256
TTsec	BvsA	0.342854
