# Supplementary material for: Potential role of intestinal microflora in disease progression among patients with different stages of Hepatitis B
Source: Gut Pathog. 2020 Oct 27;12:50. doi: 10.1186/s13099-020-00391-4 (PMC7590496; doi:10.1186/s13099-020-00391-4)
Supplement: Supplementary file 13 — Additional file 13: Table S10. Microflora that were highly correlated with the Child–Pugh score stage. [file 13099_2020_391_MOESM13_ESM.xlsx]

## Sheet: child_correlation
name	cor
AvsCK	-0.545713
d__Bacteria|p__Firmicutes|c__Clostridia|o__Clostridiales	-0.526129
d__Bacteria|p__Firmicutes|c__Clostridia	-0.526122
d__Bacteria|p__Firmicutes|c__Clostridia|o__Clostridiales|f__Lachnospiraceae	-0.520137
d__Bacteria|p__Firmicutes|c__Clostridia|o__Clostridiales|f__Lachnospiraceae|g__Eubacterium]_ventriosum_group	-0.418844
d__Bacteria|p__Firmicutes|c__Clostridia|o__Clostridiales|f__Lachnospiraceae|g__Eubacterium]_ventriosum_group|s__Eubacterium]_ventriosum_group_unclassified	-0.418844
d__Bacteria|p__Firmicutes|c__Clostridia|o__Clostridiales|f__Lachnospiraceae|g__Lachnospiraceae_unclassified	-0.386526
d__Bacteria|p__Firmicutes|c__Clostridia|o__Clostridiales|f__Lachnospiraceae|g__Lachnospiraceae_unclassified|s__Lachnospiraceae_unclassified	-0.386526
d__Bacteria|p__Firmicutes|c__Clostridia|o__Clostridiales|f__Clostridiaceae|g__Clostridium|s__uncultured_Clostridium_sp.	-0.379443
d__Bacteria|p__Firmicutes|c__Clostridia|o__Clostridiales|f__Clostridiaceae|g__Clostridium	-0.378526
DvsCK	0.548017
DvsA	0.492709
d__Bacteria|p__Firmicutes|c__Bacilli	0.403848
d__Bacteria|p__Firmicutes|c__Bacilli|o__Lactobacillales	0.388422
DvsB	0.370482
d__Bacteria|p__Actinobacteria|c__Actinobacteria|o__Micrococcales	0.363588
d__Bacteria|p__Actinobacteria|c__Actinobacteria|o__Micrococcales|f__Micrococcaceae	0.362871
d__Bacteria|p__Actinobacteria|c__Actinobacteria|o__Micrococcales|f__Micrococcaceae|g__Rothia	0.361779
d__Bacteria|p__Actinobacteria|c__Actinobacteria|o__Micrococcales|f__Micrococcaceae|g__Rothia|s__Rothia_mucilaginosa	0.354
BvsA	0.339311
