# Supplementary material for: Potential role of intestinal microflora in disease progression among patients with different stages of Hepatitis B
Source: Gut Pathog. 2020 Oct 27;12:50. doi: 10.1186/s13099-020-00391-4 (PMC7590496; doi:10.1186/s13099-020-00391-4)
Supplement: Supplementary file 14 — Additional file 14: Table S11. Correlation of the predicted diverse functions and the Top 30 abundant flora at the genus level. [file 13099_2020_391_MOESM14_ESM.xlsx]

## Sheet: kegg-level2-corre
	g__Agathobacter	g__Bacteroides	g__Blautia	g__Clostridium	g__Enterococcus	g__Erysipelatoclostridium	g__Escherichia-Shigella	g__Faecalibacterium	g__Klebsiella	g__Lachnoclostridium	g__Lachnospira	g__Lachnospiraceae_unclassified	g__Lactobacillus	g__Megamonas	g__Parabacteroides	g__Prevotella_2	g__Prevotella_9	g__Roseburia	g__Ruminococcus_1	g__Ruminococcus_2	g__Streptococcus	g__Veillonella
Cell.Motility	0	0	0	0	0	0	0	0	0	0	0	0	-0.347465	0.344451	0	0	0	0	0	0	-0.342792	0
Transport.and.Catabolism	0	0.414532	0	0	0	0	0	0	0	0	0	0	0	0	0.5306	0	0	0	0	0	0	0
Environmental.Adaptation	0.352307	0	0	0.377741	0	0	0	0.45117	0	0	0.336962	0.4623	-0.314966	0	0	0	0	0.383265	0	0	-0.481556	-0.303338
Signal.Transduction	0	0	0	0	0	0	0	0	0.460471	0	0	0	0	0	0	0	0	0	0	0	0	0
Signaling.Molecules.and.Interaction	0	0	-0.335757	0	0	0	0	-0.417198	0	0	0	-0.386139	0	0	0.426443	0	0	0	-0.339219	0	0.321532	0
Membrane.Transport	0	0	0	0	0	0	0	0	0.30027	0	0	0	0	0	0	0	-0.315671	0	0	0	0	0
Replication.and.Repair	0	0	0	0	0	0	-0.362776	0	0	0	0	0	0	0	0	0	0.398564	0	0	0	0	0
Transcription	0	0	0.334272	0	0	0	0	0.521584	0	0	0	0.422709	0	-0.306136	0	0	0	0	0	0	0	-0.335811
Translation	0	0	0	0	0	0	-0.336653	0	0	0	0	0	0	0	0	0	0.368182	0	0	0	0.36047	0
Folding..Sorting.and.Degradation	0	0	0	0	0	0	0	0	0	0	0	0	0	0	0.314034	0.331103	0.393302	0	0	0	0	0
Circulatory.System	0	0	0	0	0.301612	0.340822	0	0	0	0	0	0	0	0	0	0	0	0	0	0	0	0
Digestive.System	0	0	0	0	0	0	0	0	0	0	0	0	0	0	0	0.384696	0.603579	0	0	0	0	0
Endocrine.System	0	0	0	0	0	0	0	0	0	0	0	0	-0.398313	0	0	0	0	0	0	0.382633	-0.437087	-0.378593
Excretory.System	0	0	0	0	0	0	0	0	0	0	0	0	0	0	0	0	0	0	0	0	0	0
Nervous.System	0	0.45447	0	0	0	0	0	0.428587	-0.384357	0	0	0	0	0	0	0	0	0	0	0	-0.390546	0
Immune.System	0	0	0.311901	0	-0.385227	0	0	0.453332	0	0	0	0.392525	-0.443878	0	0	0	0	0	0.31039	0	-0.516412	-0.383413
Cancers	0	0	0	0	0	0	0	0	0	0	0	0	0	0	0	0	0	0	0	0	-0.552914	0
Cardiovascular.Diseases	0	0	0	0	0	0.30284	0	0	0	0	0	0	0	0	0	0	0	0	0	0	0	0
Metabolic.Diseases	0	0	0	0	0	0	0	0	0	0	0	0	0	0	0	0	0	0	0	0.32414	0	0
Infectious.Diseases	0	0	0	0	0	0	0	-0.333945	0.340144	0	0	-0.396078	0	0	0	0	0	0	0	0	0.54708	0
Immune.System.Diseases	0	0	0	0	0	0	0	-0.453316	0	0	0	0	0	0	0	0	0	0	0	-0.35826	0.457488	0
Neurodegenerative.Diseases	0	0	0	0	0.334032	0.336842	0	-0.343866	0	0	0	0	0	0	0	0	0	0	0	0	0	0
Amino.Acid.Metabolism	0	0	0	0	0	0	0	0.36574	-0.300223	0	0	0	0	0	0	0	0	0	0	0	0	0
Carbohydrate.Metabolism	0	0.431289	0	0	0	0	0	0	0	0	0	0	0	0	0	0	-0.390367	0	0	0	-0.322787	-0.391131
Energy.Metabolism	0	0	0	0	0	0	0	0	0	0	0	0	-0.319286	0	0	0	0	0	0	0	-0.447075	0
Glycan.Biosynthesis.and.Metabolism	0	0	0	0	0	0	0	0	0	0	0	0	0	0	0.418036	0	0	0	0	0	0	0
Lipid.Metabolism	0	0	0	0	0	0	0	0	0	0	0	0	0	-0.361809	0	0	0	0	0	0	0	0
Metabolism.of.Cofactors.and.Vitamins	0	0	0	0	0	0	0	0	0	0	0	0	0	0.309835	0	0	0	0	0	0	0	0.379777
Metabolism.of.Other.Amino.Acids	0	0	-0.359076	-0.318099	0.34169	0	0	-0.41773	0	0	0	-0.442681	0	0	0	0	0	0	-0.36018	-0.371185	0	0
Metabolism.of.Terpenoids.and.Polyketides	0	0	0	0	0	0	0	0	0	0	0	-0.333031	0	0	0	0	0	0	0	0	0	0
Nucleotide.Metabolism	0	0	0	0	0	0	0	0	0	0	0	0	0.436597	0	0	0	0.33379	0	0	0	0.466803	0.31445
Xenobiotics.Biodegradation.and.Metabolism	0	0	0	0	0	0.311219	0	0	0	0	0	-0.327502	0.34627	0	0	0	0	0	0	0	0	0
Biosynthesis.of.Other.Secondary.Metabolites	0	0.437451	0	0	0	0	0	0	-0.337179	0	0	0	-0.343051	0	0	0	0	0	0	0	-0.403111	0
Enzyme.Families	0	0	0	0	0	0	0	0	0	0	0	0	0	-0.551304	0	0	0.357772	0	0	0	0	0
Poorly.Characterized	0	0	0	0	0	0	0.318458	-0.414881	0	0	0	-0.362929	0	0	0	0	0	0	0	0	0	0
Cellular.Processes.and.Signaling	0	0.341244	0	0	-0.335076	0	0	0	0	0	0	0	-0.361867	0	0	0	0	0	0	0	-0.456894	0
Genetic.Information.Processing	0	0	0	0	0	0	0	0	0	-0.436038	0	0	0	0	0	0	0	0	0	0	0	0
Metabolism	0	0	0	0	0	0	0.356674	0	0	0	0	0	0	0	0	0	0	0	0	0	0	0
